# Supplementary material for: In-orbit demonstration of an iodine electric propulsion system
Source: Nature. 2021 Nov 17;599(7885):411–5. doi: 10.1038/s41586-021-04015-y (PMC8599014; doi:10.1038/s41586-021-04015-y)
Supplement: Supplementary file 2 — Source Data Fig. 2 [file 41586_2021_4015_MOESM2_ESM.xlsx]

## Sheet: Fig. 2a (Time-of-flight)
m/z	Current (arb.)
0	0
4.49749	-0.00152
4.57435	-0.00149
4.65186	-0.00147
4.73002	-0.00144
4.80883	-0.00141
4.8883	-0.00138
4.96841	-0.00135
5.04918	-0.00132
5.1306	-0.00129
5.21267	-0.00126
5.29539	-0.00123
5.37876	-0.0012
5.46278	-0.00117
5.54745	-0.00114
5.63278	-0.00111
5.71875	-0.00108
5.80538	-0.00105
5.89266	-0.00102
5.98059	-0.000984415
6.06917	-0.000952793
6.1584	-0.000920982
6.24828	-0.000888981
6.33882	-0.000856789
6.43	-0.000824405
6.52184	-0.000791825
6.61433	-0.00075905
6.70747	-0.000726077
6.80126	-0.000692905
6.8957	-0.000659532
6.99079	-0.000625957
7.08654	-0.000592178
7.18293	-0.000558192
7.27998	-0.000523999
7.37768	-0.000489597
7.47602	-0.000454985
7.57502	-0.000420159
7.67468	-0.000385119
7.77498	-0.000349863
7.87593	-0.000314389
7.97754	-0.000278694
8.07979	-0.000242779
8.1827	-0.000206639
8.28626	-0.000170275
8.39047	-0.000133683
8.49533	-9.68616e-05
8.60084	-5.98093e-05
8.707	-2.25239e-05
8.81382	1.49966e-05
8.92128	5.27542e-05
9.0294	9.07509e-05
9.13816	0.000128989
9.24758	0.00016747
9.35765	0.000206196
9.46837	0.00024517
9.57975	0.000284393
9.69177	0.000323868
9.80445	0.000363597
9.91777	0.000403582
10.0318	0.000443826
10.1464	0.000484329
10.2617	0.000525096
10.3776	0.000566128
10.4942	0.000607427
10.6114	0.000648997
10.7293	0.000690838
10.8478	0.000732954
10.967	0.000775347
11.0869	0.00081802
11.2073	0.000860975
11.3285	0.000904214
11.4503	0.00094774
11.5727	0.000991556
11.6958	0.00104
11.8195	0.00108
11.9439	0.00112
12.069	0.00117
12.1947	0.00122
12.321	0.00126
12.448	0.00131
12.5757	0.00135
12.704	0.0014
12.833	0.00145
12.9626	0.00149
13.0928	0.00154
13.2237	0.00159
13.3553	0.00164
13.4875	0.00169
13.6204	0.00173
13.7539	0.00178
13.888	0.00183
14.0229	0.00188
14.1583	0.00193
14.2944	0.00198
14.4312	0.00203
14.5686	0.00209
14.7067	0.00214
14.8454	0.00219
14.9848	0.00224
15.1248	0.00229
15.2655	0.00235
15.4068	0.0024
15.5488	0.00246
15.6914	0.00251
15.8347	0.00256
15.9786	0.00262
16.1232	0.00267
16.2685	0.00273
16.4143	0.00279
16.5609	0.00284
16.7081	0.0029
16.8559	0.00296
17.0044	0.00302
17.1535	0.00307
17.3033	0.00313
17.4538	0.00319
17.6049	0.00325
17.7566	0.00331
17.909	0.00337
18.062	0.00343
18.2157	0.0035
18.3701	0.00356
18.5251	0.00362
18.6808	0.00368
18.8371	0.00375
18.994	0.00381
19.1516	0.00388
19.3099	0.00394
19.4688	0.00401
19.6284	0.00407
19.7886	0.00414
19.9494	0.00421
20.1109	0.00428
20.2731	0.00435
20.4359	0.00442
20.5994	0.00449
20.7635	0.00456
20.9283	0.00463
21.0937	0.0047
21.2598	0.00477
21.4265	0.00485
21.5939	0.00492
21.7619	0.005
21.9306	0.00507
22.0999	0.00515
22.2699	0.00523
22.4405	0.0053
22.6118	0.00538
22.7837	0.00546
22.9563	0.00555
23.1295	0.00563
23.3034	0.00571
23.478	0.0058
23.6532	0.00588
23.829	0.00597
24.0055	0.00606
24.1826	0.00615
24.3604	0.00624
24.5389	0.00633
24.718	0.00642
24.8977	0.00652
25.0781	0.00661
25.2592	0.00671
25.4409	0.00681
25.6232	0.00691
25.8062	0.00702
25.9899	0.00713
26.1742	0.00723
26.3591	0.00734
26.5447	0.00746
26.731	0.00757
26.9179	0.00769
27.1055	0.00781
27.2937	0.00794
27.4825	0.00807
27.6721	0.0082
27.8622	0.00833
28.053	0.00847
28.2445	0.00861
28.4366	0.00876
28.6294	0.00891
28.8228	0.00906
29.0169	0.00922
29.2116	0.00939
29.407	0.00956
29.603	0.00973
29.7997	0.00991
29.997	0.0101
30.195	0.01029
30.3937	0.0105
30.5929	0.0107
30.7929	0.01092
30.9934	0.01114
31.1947	0.01138
31.3966	0.01162
31.5991	0.01187
31.8023	0.01213
32.0061	0.0124
32.2106	0.01268
32.4158	0.01297
32.6216	0.01328
32.828	0.01359
33.0351	0.01392
33.2429	0.01426
33.4513	0.01462
33.6603	0.01499
33.87	0.01538
34.0804	0.01578
34.2914	0.0162
34.503	0.01664
34.7153	0.01709
34.9283	0.01756
35.1419	0.01806
35.3562	0.01857
35.5711	0.01911
35.7866	0.01966
36.0029	0.02024
36.2197	0.02085
36.4372	0.02148
36.6554	0.02213
36.8742	0.02281
37.0937	0.02352
37.3138	0.02426
37.5346	0.02502
37.756	0.02582
37.9781	0.02664
38.2008	0.0275
38.4242	0.0284
38.6482	0.02932
38.8729	0.03028
39.0982	0.03128
39.3242	0.03231
39.5508	0.03338
39.7781	0.03449
40.0061	0.03564
40.2347	0.03683
40.4639	0.03806
40.6938	0.03934
40.9243	0.04066
41.1555	0.04202
41.3873	0.04342
41.6198	0.04488
41.853	0.04637
42.0868	0.04792
42.3212	0.04951
42.5563	0.05115
42.7921	0.05285
43.0285	0.05459
43.2655	0.05638
43.5032	0.05822
43.7416	0.06011
43.9806	0.06205
44.2203	0.06405
44.4605	0.06609
44.7015	0.06819
44.9431	0.07034
45.1854	0.07254
45.4283	0.0748
45.6719	0.0771
45.9161	0.07946
46.1609	0.08186
46.4065	0.08432
46.6526	0.08683
46.8995	0.08939
47.1469	0.09199
47.395	0.09464
47.6438	0.09734
47.8932	0.10009
48.1433	0.10288
48.394	0.10571
48.6454	0.10859
48.8974	0.1115
49.1501	0.11446
49.4035	0.11745
49.6574	0.12048
49.9121	0.12354
50.1674	0.12663
50.4233	0.12976
50.6799	0.13291
50.9371	0.13608
51.195	0.13928
51.4535	0.1425
51.7127	0.14574
51.9726	0.14899
52.2331	0.15226
52.4942	0.15554
52.756	0.15882
53.0185	0.16211
53.2816	0.16539
53.5453	0.16868
53.8097	0.17196
54.0748	0.17524
54.3405	0.1785
54.6068	0.18175
54.8738	0.18497
55.1415	0.18818
55.4098	0.19137
55.6788	0.19452
55.9484	0.19765
56.2186	0.20074
56.4896	0.20379
56.7611	0.2068
57.0333	0.20976
57.3062	0.21268
57.5797	0.21555
57.8539	0.21836
58.1287	0.22111
58.4042	0.22381
58.6803	0.22644
58.9571	0.229
59.2345	0.23149
59.5126	0.23391
59.7913	0.23626
60.0707	0.23853
60.3507	0.24071
60.6314	0.24282
60.9127	0.24484
61.1947	0.24677
61.4774	0.24861
61.7606	0.25037
62.0446	0.25203
62.3292	0.25359
62.6144	0.25506
62.9003	0.25643
63.1868	0.25771
63.474	0.25888
63.7619	0.25996
64.0504	0.26093
64.3395	0.26181
64.6293	0.26258
64.9198	0.26325
65.2109	0.26382
65.5026	0.26429
65.795	0.26466
66.0881	0.26493
66.3818	0.2651
66.6761	0.26517
66.9711	0.26514
67.2668	0.26502
67.5631	0.2648
67.8601	0.26449
68.1577	0.26408
68.456	0.26359
68.7549	0.26302
69.0544	0.26235
69.3547	0.26161
69.6555	0.26078
69.957	0.25988
70.2592	0.2589
70.562	0.25785
70.8655	0.25673
71.1696	0.25554
71.4744	0.2543
71.7798	0.25299
72.0859	0.25163
72.3926	0.25022
72.7	0.24875
73.008	0.24725
73.3167	0.2457
73.6261	0.24411
73.936	0.24249
74.2467	0.24084
74.558	0.23917
74.8699	0.23747
75.1825	0.23576
75.4958	0.23403
75.8096	0.23229
76.1242	0.23055
76.4394	0.22881
76.7552	0.22706
77.0717	0.22533
77.3889	0.2236
77.7067	0.22189
78.0251	0.22019
78.3442	0.21852
78.664	0.21687
78.9844	0.21526
79.3054	0.21367
79.6271	0.21213
79.9495	0.21062
80.2725	0.20916
80.5962	0.20775
80.9205	0.20639
81.2454	0.20508
81.571	0.20383
81.8973	0.20265
82.2242	0.20152
82.5518	0.20047
82.88	0.19949
83.2089	0.19858
83.5384	0.19775
83.8686	0.197
84.1994	0.19634
84.5309	0.19576
84.863	0.19527
85.1958	0.19487
85.5292	0.19457
85.8633	0.19437
86.198	0.19426
86.5334	0.19426
86.8694	0.19436
87.2061	0.19457
87.5435	0.1949
87.8814	0.19533
88.2201	0.19588
88.5594	0.19655
88.8993	0.19734
89.2399	0.19826
89.5811	0.1993
89.923	0.20047
90.2656	0.20177
90.6088	0.20321
90.9526	0.20478
91.2971	0.2065
91.6423	0.20836
91.9881	0.21036
92.3345	0.21252
92.6816	0.21483
93.0294	0.21729
93.3778	0.21992
93.7268	0.22271
94.0765	0.22566
94.4269	0.22879
94.7779	0.2321
95.1296	0.23559
95.4819	0.23926
95.8348	0.24313
96.1885	0.24719
96.5427	0.25146
96.8976	0.25593
97.2532	0.26061
97.6094	0.26552
97.9663	0.27066
98.3238	0.27603
98.682	0.28164
99.0408	0.2875
99.4003	0.29363
99.7604	0.30002
100.121	0.30669
100.483	0.31365
100.845	0.32091
101.207	0.32848
101.571	0.33638
101.935	0.34461
102.3	0.35319
102.665	0.36213
103.031	0.37145
103.397	0.38117
103.765	0.3913
104.133	0.40186
104.501	0.41287
104.871	0.42435
105.24	0.43632
105.611	0.4488
105.982	0.46181
106.354	0.47539
106.727	0.48954
107.1	0.50432
107.474	0.51973
107.848	0.53581
108.223	0.5526
108.599	0.57012
108.975	0.58841
109.352	0.6075
109.73	0.62743
110.108	0.64825
110.487	0.66998
110.867	0.69268
111.247	0.71638
111.628	0.74112
112.01	0.76695
112.392	0.79391
112.775	0.82205
113.159	0.85141
113.543	0.88203
113.928	0.91395
114.313	0.94721
114.699	0.98185
115.086	1.01789
115.474	1.05536
115.862	1.09427
116.251	1.13464
116.64	1.17646
117.03	1.21971
117.421	1.26437
117.812	1.31039
118.204	1.35769
118.597	1.40619
118.99	1.45577
119.384	1.50627
119.779	1.55752
120.174	1.60931
120.57	1.66138
120.967	1.71344
121.364	1.76518
121.762	1.81622
122.16	1.86617
122.56	1.91459
122.96	1.96103
123.36	2.005
123.761	2.04602
124.163	2.08361
124.565	2.11729
124.969	2.1466
125.372	2.17115
125.777	2.19058
126.182	2.20459
126.587	2.21298
126.994	2.21561
127.401	2.21245
127.809	2.20355
128.217	2.18904
128.626	2.16914
129.035	2.14416
129.446	2.11445
129.857	2.08043
130.268	2.04255
130.68	2.00129
131.093	1.95713
131.507	1.91056
131.921	1.86206
132.336	1.81208
132.751	1.76105
133.167	1.70937
133.584	1.65739
134.002	1.60545
134.42	1.55381
134.838	1.50273
135.258	1.45243
135.678	1.40306
136.099	1.35479
136.52	1.30772
136.942	1.26194
137.364	1.21753
137.788	1.17452
138.212	1.13294
138.636	1.09282
139.062	1.05414
139.487	1.01691
139.914	0.9811
140.341	0.94668
140.769	0.91364
141.198	0.88192
141.627	0.8515
142.057	0.82233
142.487	0.79436
142.918	0.76757
143.35	0.74189
143.782	0.71729
144.215	0.69373
144.649	0.67116
145.083	0.64953
145.518	0.62881
145.954	0.60896
146.39	0.58994
146.827	0.57171
147.265	0.55423
147.703	0.53748
148.142	0.52141
148.582	0.506
149.022	0.49121
149.463	0.47702
149.904	0.4634
150.347	0.45032
150.789	0.43776
151.233	0.4257
151.677	0.4141
152.122	0.40296
152.567	0.39224
153.013	0.38194
153.46	0.37202
153.907	0.36248
154.355	0.3533
154.804	0.34446
155.253	0.33594
155.703	0.32774
156.154	0.31983
156.605	0.31221
157.057	0.30486
157.51	0.29778
157.963	0.29094
158.417	0.28435
158.872	0.27798
159.327	0.27183
159.783	0.2659
160.239	0.26017
160.696	0.25463
161.154	0.24928
161.613	0.24411
162.072	0.23911
162.531	0.23428
162.992	0.2296
163.453	0.22508
163.915	0.22071
164.377	0.21647
164.84	0.21238
165.304	0.20841
165.768	0.20458
166.233	0.20086
166.699	0.19726
167.165	0.19378
167.632	0.1904
168.099	0.18713
168.568	0.18397
169.036	0.1809
169.506	0.17793
169.976	0.17505
170.447	0.17225
170.918	0.16955
171.391	0.16693
171.863	0.16439
172.337	0.16193
172.811	0.15954
173.286	0.15723
173.761	0.15499
174.237	0.15282
174.714	0.15071
175.191	0.14868
175.669	0.1467
176.148	0.14479
176.627	0.14294
177.107	0.14115
177.588	0.13941
178.069	0.13773
178.551	0.1361
179.033	0.13453
179.516	0.13301
180	0.13154
180.485	0.13012
180.97	0.12875
181.456	0.12742
181.942	0.12614
182.429	0.12491
182.917	0.12372
183.405	0.12257
183.895	0.12147
184.384	0.1204
184.875	0.11938
185.366	0.1184
185.857	0.11746
186.35	0.11656
186.843	0.1157
187.336	0.11487
187.83	0.11408
188.325	0.11333
188.821	0.11262
189.317	0.11194
189.814	0.1113
190.312	0.1107
190.81	0.11013
191.309	0.10959
191.808	0.10909
192.308	0.10862
192.809	0.10819
193.31	0.10779
193.813	0.10743
194.315	0.1071
194.819	0.10681
195.323	0.10654
195.827	0.10632
196.333	0.10612
196.839	0.10596
197.345	0.10584
197.853	0.10574
198.361	0.10569
198.869	0.10566
199.378	0.10568
199.888	0.10572
200.399	0.10581
200.91	0.10592
201.422	0.10608
201.934	0.10627
202.448	0.10649
202.961	0.10676
203.476	0.10706
203.991	0.1074
204.507	0.10778
205.023	0.10819
205.54	0.10865
206.058	0.10915
206.576	0.10969
207.095	0.11027
207.615	0.11089
208.135	0.11156
208.656	0.11227
209.178	0.11303
209.7	0.11383
210.223	0.11469
210.747	0.11559
211.271	0.11653
211.796	0.11753
212.321	0.11859
212.847	0.11969
213.374	0.12085
213.902	0.12207
214.43	0.12334
214.959	0.12467
215.488	0.12606
216.018	0.12751
216.549	0.12903
217.08	0.13061
217.612	0.13226
218.145	0.13397
218.678	0.13576
219.212	0.13762
219.747	0.13955
220.282	0.14156
220.818	0.14365
221.355	0.14582
221.892	0.14807
222.43	0.1504
222.969	0.15282
223.508	0.15533
224.048	0.15793
224.588	0.16062
225.129	0.16341
225.671	0.16629
226.214	0.16928
226.757	0.17236
227.3	0.17555
227.845	0.17884
228.39	0.18224
228.936	0.18575
229.482	0.18937
230.029	0.1931
230.577	0.19694
231.125	0.20089
231.674	0.20495
232.224	0.20913
232.774	0.21342
233.325	0.21782
233.876	0.22233
234.429	0.22694
234.982	0.23166
235.535	0.23649
236.089	0.24141
236.644	0.24642
237.2	0.25152
237.756	0.25669
238.312	0.26194
238.87	0.26725
239.428	0.27261
239.987	0.27801
240.546	0.28343
241.106	0.28887
241.667	0.29431
242.228	0.29972
242.79	0.3051
243.353	0.31042
243.916	0.31566
244.48	0.3208
245.045	0.32582
245.61	0.3307
246.176	0.3354
246.742	0.3399
247.31	0.34419
247.877	0.34823
248.446	0.352
249.015	0.35548
249.585	0.35864
250.155	0.36146
250.726	0.36392
251.298	0.366
251.871	0.36769
252.444	0.36898
253.017	0.36985
253.592	0.37029
254.167	0.37031
254.743	0.36989
255.319	0.36905
255.896	0.36778
256.473	0.36609
257.052	0.364
257.631	0.36152
258.21	0.35865
258.79	0.35544
259.371	0.35188
259.953	0.348
260.535	0.34384
261.118	0.3394
261.701	0.33472
262.285	0.32981
262.87	0.32471
263.456	0.31945
264.042	0.31403
264.629	0.30849
265.216	0.30285
265.804	0.29714
266.393	0.29136
266.982	0.28555
267.572	0.27971
268.163	0.27388
268.754	0.26805
269.346	0.26225
269.938	0.25649
270.532	0.25078
271.126	0.24512
271.72	0.23954
272.315	0.23403
272.911	0.22861
273.508	0.22328
274.105	0.21804
274.703	0.21291
275.301	0.20787
275.9	0.20294
276.5	0.19812
277.1	0.1934
277.702	0.18879
278.303	0.1843
278.906	0.17991
279.509	0.17563
280.112	0.17146
280.717	0.1674
281.322	0.16344
281.927	0.15959
282.534	0.15584
283.14	0.15219
283.748	0.14864
284.356	0.14519
284.965	0.14183
285.575	0.13856
286.185	0.13539
286.796	0.13231
287.407	0.12931
288.019	0.12639
288.632	0.12356
289.246	0.1208
289.86	0.11813
290.474	0.11552
291.09	0.11299
291.706	0.11054
292.322	0.10815
292.94	0.10582
293.558	0.10356
294.176	0.10137
294.796	0.09923
295.416	0.09715
296.036	0.09513
296.658	0.09317
297.279	0.09125
297.902	0.08939
298.525	0.08758
299.149	0.08582
299.774	0.0841
300.399	0.08243
301.025	0.08081
301.651	0.07923
302.278	0.07768
302.906	0.07618
303.534	0.07472
304.163	0.07329
304.793	0.0719
305.424	0.07055
306.055	0.06923
306.686	0.06794
307.319	0.06669
307.952	0.06546
308.585	0.06427
309.219	0.06311
309.854	0.06197
310.49	0.06086
311.126	0.05978
311.763	0.05872
312.401	0.05769
313.039	0.05668
313.678	0.0557
314.317	0.05474
314.957	0.0538
315.598	0.05288
316.239	0.05198
316.882	0.0511
317.524	0.05025
318.168	0.04941
318.812	0.04859
319.456	0.04779
320.102	0.047
320.748	0.04624
321.394	0.04549
322.042	0.04475
322.69	0.04403
323.338	0.04333
323.988	0.04264
324.637	0.04197
325.288	0.04131
325.939	0.04066
326.591	0.04002
327.244	0.0394
327.897	0.03879
328.551	0.0382
329.205	0.03761
329.86	0.03704
330.516	0.03648
331.172	0.03593
331.829	0.03539
332.487	0.03486
333.145	0.03434
333.804	0.03383
334.464	0.03333
335.124	0.03284
335.785	0.03235
336.447	0.03188
337.109	0.03142
337.772	0.03096
338.436	0.03051
339.1	0.03008
339.765	0.02964
340.43	0.02922
341.097	0.0288
341.764	0.02839
342.431	0.02799
343.099	0.0276
343.768	0.02721
344.437	0.02683
345.107	0.02645
345.778	0.02608
346.45	0.02572
347.122	0.02537
347.794	0.02502
348.468	0.02467
349.142	0.02433
349.816	0.024
350.492	0.02367
351.168	0.02335
351.844	0.02303
352.521	0.02272
353.199	0.02241
353.878	0.02211
354.557	0.02181
355.237	0.02152
355.918	0.02123
356.599	0.02094
357.28	0.02066
357.963	0.02039
358.646	0.02011
359.33	0.01985
360.014	0.01958
360.699	0.01932
361.385	0.01907
362.071	0.01882
362.758	0.01857
363.446	0.01832
364.134	0.01808
364.823	0.01784
365.513	0.01761
366.203	0.01738
366.894	0.01715
367.586	0.01693
368.278	0.01671
368.971	0.01649
369.664	0.01627
370.359	0.01606
371.054	0.01585
371.749	0.01564
372.445	0.01544
373.142	0.01524
373.839	0.01504
374.537	0.01484
375.236	0.01465
375.936	0.01446
376.636	0.01427
377.336	0.01409
378.038	0.0139
378.74	0.01372
379.442	0.01354
380.146	0.01337
380.85	0.01319
381.554	0.01302
382.259	0.01285
382.965	0.01269
383.672	0.01252
384.379	0.01236
385.087	0.0122
385.796	0.01204
386.505	0.01188
387.214	0.01172
387.925	0.01157
388.636	0.01142
389.348	0.01127
390.06	0.01112
390.773	0.01097
391.487	0.01083
392.201	0.01069
392.916	0.01055
393.632	0.01041
394.348	0.01027
395.065	0.01013
395.783	0.01
396.501	0.00986
397.22	0.00973
397.94	0.0096
398.66	0.00947
399.381	0.00935
400.103	0.00922
400.825	0.0091
401.548	0.00897
402.271	0.00885
402.995	0.00873
403.72	0.00861
404.445	0.00849
405.172	0.00838
405.898	0.00826

## Sheet: Fig. 2b (Ion beam composition)
RF power (W)	I^+	I_2^{+}	I^{2+}
6	0.5631	0.4369	0
6.5	0.5976	0.4024	0
7	0.6661	0.3339	0
7.5	0.7458	0.2542	0
8	0.721	0.279	0
8.5	0.7501	0.2499	0
9	0.7621	0.2283	0.009537
9.5	0.7796	0.2112	0.009181
10	0.8131	0.1826	0.004351
10.5	0.8441	0.155	0.0009352
11	0.8227	0.1692	0.008146
11.5	0.8403	0.1518	0.007839
12	0.8391	0.15	0.01094
12.5	0.8454	0.1432	0.01138
13	0.891	0.1061	0.002897

## Sheet: Fig. 2c (Ion beam current)
RF power (W)	Ion beam current (mA) - Exp. Xe	RF power (W)	Ion beam current (mA) - Exp. I2	RF power (W)	Ion beam current (mA) - Model Xe
7.2	6.7	7	10.8	0.940922	0.043343
8	8.2	8	13.8	1.08354	0.24697
9	10.3	9	16.5	1.22641	0.450596
10	12.1	10	19.2	1.36952	0.654223
11	13.6			1.51289	0.85785
10	12.1			1.65651	1.06148
11	13.6			1.80039	1.2651
12	14.9			1.94454	1.46873
13	15.9			2.08896	1.67236
				2.23365	1.87598
				2.37861	2.07961
				2.52385	2.28324
				2.66938	2.48686
				2.8152	2.69049
				2.96131	2.89412
				3.10772	3.09774
				3.25443	3.30137
				3.40145	3.505
				3.54879	3.70862
				3.69644	3.91225
				3.84441	4.11588
				3.99271	4.3195
				4.14134	4.52313
				4.29031	4.72676
				4.43963	4.93038
				4.58929	5.13401
				4.73931	5.33764
				4.88969	5.54126
				5.04044	5.74489
				5.19156	5.94852
				5.34306	6.15214
				5.49494	6.35577
				5.64722	6.5594
				5.7999	6.76302
				5.95298	6.96665
				6.10648	7.17028
				6.2604	7.3739
				6.41474	7.57753
				6.56952	7.78116
				6.72475	7.98478
				6.88042	8.18841
				7.03656	8.39204
				7.19316	8.59566
				7.35023	8.79929
				7.5078	9.00292
				7.66585	9.20654
				7.82441	9.41017
				7.98348	9.6138
				8.14307	9.81742
				8.3032	10.0211
				8.46386	10.2247
				8.62508	10.4283
				8.78686	10.6319
				8.94922	10.8356
				9.11216	11.0392
				9.2757	11.2428
				9.43984	11.4464
				9.60461	11.6501
				9.77001	11.8537
				9.93605	12.0573
				10.1028	12.2609
				10.2701	12.4646
				10.4382	12.6682
				10.607	12.8718
				10.7764	13.0755
				10.9467	13.2791
				11.1176	13.4827
				11.2893	13.6863
				11.4618	13.89
				11.6351	14.0936
				11.8092	14.2972
				11.9842	14.5008
				12.16	14.7045
				12.3366	14.9081
				12.5142	15.1117
				12.6926	15.3153
				12.872	15.519
				13.0524	15.7226
				13.2337	15.9262
				13.416	16.1299
				13.5993	16.3335
				13.7837	16.5371
				13.9691	16.7407
				14.1557	16.9444
				14.3434	17.148
				14.5322	17.3516
				14.7222	17.5552
				14.9134	17.7589
				15.1058	17.9625
				15.2996	18.1661
				15.4946	18.3697
				15.691	18.5734
				15.8887	18.777
				16.0879	18.9806
				16.2885	19.1843
				16.4906	19.3879
				16.6942	19.5915
				16.8994	19.7951
				17.1062	19.9988
				17.3147	20.2024
				17.5249	20.406
				17.7369	20.6096
				17.9507	20.8133
				18.1663	21.0169
				18.3839	21.2205
				18.6034	21.4241
				18.825	21.6278
				19.0486	21.8314
				19.2745	22.035
				19.5025	22.2387
				19.7329	22.4423
				19.9657	22.6459
				20.2009	22.8495
				20.4387	23.0532
				20.679	23.2568
				20.9221	23.4604
				21.168	23.664
				21.4168	23.8677
				21.6686	24.0713
				21.9235	24.2749
				22.1816	24.4785
				22.443	24.6822
				22.7079	24.8858
				22.9763	25.0894
				23.2485	25.2931
				23.5246	25.4967
				23.8046	25.7003
				24.0888	25.9039
				24.3774	26.1076
				24.6704	26.3112
				24.9682	26.5148
				25.2708	26.7184
				25.5785	26.9221
				25.8915	27.1257
				26.21	27.3293
				26.5343	27.5329
				26.8647	27.7366
				27.2013	27.9402
				27.5445	28.1438
				27.8947	28.3475
				28.252	28.5511
				28.617	28.7547
				28.9899	28.9583
				29.3711	29.162
				29.7611	29.3656
				30.1603	29.5692
				30.5693	29.7728
				30.9885	29.9765
				31.4184	30.1801
				31.8598	30.3837
				32.3132	30.5873
				32.7793	30.791
				33.2589	30.9946
				33.7528	31.1982
				34.262	31.4019
				34.7872	31.6055
				35.3296	31.8091
				35.8903	32.0127
				36.4706	32.2164
				37.0717	32.42
				37.6952	32.6236
				38.3427	32.8272
				39.0159	33.0309
				39.7168	33.2345
				40.4475	33.4381
				41.2105	33.6417
				42.0085	33.8454
				42.8442	34.049
				43.7212	34.2526
				44.643	34.4563
				45.6139	34.6599
				46.6385	34.8635
				47.7222	35.0671
				48.8709	35.2708
				50.0917	35.4744
				51.3924	35.678
				52.7822	35.8816
				54.2717	36.0853
				55.8732	36.2889
				57.6013	36.4925
				59.473	36.6961
				61.5087	36.8998
				63.7329	37.1034
				66.175	37.307
				68.8713	37.5107
				71.8661	37.7143
				75.2153	37.9179
				78.9893	38.1215
				83.2789	38.3252
				88.2026	38.5288
				93.9189	38.7324
				100.644	38.936
				108.684	39.1397
				118.483	39.3433
				130.719	39.5469
				146.496	39.7505
				167.769	39.9542
				198.544	40.1578
				249.628	40.3614
				429.478	40.5651

## Sheet: Fig. 2d (Mass util. eff.)
Total power (W)	Mass utilization efficiency (%) - 38 ug/s	Total power (W)	Mass utilization efficiency (%) - 58 ug/s	Total power (W)	Mass utilization efficiency (%) - 99 ug/s
37.235	43.7445	38.46	32.5286	34.26	10.5955
40.59	43.7445	42.51	32.5286	36.51	10.5955
40.76	43.7445	42.515	32.5286	38.76	10.5955
43.8575	51.7608	46.3075	39.8536	41.2025	20.8268
44.285	51.7608	46.56	39.8536	45.815	20.8268
44.94	51.7608	47.69	39.8536	46.1325	20.8268
47.125	58.4771	50.1	45.5821	50.4275	26.4014
48.995	58.4771	52.495	45.5821	50.8	26.4014
49.29	58.4771	52.865	45.5821	52.245	26.4014
53.05	65.0709	57.3	51.1772	58.3	31.256
54.1325	65.0709	58.6825	51.1772	58.3575	31.256
58.975	65.0709	64.5	51.1772	65.8	31.256
