# Supplementary material for: In-orbit demonstration of an iodine electric propulsion system
Source: Nature. 2021 Nov 17;599(7885):411–5. doi: 10.1038/s41586-021-04015-y (PMC8599014; doi:10.1038/s41586-021-04015-y)
Supplement: Supplementary file 3 — Source Data Fig. 3 [file 41586_2021_4015_MOESM3_ESM.xlsx]

## Sheet: Fig. 3a (IFDF)
Energy (keV)	IFDF (arb.) - 0.913 keV	IFDF (arb.) - 1.32 keV
1.54992	-0.00327042	-0.00264181
1.54491	-0.00159917	0.000429858
1.5399	-5.71488e-06	0.000143469
1.53489	0.00198112	-0.000821996
1.52988	0.00173094	0.0012707
1.52487	-0.000934328	-0.00100415
1.51986	-0.00277639	-0.00183362
1.51484	-0.00325181	-0.000730949
1.50983	-0.00262571	-0.000717882
1.50482	-0.000799629	-0.00171739
1.49981	0.00142517	0.000597724
1.4948	0.00122638	0.00129742
1.48979	0.000683102	0.00353281
1.48478	8.55093e-05	0.00479498
1.47977	-0.00189337	0.00357272
1.47476	-0.000786438	0.00273723
1.46975	0.00114731	-0.000364445
1.46474	0.000578391	-0.00238834
1.45972	0.00149896	-0.00185037
1.45471	0.00172876	2.07149e-06
1.4497	-0.000756634	0.00255078
1.44469	-0.00077274	0.00449331
1.43968	-0.000103549	0.00296999
1.43467	-0.00149641	0.000766839
1.42966	-0.000129707	0.000457237
1.42465	0.000399334	-0.00158471
1.41964	-0.000430645	0.000204728
1.41463	0.000168001	0.00235
1.40962	0.00046452	0.00192807
1.40461	-0.000261029	0.00150288
1.39959	0.000168402	0.00194854
1.39458	-0.000495219	0.000262068
1.38957	-0.00107522	-0.000795785
1.38456	0.000273847	0.000824867
1.37955	-0.000202825	1.23166e-05
1.37454	0.000369424	-0.00013904
1.36953	0.000261162	0.000781989
1.36452	-2.07364e-05	0.00154944
1.35951	-0.00150814	0.00911933
1.3545	-0.00124804	0.0432489
1.34949	-0.00178381	0.138009
1.34448	-0.000955319	0.283842
1.33946	0.000124806	0.455055
1.33445	0.00141968	0.620148
1.32944	0.00186858	0.721398
1.32443	0.00200668	0.724927
1.31942	0.00229805	0.660012
1.31441	0.00064454	0.553182
1.3094	-1.45809e-05	0.429989
1.30439	-0.000792352	0.33283
1.29938	-0.0017591	0.259085
1.29437	-0.00164562	0.192546
1.28936	-0.000766435	0.135902
1.28435	-0.000603107	0.0922293
1.27933	0.000200995	0.0588117
1.27432	0.0011402	0.0376853
1.26931	-6.24898e-06	0.0258579
1.2643	6.78041e-05	0.0189031
1.25929	-0.000478568	0.0149565
1.25428	-0.00140016	0.0116538
1.24927	0.000152699	0.00919351
1.24426	0.000315039	0.00959888
1.23925	0.00098849	0.00870731
1.23424	0.00136463	0.00828382
1.22923	-1.62901e-05	0.0081591
1.22421	-0.000955962	0.00551004
1.2192	-0.00097061	0.00358325
1.21419	-0.00205838	0.00455222
1.20918	-0.00139611	0.00426803
1.20417	-0.000719087	0.00566674
1.19916	-0.000164302	0.00821867
1.19415	3.81615e-05	0.00750458
1.18914	-0.000211504	0.00618844
1.18413	-0.000951956	0.00463928
1.17912	-0.000344388	0.00243771
1.17411	-0.000350597	0.00100453
1.1691	0.00116016	-0.000265512
1.16408	0.00258996	0.000351666
1.15907	0.00164793	-0.000302549
1.15406	0.0015271	0.000228064
1.14905	-0.000178777	0.00127879
1.14404	-0.00260768	0.00303971
1.13903	-0.00248201	0.00411875
1.13402	-0.00104196	0.00542853
1.12901	-0.000258238	0.00585754
1.124	0.0013566	0.00403045
1.11899	0.00230506	0.00214212
1.11398	0.000656784	0.00128759
1.10897	0.000676278	0.000630768
1.10395	0.000243176	0.000288885
1.09894	-0.000458178	0.00131843
1.09393	0.000712077	0.00114023
1.08892	-0.000241293	0.000882902
1.08391	-0.00107473	0.00128544
1.0789	-0.00169807	0.00136576
1.07389	-0.00183582	0.000888508
1.06888	-0.00134843	0.000164571
1.06387	0.000260094	-0.00128748
1.05886	0.00139419	-0.00279148
1.05385	0.00218399	-0.00375537
1.04884	0.00125519	-0.00168103
1.04382	-1.13496e-06	0.000938359
1.03881	-0.000293061	0.00333489
1.0338	-0.00209089	0.00354767
1.02879	-0.00206287	0.00335921
1.02378	-0.00081394	0.000233778
1.01877	-0.000559551	-0.00155519
1.01376	-0.0001805	-0.00157374
1.00875	0.00172509	-0.00132883
1.00374	0.00126121	5.52688e-05
0.998727	0.00145524	0.00217813
0.993716	0.00202145	0.00269176
0.988705	0.000889865	0.000761892
0.983694	0.000230144	-0.000233217
0.978683	0.000237542	-0.00153891
0.973672	-0.000554423	-0.00270017
0.968662	-0.000463533	-0.00117653
0.963651	4.74148e-05	0.00268515
0.95864	-0.000520789	0.0045557
0.953629	-0.000723813	0.0068047
0.948618	-0.000319032	0.00775867
0.943607	0.0150011	0.00486276
0.938597	0.0987142	0.00131448
0.933586	0.251819	-0.000916422
0.928575	0.453913	-0.00184941
0.923564	0.678881	-0.00254783
0.918553	0.853477	-0.00123849
0.913542	0.909239	0.000407584
0.908531	0.851163	-6.26438e-05
0.903521	0.707258	-0.000767383
0.89851	0.50682	0.000178959
0.893499	0.323123	-0.00125617
0.888488	0.184682	-0.00187315
0.883477	0.0890088	0.00035098
0.878466	0.0307563	-0.00076913
0.873455	0.00469976	0.000444784
0.868445	-0.00302062	0.00119725
0.863434	-0.00420189	0.000879358
0.858423	-0.0047744	-0.000443598
0.853412	-0.00445444	-0.0018052
0.848401	-0.00319415	-0.00297985
0.84339	-0.00242657	-0.00419422
0.83838	0.000206083	-0.00477972
0.833369	0.00288125	-0.0033755
0.828358	0.0044944	-0.00188579
0.823347	0.00570001	-0.00196426
0.818336	0.00547981	8.98474e-07
0.813325	0.00448245	-0.000186896
0.808314	0.00269975	-0.000381016
0.803304	0.00322567	0.000509735
0.798293	0.00318008	0.00124102
0.793282	0.00406707	0.00270994
0.788271	0.00606582	0.00346081
0.78326	0.00784162	0.00390932
0.778249	0.00754307	0.00312573
0.773238	0.00780761	0.00260779
0.768228	0.00814223	0.00112017
0.763217	0.0049082	0.00107962
0.758206	0.00408046	0.00163723
0.753195	0.00313675	0.00149806
0.748184	0.00180852	0.00377821
0.743173	0.00144712	0.00517162
0.738163	0.00202517	0.00694798
0.733152	0.000991547	0.00835742
0.728141	0.0015427	0.00875692
0.72313	0.00254748	0.00658527
0.718119	0.00268354	0.00564618
0.713108	0.00326563	0.00315776
0.708097	0.00435817	0.00183066
0.703087	0.00422674	0.00164284
0.698076	0.00377392	0.000440503
0.693065	0.00403735	0.000334633
0.688054	0.00461407	-0.000395392
0.683043	0.00426323	-0.00148366
0.678032	0.00334686	-0.000365892
0.673021	0.00314537	0.00130373
0.668011	0.00192347	0.0023639
0.663	0.0018108	0.00410037
0.657989	0.0025707	0.00427201
0.652978	0.00283839	0.00404111
0.647967	0.00216934	0.00316631
0.642956	0.00213445	0.00243348
0.637945	0.000854297	0.0014031
0.632935	0.00133499	0.000585782
0.627924	0.00150033	-0.000888321
0.622913	0.00141752	-0.00141205
0.617902	0.00217554	-0.000532597
0.612891	0.000937439	3.79731e-05
0.60788	-0.00111435	0.00134305
0.60287	-0.0013868	0.00305445
0.597859	-5.40777e-05	0.00233264
0.592848	0.000272445	0.000911081
0.587837	0.0037376	-0.000106482
0.582826	0.00509237	-0.000292741
0.577815	0.00396267	0.000424368
0.572804	0.0034808	0.0011406
0.567794	0.00135675	0.00263064
0.562783	-0.00032229	0.00254979
0.557772	0.00010005	0.00268984
0.552761	0.000795385	0.00172542
0.54775	0.00110008	0.00141361
0.542739	0.00255845	0.00128416
0.537728	0.00180579	0.00109527
0.532718	0.00121979	0.00100039
0.527707	0.00173112	0.00169852
0.522696	0.000413327	0.0019394
0.517685	0.00115097	0.00202133
0.512674	0.00189468	0.00351996
0.507663	0.00147486	0.00376383
0.502653	0.00248406	0.00295381
0.497642	0.00261599	0.00391085
0.492631	0.0020819	0.0038221
0.48762	0.00196597	0.00396652
0.482609	0.00217359	0.00382514
0.477598	0.00147326	0.00206651
0.472587	0.0021223	0.000530775
0.467577	0.0018167	-0.00150526
0.462566	0.00158544	-0.000819948
0.457555	0.00136786	0.000307766
0.452544	0.000133525	0.00290759
0.447533	0.000676625	0.00425004
0.442522	0.000856442	0.00395111
0.437511	0.00189523	0.00145764
0.432501	0.00135053	-0.00130765
0.42749	0.000812208	-0.00253175
0.422479	-0.000840607	-0.00312006
0.417468	-0.00305633	-0.00210915
0.412457	-0.00476745	0.000972188
0.407446	-0.00345929	0.00218375
0.402436	-0.00296735	0.00300573
0.397425	-0.00266499	0.00455002
0.392414	0.00101338	0.0034903
0.387403	-5.22083e-06	0.00150969
0.382392	-0.00025259	0.000886725
0.377381	0.0023043	-6.16705e-05
0.37237	0.00234429	-0.00081155
0.36736	0.00245477	0.00129608
0.362349	0.00383279	0.00254862
0.357338	0.00196689	0.00355622
0.352327	0.000936719	0.0040937
0.347316	0.00119697	0.00323353
0.342305	5.89781e-05	0.00277778
0.337294	0.00143111	0.00208925
0.332284	0.00319151	0.00117041
0.327273	0.00262441	0.00215141
0.322262	0.00146421	0.00207301
0.317251	-0.000886487	0.000373417
0.31224	-0.00461467	0.000804097
0.307229	-0.00587374	-0.00066622
0.302219	-0.00680913	-0.0036199
0.297208	-0.0054104	-0.00344206
0.292197	-0.00325535	-0.00326314
0.287186	-0.00199327	-0.00485584
0.282175	0.000710701	-0.00351778
0.277164	0.00227251	-0.0023282
0.272153	0.00191641	-0.00252747
0.267143	0.00190476	-0.00157188
0.262132	0.00205556	-0.000158057
0.257121	4.86966e-05	0.000391362
0.25211	-3.67996e-05	0.000220476
0.247099	0.000683903	0.00098302
0.242088	0.000698097	0.000636246
0.237077	0.00197203	-9.94439e-05
0.232067	0.00283316	-0.000481159
0.227056	0.00291155	-0.000857006
0.222045	0.00321766	-0.000361138
0.217034	0.00257099	-2.57064e-06
0.212023	0.00415617	0.000953237
0.207012	0.00601244	0.00278461
0.202002	0.00840545	0.00333401
0.196991	0.0110594	0.00329849
0.19198	0.0126714	0.00448665
0.186969	0.0122431	0.0035954
0.181958	0.00941353	0.00251083
0.176947	0.00642452	0.00218533
0.171936	0.00295909	-0.000761749
0.166926	0.000318511	-0.00190359
0.161915	-0.00123186	-0.0022632
0.156904	-0.00120446	-0.00123481
0.151893	-0.00153045	-0.000506466
0.146882	-0.00156317	0.000802415
0.141871	8.66715e-05	0.000597187
0.13686	0.00175601	-0.0010147
0.13185	0.00219732	-0.00124804
0.126839	0.00239395	-0.00105155
0.121828	0.00321175	9.82705e-05
0.116817	0.00173128	0.00109454
0.111806	0.00068895	0.00323907
0.106795	0.00143624	0.00278233
0.101785	0.00164624	0.00324271
0.0967737	0.00225851	0.00223938
0.0917628	0.00341278	0.00186407
0.086752	0.00358006	0.00271422
0.0817411	0.00275843	0.00282776
0.0767303	0.00177516	0.00387495
0.0717194	0.000595269	0.00395806
0.0667086	0.000493296	0.004664
0.0616977	0.000117689	0.00447357
0.0566869	-0.000244311	0.00535553
0.051676	0.000504284	0.00672224
0.0466652	0.000736005	0.00753193
0.0416543	0.0012539	0.00783614
0.0366434	0.00195562	0.00745969
0.0316326	0.00285792	0.00440996
0.0266217	0.00365459	0.00271209
0.0216109	0.0031064	0.002082
0.0166	0.00229505	-8.35456e-05
0.0115892	0.00125812	0.00347165
0.00657835	0.00284275	0.0153535
0.0015675	-0.00952515	-0.014313

## Sheet: Fig. 3b (Thrust)
Estimated thrust (mN)	Measured thrust (mN)
0.376781	0.390444
0.441354	0.49074
0.512614	0.490515
0.602048	0.596226
0.670551	0.605083
0.728953	0.745013
0.792603	0.818577
0.872538	0.91872
0.948024	1.00568
1.04004	1.00353
1.16384	1.1257

## Sheet: Fig. 3c (Divergence)
Normalized perveance	Divergence (deg) - Xe	Normalized perveance	Divergence (deg) - I2
0.433893	12.4461	0.209642	14.7807
0.304364	13.4486	0.254597	13.6542
0.228621	14.3023	0.318165	12.5971
0.182344	14.6567	0.416736	11.2615
0.148625	15.0392	0.591399	10.176
0.512436	11.3	0.686573	10.0505
0.355079	12.6254	0.241567	14.2265
0.266799	13.7043	0.291957	13.1688
0.209919	14.4744	0.365411	11.8473
0.172002	14.8264	0.477799	10.4737
0.570664	10.8429	0.777307	10.0767
0.39531	12.0206	0.53924	9.91954
0.297353	13.2575	0.410904	11.1254
0.234616	14.158	0.329361	12.5339
0.192835	14.7388	0.275841	13.9365
0.63308	10.8825	0.599816	9.56251
0.435595	11.4894	0.458401	10.481
0.327907	12.7221	0.374039	11.9833
0.259226	13.7979	0.673038	9.51839
0.213563	14.5764	0.502374	10.2005
0.682929	11.0004	0.147294	15.0707
0.470477	11.059	0.180811	14.6859
0.354648	12.2598	0.343137	12.5064
0.280959	13.3881	0.488769	11.2568
0.229642	14.359	0.258655	13.7082
0.732527	11.1479
0.50525	10.7597
0.377482	11.9075
0.298266	13.0481
0.24572	14.1302

## Sheet: Fig. 3d (Performance)
Thrust (mN) - 37.70 ug/s	Specific impulse (s) - 37.70 ug/s	Thrust (mN) - 44.55 ug/s	Specific impulse (s) - 44.55 ug/s	Thrust (mN) - 51.40 ug/s	Specific impulse (s) - 51.40 ug/s	Thrust (mN) - 58.25 ug/s	Specific impulse (s) - 58.25 ug/s	Thrust (mN) - 65.10 ug/s	Specific impulse (s) - 65.10 ug/s	Thrust (mN) - 71.95 ug/s	Specific impulse (s) - 71.95 ug/s	Thrust (mN) - 78.80 ug/s	Specific impulse (s) - 78.80 ug/s	Thrust (mN) - 85.65 ug/s	Specific impulse (s) - 85.65 ug/s	Thrust (mN) - 92.50 ug/s	Specific impulse (s) - 92.50 ug/s	Thrust (mN) - 99.35 ug/s	Specific impulse (s) - 99.35 ug/s
0.447545	1210.53	0.486358	1113.24	0.486358	964.877	0.515369	902.198	0.525291	822.808	0.505482	716.398	0.500701	647.935	0.481558	573.325	0.398325	439.112	0.283445	290.925
0.530785	1435.68	0.575937	1318.28	0.575937	1142.59	0.60971	1067.35	0.620966	972.671	0.598454	848.163	0.592825	767.149	0.570306	678.985	0.47384	522.359	0.338245	347.171
0.543241	1469.37	0.620112	1419.39	0.620112	1230.23	0.64909	1136.29	0.668417	1047	0.673127	953.994	0.674903	873.362	0.649192	772.903	0.539922	595.208	0.385659	395.835
0.604199	1634.25	0.65562	1500.66	0.65562	1300.67	0.694186	1215.23	0.707041	1107.5	0.68133	965.62	0.677837	877.159	0.673127	801.399	0.624937	688.928	0.577107	592.336
0.630478	1705.33	0.728622	1667.76	0.733259	1454.7	0.761309	1332.74	0.788862	1235.66	0.794331	1125.77	0.799799	1034.99	0.794331	945.701	0.73908	814.758	0.681712	699.701
0.642247	1737.16	0.733259	1678.37	0.747296	1482.55	0.766973	1342.65	0.793512	1242.94	0.811806	1150.54	0.811806	1050.52	0.811806	966.505	0.784362	864.677	0.751967	771.809
0.717078	1939.56	0.812442	1859.62	0.832445	1651.47	0.870639	1524.13	0.896082	1403.61	0.902375	1278.9	0.908668	1175.87	0.902375	1074.33	0.838809	924.699	0.775213	795.669
0.730747	1976.54	0.832445	1905.41	0.835625	1657.78	0.872936	1528.15	0.900246	1410.13	0.927558	1314.59	0.945767	1223.88	0.941215	1120.57	0.929033	1024.16	0.889968	913.452
0.745213	2015.66	0.861957	1972.96	0.884362	1754.47	0.901185	1577.6	0.940041	1472.46	0.962009	1363.41	0.962009	1244.89	0.962009	1145.33	0.936662	1032.57	0.90935	933.345
0.845788	2287.7	0.962948	2204.12	0.990462	1964.96	1.01861	1783.17	1.06257	1664.4	1.08772	1541.58	1.08772	1407.57	1.08772	1295	1.05001	1157.52	1.0062	1032.75
0.848301	2294.5	0.975425	2232.67	1.00004	1983.97	1.03527	1812.33	1.06739	1671.94	1.10077	1560.08	1.12306	1453.3	1.11749	1330.44	1.11191	1225.77	1.07851	1106.97
0.959971	2596.55	1.08906	2492.78	1.12004	2222.03	1.17016	2048.47	1.20849	1892.96	1.24508	1764.59	1.26912	1642.31	1.26311	1503.81	1.2571	1385.82	1.22102	1253.24
