# Supplementary material for: In-orbit demonstration of an iodine electric propulsion system
Source: Nature. 2021 Nov 17;599(7885):411–5. doi: 10.1038/s41586-021-04015-y (PMC8599014; doi:10.1038/s41586-021-04015-y)
Supplement: Supplementary file 4 — Source Data Fig. 4 [file 41586_2021_4015_MOESM4_ESM.xlsx]

## Sheet: Fig. 4a (Firings)
UTC datetime (yyyy-mm-dd hh:mm:ss) - Theory	Mean SMA (km) - Theory	UTC datetime (yyyy-mm-dd hh:mm:ss) - SSN	Mean SMA (km) - SSN	UTC datetime (yyyy-mm-dd hh:mm:ss) - GPS	Mean SMA (km) - GPS	UTC datetime (yyyy-mm-dd hh:mm:ss) - GMAT	Mean SMA (km) - GMAT
2020-11-30 03:51:49	6844	2020-11-30 03:51:49	6844.17	2020-12-29 14:39:19	6843.59	2020-12-29 14:39:19	6843.59
2020-12-29 14:39:19	6843.59	2020-12-01 11:31:15	6844.13	2020-12-29 16:33:02	6843.92	2020-12-29 16:33:02	6843.89
2020-12-29 14:39:19	6843.88	2020-12-02 21:57:49	6844.08	2021-01-02 13:15:07	6843.85	2021-01-02 13:15:07	6843.85
2021-01-02 13:15:07	6843.83	2020-12-03 13:38:03	6844.06	2021-01-02 15:08:50	6844.21	2021-01-02 15:08:50	6844.22
2021-01-02 13:15:07	6844.15	2020-12-04 20:57:13	6844.03	2021-01-13 03:25:07	6844.14	2021-01-13 03:25:07	6844.14
2021-01-13 03:25:07	6844	2020-12-05 20:34:04	6844.01	2021-01-13 05:18:49	6843.82	2021-01-13 05:18:50	6843.87
2021-01-13 03:25:07	6843.72	2020-12-06 20:05:04	6843.99	2021-01-14 04:06:43	6843.73	2021-01-14 04:06:43	6843.73
2021-01-14 04:06:43	6843.71	2020-12-07 11:43:06	6843.98	2021-01-14 06:00:24	6844.14	2021-01-14 05:52:57	6843.99
2021-01-14 04:06:43	6844	2020-12-08 12:44:02	6843.95	2021-01-17 02:45:07	6844.15	2021-01-17 02:45:07	6844.15
2021-01-17 02:45:07	6843.96	2020-12-09 21:38:28	6843.93	2021-01-17 04:26:39	6843.75	2021-01-17 04:57:50	6843.73
2021-01-17 02:45:07	6843.7	2020-12-10 09:57:18	6843.92	2021-01-21 05:05:00	6843.81	2021-01-21 05:05:00	6843.81
2021-01-21 05:05:00	6843.64	2020-12-11 04:51:46	6843.9	2021-01-21 06:46:27	6843.5	2021-01-21 06:46:28	6843.51
2021-01-21 05:05:00	6843.4	2020-12-11 22:06:43	6843.89	2021-01-25 13:30:07	6843.36	2021-01-25 13:30:07	6843.36
2021-01-25 13:30:07	6843.34	2020-12-12 21:45:02	6843.87	2021-01-25 15:11:37	6843.12	2021-01-25 15:11:36	6843.16
2021-01-25 13:30:07	6843.09	2020-12-13 18:17:14	6843.85	2021-01-28 05:03:00	6843.03	2021-01-28 05:03:00	6843.03
2021-01-28 05:03:00	6843.05	2020-12-14 14:28:06	6843.84	2021-01-28 06:44:42	6842.76	2021-01-28 06:44:44	6842.77
2021-01-28 05:03:00	6842.8	2020-12-15 21:34:15	6843.82	2021-01-30 12:50:00	6842.89	2021-01-30 12:50:00	6842.89
2021-01-30 12:50:00	6842.77	2020-12-16 21:20:01	6843.81	2021-01-30 14:31:42	6842.8	2021-01-30 14:31:34	6842.78
2021-01-30 12:50:00	6842.77	2020-12-17 13:01:14	6843.8	2021-02-09 01:50:00	6842.71	2021-02-09 01:50:00	6842.71
2021-02-09 01:50:00	6842.63	2020-12-18 18:42:09	6843.78	2021-02-09 03:31:32	6842.48	2021-02-09 03:31:33	6842.5
2021-02-09 01:50:00	6842.39	2020-12-19 11:47:17	6843.77	2021-02-20 04:36:20	6842.21	2021-02-20 04:36:20	6842.21
2021-02-20 04:36:20	6842.24	2020-12-20 11:34:04	6843.76	2021-02-20 06:17:51	6841.98	2021-02-20 06:17:53	6841.98
2021-02-20 04:36:20	6841.99	2020-12-21 04:38:45	6843.75
2021-03-10 03:51:49	6841.74	2020-12-21 20:32:35	6843.74
		2020-12-22 21:31:05	6843.73
		2020-12-23 21:00:47	6843.7
		2020-12-24 21:50:12	6843.68
		2020-12-25 21:36:25	6843.66
		2020-12-26 13:16:31	6843.64
		2020-12-27 12:47:25	6843.63
		2020-12-28 12:21:34	6843.61
		2020-12-29 11:51:21	6843.62
		2020-12-29 11:51:21	6843.62
		2020-12-29 19:44:51	6843.63
		2020-12-29 21:15:42	6843.99
		2020-12-30 04:55:03	6843.89
		2020-12-30 20:42:24	6843.98
		2020-12-31 21:40:53	6843.93
		2021-01-01 19:48:53	6844.05
		2021-01-01 19:48:53	6844.05
		2021-01-02 00:17:57	6844.05
		2021-01-02 05:00:43	6843.91
		2021-01-02 20:48:01	6844.44
		2021-01-03 04:31:08	6844.18
		2021-01-04 05:33:19	6844.22
		2021-01-07 02:34:58	6844.19
		2021-01-08 05:06:14	6844.19
		2021-01-08 11:39:55	6844.17
		2021-01-08 11:39:55	6844.17
		2021-01-08 19:33:00	6844.16
		2021-01-08 19:33:00	6844.16
		2021-01-09 20:36:49	6844.15
		2021-01-10 12:11:38	6844.14
		2021-01-11 11:45:24	6844.13
		2021-01-12 04:46:59	6844.13
		2021-01-12 20:36:15	6844.12
		2021-01-13 04:19:14	6844.12
		2021-01-13 07:23:47	6844.11
		2021-01-13 12:20:58	6844.11
		2021-01-13 20:13:14	6843.83
		2021-01-14 11:50:51	6844.04
		2021-01-15 00:17:47	6844.09
		2021-01-15 00:17:47	6844.09
		2021-01-16 12:26:25	6844.09
		2021-01-17 11:56:28	6843.73
		2021-01-18 12:58:17	6843.76
		2021-01-19 12:23:44	6843.75
		2021-01-20 11:54:08	6843.64
		2021-01-20 11:54:08	6843.64
		2021-01-20 19:48:04	6843.63
		2021-01-20 21:24:47	6843.79
		2021-01-21 00:29:20	6843.64
		2021-01-21 05:05:32	6843.78
		2021-01-21 22:20:19	6843.51
		2021-01-23 04:06:16	6843.44
		2021-01-23 23:17:49	6843.4
		2021-01-24 03:29:26	6843.38
		2021-01-24 11:38:25	6843.35
		2021-01-24 11:38:25	6843.35
		2021-01-24 20:58:06	6843.46
		2021-01-26 09:04:08	6843.09
		2021-01-26 18:20:42	6843.31
		2021-01-26 21:33:15	6843.29
		2021-01-27 05:15:49	6843.13
		2021-01-28 12:42:16	6843.04
		2021-01-28 12:42:16	6843.04
		2021-01-28 21:54:27	6842.95
		2021-01-29 05:50:08	6842.88
		2021-01-29 13:46:25	6842.83
		2021-01-29 13:46:25	6842.83
		2021-01-29 21:37:54	6842.77
		2021-01-29 21:37:54	6842.77
		2021-01-30 05:20:33	6842.72
		2021-01-30 08:23:17	6842.71
		2021-01-30 13:17:49	6842.69
		2021-01-30 14:58:28	6842.68
		2021-02-01 07:17:58	6842.79
		2021-02-02 06:56:15	6842.76
		2021-02-02 19:37:36	6842.8
		2021-02-02 19:37:36	6842.8
		2021-02-03 04:47:41	6842.8
		2021-02-03 11:21:27	6842.8
		2021-02-03 11:21:27	6842.8
		2021-02-04 12:26:12	6842.78
		2021-02-05 03:55:09	6842.77
		2021-02-05 19:42:08	6842.75
		2021-02-06 19:13:03	6842.74
		2021-02-07 12:30:38	6842.73
		2021-02-08 12:00:47	6842.72
		2021-02-08 12:00:47	6842.72
		2021-02-08 19:46:53	6842.72
		2021-02-08 19:46:53	6842.72
		2021-02-09 04:56:58	6842.71
		2021-02-09 13:01:41	6842.45
		2021-02-10 12:27:21	6842.42
		2021-02-11 12:05:00	6842.41
		2021-02-11 21:27:48	6842.43
		2021-02-12 14:45:27	6842.41
		2021-02-12 17:48:53	6842.41
		2021-02-13 14:16:04	6842.41
		2021-02-14 10:36:08	6842.4
		2021-02-15 02:06:47	6842.39
		2021-02-15 22:49:45	6842.38
		2021-02-16 17:18:28	6842.37
		2021-02-17 18:21:37	6842.36
		2021-02-18 13:14:03	6842.35
		2021-02-19 10:55:31	6842.33
		2021-02-20 10:25:35	6842.32
		2021-02-20 13:45:38	6842.32
		2021-02-20 21:32:00	6842.09
		2021-02-21 13:18:03	6842.05
		2021-02-22 12:48:26	6842.02
		2021-02-22 22:12:47	6842
		2021-02-23 19:56:05	6841.97
		2021-02-24 19:36:59	6841.95

## Sheet: Fig. 4b (Orbit)
Time (s) - Theory	Mean SMA (km) - Theory	Time (s) - GPS	Mean SMA (km) - GPS	Time (s) - GMAT	Mean SMA (km) - GMAT
0	6843.85	0	6843.85	0	6843.85
1.00015	6843.85	1.00015	6843.85	10	6843.85
2.00029	6843.85	2.00029	6843.85	20	6843.85
3.00044	6843.85	3.00044	6843.86	30	6843.85
4.00059	6843.85	4.00059	6843.84	40	6843.85
5.00073	6843.85	5.00073	6843.84	50	6843.85
6.00088	6843.85	6.00088	6843.86	60	6843.85
7.00103	6843.85	7.00103	6843.86	70	6843.85
8.00117	6843.85	8.00117	6843.85	80	6843.85
9.00132	6843.85	9.00132	6843.85	90	6843.85
10.0015	6843.85	10.0015	6843.84	100	6843.85
11.0016	6843.85	11.0016	6843.84	110	6843.85
12.0018	6843.85	12.0018	6843.85	120	6843.85
13.0019	6843.85	13.0019	6843.84	130	6843.85
14.0021	6843.85	14.0021	6843.85	140	6843.85
15.0022	6843.85	15.0022	6843.84	150	6843.85
16.0023	6843.85	16.0023	6843.85	160	6843.85
17.0025	6843.85	17.0025	6843.85	170	6843.85
18.0026	6843.85	18.0026	6843.84	180	6843.85
19.0028	6843.85	19.0028	6843.85	190	6843.85
20.0029	6843.85	20.0029	6843.85	200	6843.85
21.0031	6843.85	21.0031	6843.85	210	6843.85
22.0032	6843.85	22.0032	6843.85	220	6843.85
23.0034	6843.85	23.0034	6843.85	230	6843.85
24.0035	6843.85	24.0035	6843.85	240	6843.85
25.0037	6843.85	25.0037	6843.85	250	6843.85
26.0038	6843.85	26.0038	6843.85	260	6843.85
27.004	6843.85	27.004	6843.84	270	6843.85
28.0041	6843.85	28.0041	6843.85	280	6843.85
29.0043	6843.85	29.0043	6843.85	290	6843.85
30.0044	6843.85	30.0044	6843.86	300	6843.85
31.0045	6843.85	31.0045	6843.85	310	6843.85
32.0047	6843.85	32.0047	6843.86	320	6843.85
33.0048	6843.85	33.0048	6843.85	330	6843.85
34.005	6843.85	34.005	6843.85	340	6843.85
35.0051	6843.85	35.0051	6843.84	350	6843.85
36.0053	6843.85	36.0053	6843.84	360	6843.85
37.0054	6843.85	37.0054	6843.85	370	6843.85
38.0056	6843.85	38.0056	6843.85	380	6843.85
39.0057	6843.85	39.0057	6843.85	390	6843.85
40.0059	6843.85	40.0059	6843.85	400	6843.86
41.006	6843.85	41.006	6843.85	410	6843.86
42.0062	6843.85	42.0062	6843.85	420	6843.86
43.0063	6843.85	43.0063	6843.84	430	6843.86
44.0064	6843.85	44.0064	6843.84	440	6843.86
45.0066	6843.85	45.0066	6843.85	450	6843.86
46.0067	6843.85	46.0067	6843.85	460	6843.86
47.0069	6843.85	47.0069	6843.86	470	6843.86
48.007	6843.85	48.007	6843.85	480	6843.86
49.0072	6843.85	49.0072	6843.86	490	6843.86
50.0073	6843.85	50.0073	6843.84	500	6843.86
51.0075	6843.85	51.0075	6843.85	510	6843.86
52.0076	6843.85	52.0076	6843.84	520	6843.86
53.0078	6843.85	53.0078	6843.85	530	6843.86
54.0079	6843.85	54.0079	6843.85	540	6843.86
55.0081	6843.85	55.0081	6843.85	550	6843.86
56.0082	6843.85	56.0082	6843.85	560	6843.86
57.0084	6843.85	57.0084	6843.85	570	6843.86
58.0085	6843.85	58.0085	6843.85	580	6843.86
59.0086	6843.85	59.0086	6843.85	590	6843.86
60.0088	6843.85	60.0088	6843.85	600	6843.86
61.0089	6843.85	61.0089	6843.84	610	6843.86
62.0091	6843.85	62.0091	6843.86	620	6843.86
63.0092	6843.85	63.0092	6843.85	630	6843.86
64.0094	6843.85	64.0094	6843.84	640	6843.86
65.0095	6843.85	65.0095	6843.85	650	6843.86
66.0097	6843.85	66.0097	6843.84	660	6843.86
67.0098	6843.85	67.0098	6843.85	670	6843.86
68.01	6843.85	68.01	6843.86	680	6843.86
69.0101	6843.85	69.0101	6843.84	690	6843.86
70.0103	6843.85	70.0103	6843.85	700	6843.86
71.0104	6843.85	71.0104	6843.85	710	6843.86
72.0106	6843.85	72.0106	6843.86	720	6843.86
73.0107	6843.85	73.0107	6843.86	730	6843.86
74.0108	6843.85	74.0108	6843.85	740	6843.86
75.011	6843.85	75.011	6843.85	750	6843.86
76.0111	6843.85	76.0111	6843.85	760	6843.86
77.0113	6843.85	77.0113	6843.85	770	6843.86
78.0114	6843.85	78.0114	6843.85	780	6843.86
79.0116	6843.85	79.0116	6843.86	790	6843.87
80.0117	6843.85	80.0117	6843.85	800	6843.87
81.0119	6843.85	81.0119	6843.84	810	6843.87
82.012	6843.85	82.012	6843.86	820	6843.87
83.0122	6843.85	83.0122	6843.85	830	6843.87
84.0123	6843.85	84.0123	6843.85	840	6843.87
85.0125	6843.85	85.0125	6843.86	850	6843.88
86.0126	6843.85	86.0126	6843.85	860	6843.88
87.0128	6843.85	87.0128	6843.85	870	6843.88
88.0129	6843.85	88.0129	6843.85	880	6843.88
89.013	6843.85	89.013	6843.85	890	6843.88
90.0132	6843.85	90.0132	6843.86	900	6843.88
91.0133	6843.85	91.0133	6843.85	910	6843.89
92.0135	6843.85	92.0135	6843.85	920	6843.89
93.0136	6843.85	93.0136	6843.85	930	6843.89
94.0138	6843.85	94.0138	6843.84	940	6843.89
95.0139	6843.85	95.0139	6843.84	950	6843.89
96.0141	6843.85	96.0141	6843.86	960	6843.89
97.0142	6843.85	97.0142	6843.85	970	6843.89
98.0144	6843.85	98.0144	6843.86	980	6843.9
99.0145	6843.85	99.0145	6843.85	990	6843.9
100.015	6843.85	100.015	6843.85	1000	6843.9
101.015	6843.85	101.015	6843.84	1010	6843.9
102.015	6843.85	102.015	6843.85	1020	6843.9
103.015	6843.85	103.015	6843.86	1030	6843.9
104.015	6843.85	104.015	6843.86	1040	6843.9
105.015	6843.85	105.015	6843.84	1050	6843.9
106.016	6843.85	106.016	6843.84	1060	6843.9
107.016	6843.85	107.016	6843.84	1070	6843.9
108.016	6843.85	108.016	6843.84	1080	6843.9
109.016	6843.85	109.016	6843.86	1090	6843.9
110.016	6843.85	110.016	6843.86	1100	6843.89
111.016	6843.85	111.016	6843.85	1110	6843.89
112.016	6843.85	112.016	6843.85	1120	6843.89
113.017	6843.85	113.017	6843.86	1130	6843.89
114.017	6843.85	114.017	6843.85	1140	6843.89
115.017	6843.85	115.017	6843.86	1150	6843.89
116.017	6843.85	116.017	6843.85	1160	6843.89
117.017	6843.85	117.017	6843.85	1170	6843.89
118.017	6843.85	118.017	6843.84	1180	6843.89
119.017	6843.85	119.017	6843.85	1190	6843.88
120.018	6843.85	120.018	6843.85	1200	6843.88
121.018	6843.85	121.018	6843.85	1210	6843.88
122.018	6843.85	122.018	6843.85	1220	6843.88
123.018	6843.85	123.018	6843.85	1230	6843.88
124.018	6843.85	124.018	6843.85	1240	6843.88
125.018	6843.85	125.018	6843.85	1250	6843.88
126.018	6843.85	126.018	6843.85	1260	6843.87
127.019	6843.85	127.019	6843.84	1270	6843.87
128.019	6843.85	128.019	6843.86	1280	6843.87
129.019	6843.85	129.019	6843.85	1290	6843.87
130.019	6843.85	130.019	6843.85	1300	6843.87
131.019	6843.85	131.019	6843.85	1310	6843.87
132.019	6843.85	132.019	6843.85	1320	6843.87
133.019	6843.85	133.019	6843.84	1330	6843.86
134.02	6843.85	134.02	6843.85	1340	6843.86
135.02	6843.85	135.02	6843.85	1350	6843.86
136.02	6843.85	136.02	6843.85	1360	6843.86
137.02	6843.85	137.02	6843.85	1370	6843.86
138.02	6843.85	138.02	6843.86	1380	6843.86
139.02	6843.85	139.02	6843.86	1390	6843.86
140.021	6843.85	140.021	6843.85	1400	6843.85
141.021	6843.85	141.021	6843.85	1410	6843.85
142.021	6843.85	142.021	6843.85	1420	6843.85
143.021	6843.85	143.021	6843.86	1430	6843.85
144.021	6843.85	144.021	6843.85	1440	6843.85
145.021	6843.85	145.021	6843.84	1450	6843.85
146.021	6843.85	146.021	6843.85	1460	6843.84
147.022	6843.85	147.022	6843.84	1470	6843.84
148.022	6843.85	148.022	6843.85	1480	6843.84
149.022	6843.85	149.022	6843.85	1490	6843.84
150.022	6843.85	150.022	6843.86	1500	6843.84
151.022	6843.85	151.022	6843.84	1510	6843.84
152.022	6843.85	152.022	6843.85	1520	6843.83
153.022	6843.85	153.022	6843.85	1530	6843.83
154.023	6843.85	154.023	6843.85	1540	6843.83
155.023	6843.85	155.023	6843.84	1550	6843.83
156.023	6843.85	156.023	6843.86	1560	6843.83
157.023	6843.85	157.023	6843.85	1570	6843.83
158.023	6843.85	158.023	6843.85	1580	6843.83
159.023	6843.85	159.023	6843.86	1590	6843.82
160.023	6843.85	160.023	6843.85	1600	6843.82
161.024	6843.85	161.024	6843.86	1610	6843.82
162.024	6843.85	162.024	6843.85	1620	6843.82
163.024	6843.85	163.024	6843.85	1630	6843.82
164.024	6843.85	164.024	6843.86	1640	6843.82
165.024	6843.85	165.024	6843.84	1650	6843.82
166.024	6843.85	166.024	6843.84	1660	6843.82
167.024	6843.85	167.024	6843.85	1670	6843.82
168.025	6843.85	168.025	6843.85	1680	6843.82
169.025	6843.85	169.025	6843.84	1690	6843.82
170.025	6843.85	170.025	6843.86	1700	6843.82
171.025	6843.85	171.025	6843.86	1710	6843.82
172.025	6843.85	172.025	6843.85	1720	6843.82
173.025	6843.85	173.025	6843.84	1730	6843.82
174.026	6843.85	174.026	6843.85	1740	6843.82
175.026	6843.85	175.026	6843.84	1750	6843.82
176.026	6843.85	176.026	6843.85	1760	6843.82
177.026	6843.85	177.026	6843.86	1770	6843.83
178.026	6843.85	178.026	6843.84	1780	6843.83
179.026	6843.85	179.026	6843.85	1790	6843.83
180.026	6843.85	180.026	6843.85	1800	6843.83
181.027	6843.85	181.027	6843.85	1810	6843.83
182.027	6843.85	182.027	6843.85	1820	6843.83
183.027	6843.85	183.027	6843.85	1830	6843.83
184.027	6843.85	184.027	6843.85	1840	6843.83
185.027	6843.85	185.027	6843.86	1850	6843.84
186.027	6843.85	186.027	6843.85	1860	6843.84
187.027	6843.85	187.027	6843.85	1870	6843.84
188.028	6843.85	188.028	6843.86	1880	6843.84
189.028	6843.85	189.028	6843.85	1890	6843.84
190.028	6843.85	190.028	6843.85	1900	6843.84
191.028	6843.85	191.028	6843.86	1910	6843.85
192.028	6843.85	192.028	6843.85	1920	6843.85
193.028	6843.85	193.028	6843.85	1930	6843.85
194.028	6843.85	194.028	6843.85	1940	6843.85
195.029	6843.85	195.029	6843.85	1950	6843.85
196.029	6843.85	196.029	6843.85	1960	6843.85
197.029	6843.85	197.029	6843.85	1970	6843.85
198.029	6843.85	198.029	6843.84	1980	6843.85
199.029	6843.85	199.029	6843.86	1990	6843.86
200.029	6843.85	200.029	6843.85	2000	6843.86
201.029	6843.85	201.029	6843.86	2010	6843.86
202.03	6843.85	202.03	6843.85	2020	6843.86
203.03	6843.85	203.03	6843.86	2030	6843.86
204.03	6843.85	204.03	6843.84	2040	6843.86
205.03	6843.85	205.03	6843.85	2050	6843.86
206.03	6843.85	206.03	6843.85	2060	6843.86
207.03	6843.85	207.03	6843.86	2070	6843.86
208.03	6843.85	208.03	6843.86	2080	6843.86
209.031	6843.85	209.031	6843.86	2090	6843.87
210.031	6843.85	210.031	6843.85	2100	6843.87
211.031	6843.85	211.031	6843.85	2110	6843.87
212.031	6843.85	212.031	6843.86	2120	6843.87
213.031	6843.85	213.031	6843.85	2130	6843.87
214.031	6843.85	214.031	6843.84	2140	6843.87
215.032	6843.85	215.032	6843.85	2150	6843.87
216.032	6843.85	216.032	6843.86	2160	6843.87
217.032	6843.85	217.032	6843.85	2170	6843.87
218.032	6843.85	218.032	6843.85	2180	6843.87
219.032	6843.85	219.032	6843.85	2190	6843.87
220.032	6843.85	220.032	6843.86	2200	6843.87
221.032	6843.85	221.032	6843.85	2210	6843.87
222.033	6843.85	222.033	6843.85	2220	6843.88
223.033	6843.85	223.033	6843.85	2230	6843.88
224.033	6843.85	224.033	6843.84	2240	6843.88
225.033	6843.85	225.033	6843.85	2250	6843.88
226.033	6843.85	226.033	6843.85	2260	6843.88
227.033	6843.85	227.033	6843.86	2270	6843.88
228.033	6843.85	228.033	6843.84	2280	6843.89
229.034	6843.85	229.034	6843.85	2290	6843.89
230.034	6843.85	230.034	6843.86	2300	6843.89
231.034	6843.85	231.034	6843.86	2310	6843.89
232.034	6843.85	232.034	6843.86	2320	6843.9
233.034	6843.85	233.034	6843.86	2330	6843.9
234.034	6843.85	234.034	6843.86	2340	6843.9
235.034	6843.85	235.034	6843.86	2350	6843.9
236.035	6843.85	236.035	6843.85	2360	6843.91
237.035	6843.85	237.035	6843.86	2370	6843.91
238.035	6843.85	238.035	6843.86	2380	6843.91
239.035	6843.85	239.035	6843.86	2390	6843.92
240.035	6843.85	240.035	6843.85	2400	6843.92
241.035	6843.85	241.035	6843.86	2410	6843.92
242.035	6843.85	242.035	6843.86	2420	6843.93
243.036	6843.85	243.036	6843.85	2430	6843.93
244.036	6843.85	244.036	6843.84	2440	6843.93
245.036	6843.85	245.036	6843.85	2450	6843.94
246.036	6843.85	246.036	6843.86	2460	6843.94
247.036	6843.85	247.036	6843.86	2470	6843.95
248.036	6843.85	248.036	6843.85	2480	6843.95
249.036	6843.85	249.036	6843.86	2490	6843.95
250.037	6843.85	250.037	6843.85	2500	6843.96
251.037	6843.85	251.037	6843.86	2510	6843.96
252.037	6843.85	252.037	6843.85	2520	6843.97
253.037	6843.85	253.037	6843.85	2530	6843.97
254.037	6843.85	254.037	6843.86	2540	6843.98
255.037	6843.85	255.037	6843.86	2550	6843.98
256.038	6843.85	256.038	6843.86	2560	6843.98
257.038	6843.85	257.038	6843.86	2570	6843.99
258.038	6843.85	258.038	6843.85	2580	6843.99
259.038	6843.85	259.038	6843.85	2590	6844
260.038	6843.85	260.038	6843.86	2600	6844
261.038	6843.85	261.038	6843.85	2610	6844.01
262.038	6843.85	262.038	6843.85	2620	6844.01
263.039	6843.85	263.039	6843.85	2630	6844.01
264.039	6843.85	264.039	6843.85	2640	6844.02
265.039	6843.85	265.039	6843.85	2650	6844.02
266.039	6843.85	266.039	6843.86	2660	6844.02
267.039	6843.85	267.039	6843.86	2670	6844.03
268.039	6843.85	268.039	6843.85	2680	6844.03
269.039	6843.85	269.039	6843.85	2690	6844.03
270.04	6843.85	270.04	6843.86	2700	6844.03
271.04	6843.85	271.04	6843.85	2710	6844.04
272.04	6843.85	272.04	6843.86	2720	6844.04
273.04	6843.85	273.04	6843.85	2730	6844.04
274.04	6843.85	274.04	6843.86	2740	6844.04
275.04	6843.85	275.04	6843.86	2750	6844.05
276.04	6843.85	276.04	6843.84	2760	6844.05
277.041	6843.85	277.041	6843.84	2770	6844.05
278.041	6843.85	278.041	6843.86	2780	6844.06
279.041	6843.85	279.041	6843.86	2790	6844.06
280.041	6843.85	280.041	6843.86	2800	6844.06
281.041	6843.85	281.041	6843.85	2810	6844.06
282.041	6843.85	282.041	6843.86	2820	6844.06
283.041	6843.85	283.041	6843.85	2830	6844.07
284.042	6843.85	284.042	6843.86	2840	6844.07
285.042	6843.85	285.042	6843.86	2850	6844.07
286.042	6843.85	286.042	6843.86	2860	6844.07
287.042	6843.85	287.042	6843.87	2870	6844.07
288.042	6843.85	288.042	6843.86	2880	6844.07
289.042	6843.85	289.042	6843.86	2890	6844.07
290.043	6843.85	290.043	6843.85	2900	6844.07
291.043	6843.85	291.043	6843.85	2910	6844.07
292.043	6843.85	292.043	6843.86	2920	6844.07
293.043	6843.85	293.043	6843.85	2930	6844.07
294.043	6843.85	294.043	6843.85	2940	6844.07
295.043	6843.85	295.043	6843.86	2950	6844.07
296.043	6843.85	296.043	6843.86	2960	6844.07
297.044	6843.85	297.044	6843.87	2970	6844.07
298.044	6843.85	298.044	6843.86	2980	6844.07
299.044	6843.85	299.044	6843.86	2990	6844.07
300.044	6843.85	300.044	6843.85	3000	6844.07
301.044	6843.85	301.044	6843.85	3010	6844.07
302.044	6843.85	302.044	6843.86	3020	6844.07
303.044	6843.85	303.044	6843.85	3030	6844.06
304.045	6843.85	304.045	6843.85	3040	6844.06
305.045	6843.85	305.045	6843.86	3050	6844.06
306.045	6843.85	306.045	6843.86	3060	6844.06
307.045	6843.85	307.045	6843.86	3070	6844.05
308.045	6843.85	308.045	6843.86	3080	6844.05
309.045	6843.85	309.045	6843.85	3090	6844.05
310.045	6843.85	310.045	6843.85	3100	6844.05
311.046	6843.85	311.046	6843.86	3110	6844.04
312.046	6843.85	312.046	6843.85	3120	6844.04
313.046	6843.85	313.046	6843.85	3130	6844.04
314.046	6843.85	314.046	6843.86	3140	6844.03
315.046	6843.85	315.046	6843.86	3150	6844.03
316.046	6843.85	316.046	6843.86	3160	6844.03
317.046	6843.85	317.046	6843.86	3170	6844.03
318.047	6843.85	318.047	6843.86	3180	6844.02
319.047	6843.85	319.047	6843.85	3190	6844.02
320.047	6843.85	320.047	6843.86	3200	6844.02
321.047	6843.85	321.047	6843.85	3210	6844.02
322.047	6843.85	322.047	6843.86	3220	6844.01
323.047	6843.85	323.047	6843.85	3230	6844.01
324.047	6843.85	324.047	6843.85	3240	6844.01
325.048	6843.85	325.048	6843.85	3250	6844.01
326.048	6843.85	326.048	6843.85	3260	6844.01
327.048	6843.85	327.048	6843.85	3270	6844.01
328.048	6843.85	328.048	6843.86	3280	6844
329.048	6843.85	329.048	6843.85	3290	6844
330.048	6843.85	330.048	6843.86	3300	6844
331.049	6843.85	331.049	6843.85	3310	6844
332.049	6843.85	332.049	6843.85	3320	6844
333.049	6843.85	333.049	6843.86	3330	6844
334.049	6843.85	334.049	6843.86	3340	6843.99
335.049	6843.85	335.049	6843.85	3350	6843.99
336.049	6843.85	336.049	6843.85	3360	6843.99
337.049	6843.85	337.049	6843.86	3370	6843.99
338.05	6843.85	338.05	6843.85	3380	6843.99
339.05	6843.85	339.05	6843.86	3390	6843.99
340.05	6843.85	340.05	6843.86	3400	6843.99
341.05	6843.85	341.05	6843.85	3410	6843.99
342.05	6843.85	342.05	6843.86	3420	6843.99
343.05	6843.85	343.05	6843.86	3430	6843.98
344.05	6843.85	344.05	6843.86	3440	6843.98
345.051	6843.85	345.051	6843.85	3450	6843.98
346.051	6843.85	346.051	6843.86	3460	6843.98
347.051	6843.85	347.051	6843.85	3470	6843.98
348.051	6843.85	348.051	6843.86	3480	6843.98
349.051	6843.85	349.051	6843.86	3490	6843.98
350.051	6843.85	350.051	6843.85	3500	6843.98
351.051	6843.85	351.051	6843.85	3510	6843.98
352.052	6843.85	352.052	6843.86	3520	6843.98
353.052	6843.85	353.052	6843.86	3530	6843.98
354.052	6843.85	354.052	6843.86	3540	6843.98
355.052	6843.85	355.052	6843.86	3550	6843.98
356.052	6843.85	356.052	6843.86	3560	6843.98
357.052	6843.85	357.052	6843.86	3570	6843.98
358.052	6843.85	358.052	6843.86	3580	6843.98
359.053	6843.85	359.053	6843.86	3590	6843.98
360.053	6843.85	360.053	6843.86	3600	6843.98
361.053	6843.85	361.053	6843.85	3610	6843.98
362.053	6843.85	362.053	6843.86	3620	6843.98
363.053	6843.85	363.053	6843.85	3630	6843.98
364.053	6843.85	364.053	6843.85	3640	6843.98
365.054	6843.85	365.054	6843.85	3650	6843.98
366.054	6843.85	366.054	6843.86	3660	6843.98
367.054	6843.85	367.054	6843.86	3670	6843.98
368.054	6843.85	368.054	6843.85	3680	6843.98
369.054	6843.85	369.054	6843.86	3690	6843.98
370.054	6843.85	370.054	6843.85	3700	6843.98
371.054	6843.85	371.054	6843.86	3710	6843.99
372.055	6843.85	372.055	6843.85	3720	6843.99
373.055	6843.85	373.055	6843.85	3730	6843.99
374.055	6843.85	374.055	6843.85	3740	6843.99
375.055	6843.85	375.055	6843.86	3750	6843.99
376.055	6843.85	376.055	6843.86	3760	6843.99
377.055	6843.85	377.055	6843.85	3770	6843.99
378.055	6843.85	378.055	6843.86	3780	6843.99
379.056	6843.85	379.056	6843.85	3790	6843.99
380.056	6843.85	380.056	6843.85	3800	6844
381.056	6843.85	381.056	6843.86	3810	6844
382.056	6843.85	382.056	6843.85	3820	6844
383.056	6843.85	383.056	6843.85	3830	6844
384.056	6843.85	384.056	6843.86	3840	6844.01
385.056	6843.85	385.056	6843.85	3850	6844.01
386.057	6843.85	386.057	6843.86	3860	6844.01
387.057	6843.85	387.057	6843.87	3870	6844.01
388.057	6843.85	388.057	6843.85	3880	6844.02
389.057	6843.85	389.057	6843.85	3890	6844.02
390.057	6843.85	390.057	6843.86	3900	6844.02
391.057	6843.85	391.057	6843.86	3910	6844.03
392.057	6843.85	392.057	6843.85	3920	6844.03
393.058	6843.85	393.058	6843.86	3930	6844.03
394.058	6843.85	394.058	6843.86	3940	6844.04
395.058	6843.85	395.058	6843.85	3950	6844.04
396.058	6843.85	396.058	6843.85	3960	6844.04
397.058	6843.85	397.058	6843.87	3970	6844.05
398.058	6843.85	398.058	6843.86	3980	6844.05
399.058	6843.85	399.058	6843.85	3990	6844.05
400.059	6843.85	400.059	6843.86	4000	6844.06
401.059	6843.85	401.059	6843.85	4010	6844.06
402.059	6843.85	402.059	6843.85	4020	6844.06
403.059	6843.85	403.059	6843.86	4030	6844.07
404.059	6843.85	404.059	6843.85	4040	6844.07
405.059	6843.85	405.059	6843.86	4050	6844.07
406.06	6843.85	406.06	6843.86	4060	6844.07
407.06	6843.85	407.06	6843.86	4070	6844.08
408.06	6843.85	408.06	6843.85	4080	6844.08
409.06	6843.85	409.06	6843.85	4090	6844.08
410.06	6843.85	410.06	6843.86	4100	6844.09
411.06	6843.85	411.06	6843.85	4110	6844.09
412.06	6843.85	412.06	6843.87	4120	6844.1
413.061	6843.85	413.061	6843.86	4130	6844.1
414.061	6843.85	414.061	6843.87	4140	6844.1
415.061	6843.85	415.061	6843.85	4150	6844.11
416.061	6843.85	416.061	6843.85	4160	6844.11
417.061	6843.85	417.061	6843.85	4170	6844.11
418.061	6843.85	418.061	6843.86	4180	6844.12
419.061	6843.85	419.061	6843.86	4190	6844.12
420.062	6843.85	420.062	6843.85	4200	6844.12
421.062	6843.85	421.062	6843.86	4210	6844.13
422.062	6843.85	422.062	6843.86	4220	6844.13
423.062	6843.85	423.062	6843.85	4230	6844.13
424.062	6843.85	424.062	6843.87	4240	6844.14
425.062	6843.85	425.062	6843.86	4250	6844.14
426.062	6843.85	426.062	6843.85	4260	6844.14
427.063	6843.85	427.063	6843.86	4270	6844.15
428.063	6843.85	428.063	6843.85	4280	6844.15
429.063	6843.85	429.063	6843.85	4290	6844.15
430.063	6843.85	430.063	6843.85	4300	6844.16
431.063	6843.85	431.063	6843.85	4310	6844.16
432.063	6843.85	432.063	6843.86	4320	6844.16
433.063	6843.85	433.063	6843.85	4330	6844.16
434.064	6843.85	434.064	6843.86	4340	6844.17
435.064	6843.85	435.064	6843.86	4350	6844.17
436.064	6843.85	436.064	6843.87	4360	6844.17
437.064	6843.85	437.064	6843.86	4370	6844.17
438.064	6843.85	438.064	6843.86	4380	6844.17
439.064	6843.85	439.064	6843.85	4390	6844.18
440.064	6843.85	440.064	6843.86	4400	6844.18
441.065	6843.85	441.065	6843.87	4410	6844.18
442.065	6843.85	442.065	6843.87	4420	6844.18
443.065	6843.85	443.065	6843.86	4430	6844.18
444.065	6843.85	444.065	6843.86	4440	6844.18
445.065	6843.85	445.065	6843.85	4450	6844.19
446.065	6843.85	446.065	6843.86	4460	6844.19
447.066	6843.85	447.066	6843.85	4470	6844.19
448.066	6843.85	448.066	6843.86	4480	6844.19
449.066	6843.85	449.066	6843.85	4490	6844.19
450.066	6843.85	450.066	6843.87	4500	6844.19
451.066	6843.85	451.066	6843.86	4510	6844.19
452.066	6843.85	452.066	6843.85	4520	6844.19
453.066	6843.85	453.066	6843.85	4530	6844.19
454.067	6843.85	454.067	6843.85	4540	6844.19
455.067	6843.85	455.067	6843.86	4550	6844.19
456.067	6843.85	456.067	6843.85	4560	6844.19
457.067	6843.85	457.067	6843.87	4570	6844.19
458.067	6843.85	458.067	6843.85	4580	6844.19
459.067	6843.85	459.067	6843.86	4590	6844.19
460.067	6843.85	460.067	6843.86	4600	6844.19
461.068	6843.85	461.068	6843.86	4610	6844.19
462.068	6843.85	462.068	6843.85	4620	6844.19
463.068	6843.85	463.068	6843.85	4630	6844.18
464.068	6843.85	464.068	6843.86	4640	6844.18
465.068	6843.85	465.068	6843.86	4650	6844.18
466.068	6843.85	466.068	6843.87	4660	6844.18
467.068	6843.85	467.068	6843.87	4670	6844.18
468.069	6843.85	468.069	6843.86	4680	6844.18
469.069	6843.85	469.069	6843.86	4690	6844.18
470.069	6843.85	470.069	6843.86	4700	6844.17
471.069	6843.85	471.069	6843.86	4710	6844.17
472.069	6843.85	472.069	6843.87	4720	6844.17
473.069	6843.85	473.069	6843.86	4730	6844.17
474.069	6843.85	474.069	6843.86	4740	6844.16
475.07	6843.85	475.07	6843.87	4750	6844.16
476.07	6843.85	476.07	6843.86	4760	6844.16
477.07	6843.85	477.07	6843.86	4770	6844.16
478.07	6843.85	478.07	6843.85	4780	6844.16
479.07	6843.85	479.07	6843.86	4790	6844.15
480.07	6843.85	480.07	6843.86	4800	6844.15
481.071	6843.85	481.071	6843.86	4810	6844.15
482.071	6843.85	482.071	6843.86	4820	6844.15
483.071	6843.85	483.071	6843.86	4830	6844.15
484.071	6843.85	484.071	6843.86	4840	6844.14
485.071	6843.85	485.071	6843.86	4850	6844.14
486.071	6843.85	486.071	6843.86	4860	6844.14
487.071	6843.85	487.071	6843.85	4870	6844.14
488.072	6843.85	488.072	6843.86	4880	6844.13
489.072	6843.85	489.072	6843.85	4890	6844.13
490.072	6843.85	490.072	6843.85	4900	6844.13
491.072	6843.85	491.072	6843.86	4910	6844.13
492.072	6843.85	492.072	6843.85	4920	6844.13
493.072	6843.85	493.072	6843.85	4930	6844.12
494.072	6843.85	494.072	6843.85	4940	6844.12
495.073	6843.85	495.073	6843.85	4950	6844.12
496.073	6843.85	496.073	6843.85	4960	6844.12
497.073	6843.85	497.073	6843.86	4970	6844.11
498.073	6843.85	498.073	6843.86	4980	6844.11
499.073	6843.85	499.073	6843.85	4990	6844.11
500.073	6843.85	500.073	6843.87	5000	6844.11
501.073	6843.85	501.073	6843.86	5010	6844.1
502.074	6843.85	502.074	6843.86	5020	6844.1
503.074	6843.85	503.074	6843.86	5030	6844.1
504.074	6843.85	504.074	6843.87	5040	6844.1
505.074	6843.85	505.074	6843.86	5050	6844.1
506.074	6843.85	506.074	6843.86	5060	6844.09
507.074	6843.85	507.074	6843.86	5070	6844.09
508.074	6843.85	508.074	6843.86	5080	6844.09
509.075	6843.85	509.075	6843.86	5090	6844.09
510.075	6843.85	510.075	6843.86	5100	6844.09
511.075	6843.85	511.075	6843.86	5110	6844.09
512.075	6843.85	512.075	6843.86	5120	6844.08
513.075	6843.85	513.075	6843.86	5130	6844.08
514.075	6843.85	514.075	6843.87	5140	6844.08
515.075	6843.85	515.075	6843.87	5150	6844.08
516.076	6843.85	516.076	6843.86	5160	6844.08
517.076	6843.85	517.076	6843.86	5170	6844.08
518.076	6843.85	518.076	6843.87	5180	6844.08
519.076	6843.85	519.076	6843.86	5190	6844.07
520.076	6843.85	520.076	6843.87	5200	6844.07
521.076	6843.85	521.076	6843.86	5210	6844.07
522.077	6843.85	522.077	6843.86	5220	6844.07
523.077	6843.85	523.077	6843.86	5230	6844.07
524.077	6843.85	524.077	6843.87	5240	6844.07
525.077	6843.85	525.077	6843.86	5250	6844.07
526.077	6843.85	526.077	6843.86	5260	6844.07
527.077	6843.85	527.077	6843.86	5270	6844.07
528.077	6843.85	528.077	6843.86	5280	6844.07
529.078	6843.85	529.078	6843.86	5290	6844.07
530.078	6843.85	530.078	6843.86	5300	6844.07
531.078	6843.85	531.078	6843.86	5310	6844.07
532.078	6843.85	532.078	6843.85	5320	6844.07
533.078	6843.85	533.078	6843.85	5330	6844.07
534.078	6843.85	534.078	6843.86	5340	6844.07
535.078	6843.85	535.078	6843.86	5350	6844.07
536.079	6843.85	536.079	6843.86	5360	6844.07
537.079	6843.85	537.079	6843.86	5370	6844.07
538.079	6843.85	538.079	6843.86	5380	6844.08
539.079	6843.85	539.079	6843.86	5390	6844.08
540.079	6843.85	540.079	6843.86	5400	6844.08
541.079	6843.85	541.079	6843.86	5410	6844.08
542.079	6843.85	542.079	6843.86	5420	6844.08
543.08	6843.85	543.08	6843.86	5430	6844.09
544.08	6843.85	544.08	6843.86	5440	6844.09
545.08	6843.85	545.08	6843.85	5450	6844.09
546.08	6843.85	546.08	6843.86	5460	6844.1
547.08	6843.85	547.08	6843.85	5470	6844.1
548.08	6843.85	548.08	6843.86	5480	6844.1
549.08	6843.85	549.08	6843.85	5490	6844.11
550.081	6843.85	550.081	6843.87	5500	6844.11
551.081	6843.85	551.081	6843.86	5510	6844.11
552.081	6843.85	552.081	6843.86	5520	6844.12
553.081	6843.85	553.081	6843.87	5530	6844.12
554.081	6843.85	554.081	6843.86	5540	6844.12
555.081	6843.85	555.081	6843.85	5550	6844.13
556.082	6843.85	556.082	6843.87	5560	6844.13
557.082	6843.85	557.082	6843.86	5570	6844.14
558.082	6843.85	558.082	6843.86	5580	6844.14
559.082	6843.85	559.082	6843.86	5590	6844.14
560.082	6843.85	560.082	6843.87	5600	6844.15
561.082	6843.85	561.082	6843.85	5610	6844.15
562.082	6843.85	562.082	6843.85	5620	6844.15
563.083	6843.85	563.083	6843.85	5630	6844.16
564.083	6843.85	564.083	6843.86	5640	6844.16
565.083	6843.85	565.083	6843.85	5650	6844.16
566.083	6843.85	566.083	6843.85	5660	6844.16
567.083	6843.85	567.083	6843.85	5670	6844.17
568.083	6843.85	568.083	6843.86	5680	6844.17
569.083	6843.85	569.083	6843.85	5690	6844.17
570.084	6843.85	570.084	6843.86	5700	6844.17
571.084	6843.85	571.084	6843.86	5710	6844.18
572.084	6843.85	572.084	6843.85	5720	6844.18
573.084	6843.85	573.084	6843.86	5730	6844.18
574.084	6843.85	574.084	6843.86	5740	6844.19
575.084	6843.85	575.084	6843.86	5750	6844.19
576.084	6843.85	576.084	6843.85	5760	6844.19
577.085	6843.85	577.085	6843.87	5770	6844.19
578.085	6843.85	578.085	6843.87	5780	6844.2
579.085	6843.85	579.085	6843.85	5790	6844.2
580.085	6843.85	580.085	6843.85	5800	6844.2
581.085	6843.85	581.085	6843.86	5810	6844.2
582.085	6843.85	582.085	6843.85	5820	6844.2
583.085	6843.85	583.085	6843.85	5830	6844.21
584.086	6843.85	584.086	6843.85	5840	6844.21
585.086	6843.85	585.086	6843.87	5850	6844.21
586.086	6843.85	586.086	6843.85	5860	6844.21
587.086	6843.85	587.086	6843.86	5870	6844.21
588.086	6843.85	588.086	6843.86	5880	6844.22
589.086	6843.85	589.086	6843.85	5890	6844.22
590.086	6843.85	590.086	6843.87	5900	6844.22
591.087	6843.85	591.087	6843.85	5910	6844.22
592.087	6843.85	592.087	6843.85	5920	6844.22
593.087	6843.85	593.087	6843.86	5930	6844.22
594.087	6843.85	594.087	6843.85	5940	6844.22
595.087	6843.85	595.087	6843.86	5950	6844.23
596.087	6843.85	596.087	6843.86	5960	6844.23
597.088	6843.85	597.088	6843.86	5970	6844.23
598.088	6843.85	598.088	6843.85	5980	6844.22
599.088	6843.85	599.088	6843.86	5990	6844.22
600.088	6843.85	600.088	6843.86	6000	6844.22
601.088	6843.85	601.088	6843.85	6010	6844.22
602.088	6843.85	602.088	6843.86	6020	6844.22
603.088	6843.85	603.088	6843.85	6030	6844.22
604.089	6843.85	604.089	6843.85	6040	6844.22
605.089	6843.85	605.089	6843.86	6050	6844.22
606.089	6843.85	606.089	6843.85	6060	6844.22
607.089	6843.85	607.089	6843.86	6070	6844.22
608.089	6843.85	608.089	6843.86	6080	6844.22
609.089	6843.85	609.089	6843.86	6090	6844.22
610.089	6843.85	610.089	6843.85	6100	6844.22
611.09	6843.85	611.09	6843.85	6110	6844.22
612.09	6843.85	612.09	6843.86	6120	6844.22
613.09	6843.85	613.09	6843.85	6130	6844.22
614.09	6843.85	614.09	6843.86	6140	6844.22
615.09	6843.85	615.09	6843.86	6150	6844.22
616.09	6843.85	616.09	6843.86	6160	6844.22
617.09	6843.85	617.09	6843.86	6170	6844.22
618.091	6843.85	618.091	6843.87	6180	6844.22
619.091	6843.85	619.091	6843.85	6190	6844.22
620.091	6843.85	620.091	6843.86	6200	6844.21
621.091	6843.85	621.091	6843.87	6210	6844.21
622.091	6843.85	622.091	6843.86	6220	6844.21
623.091	6843.85	623.091	6843.85	6230	6844.21
624.091	6843.85	624.091	6843.85	6240	6844.21
625.092	6843.85	625.092	6843.87	6250	6844.21
626.092	6843.85	626.092	6843.85	6260	6844.21
627.092	6843.85	627.092	6843.86	6270	6844.21
628.092	6843.85	628.092	6843.85	6280	6844.21
629.092	6843.85	629.092	6843.85	6290	6844.21
630.092	6843.85	630.092	6843.87	6300	6844.21
631.092	6843.85	631.092	6843.87	6310	6844.22
632.093	6843.85	632.093	6843.86	6320	6844.22
633.093	6843.85	633.093	6843.86	6330	6844.22
634.093	6843.85	634.093	6843.86	6340	6844.22
635.093	6843.85	635.093	6843.85	6350	6844.22
636.093	6843.85	636.093	6843.85	6360	6844.22
637.093	6843.85	637.093	6843.85	6370	6844.22
638.094	6843.85	638.094	6843.86	6380	6844.22
639.094	6843.85	639.094	6843.86	6390	6844.22
640.094	6843.85	640.094	6843.86	6400	6844.22
641.094	6843.85	641.094	6843.85	6410	6844.22
642.094	6843.85	642.094	6843.86	6420	6844.22
643.094	6843.85	643.094	6843.85	6430	6844.22
644.094	6843.85	644.094	6843.85	6440	6844.22
645.095	6843.85	645.095	6843.86	6450	6844.22
646.095	6843.85	646.095	6843.86	6460	6844.22
647.095	6843.85	647.095	6843.86	6470	6844.22
648.095	6843.85	648.095	6843.86	6480	6844.22
649.095	6843.85	649.095	6843.87	6490	6844.22
650.095	6843.85	650.095	6843.86	6500	6844.22
651.095	6843.85	651.095	6843.87	6510	6844.22
652.096	6843.85	652.096	6843.85	6520	6844.22
653.096	6843.85	653.096	6843.86	6528	6844.22
654.096	6843.85	654.096	6843.87	6538	6844.22
655.096	6843.85	655.096	6843.85	6548	6844.22
656.096	6843.85	656.096	6843.86	6558	6844.22
657.096	6843.85	657.096	6843.85	6568	6844.22
658.096	6843.85	658.096	6843.85	6578	6844.22
659.097	6843.85	659.097	6843.86	6588	6844.22
660.097	6843.85	660.097	6843.86	6598	6844.22
661.097	6843.85	661.097	6843.85	6608	6844.22
662.097	6843.85	662.097	6843.86	6618	6844.22
663.097	6843.85	663.097	6843.86	6628	6844.22
664.097	6843.85	664.097	6843.86	6638	6844.22
665.097	6843.85	665.097	6843.85	6648	6844.22
666.098	6843.85	666.098	6843.86	6658	6844.22
667.098	6843.85	667.098	6843.86	6668	6844.22
668.098	6843.85	668.098	6843.86	6678	6844.22
669.098	6843.85	669.098	6843.86	6688	6844.22
670.098	6843.85	670.098	6843.86	6698	6844.22
671.098	6843.85	671.098	6843.86	6708	6844.22
672.099	6843.85	672.099	6843.86	6718	6844.22
673.099	6843.85	673.099	6843.86	6728	6844.22
674.099	6843.85	674.099	6843.86	6738	6844.22
675.099	6843.85	675.099	6843.87	6748	6844.22
676.099	6843.85	676.099	6843.85	6758	6844.22
677.099	6843.85	677.099	6843.85	6768	6844.22
678.099	6843.85	678.099	6843.86	6778	6844.22
679.1	6843.85	679.1	6843.86	6788	6844.22
680.1	6843.85	680.1	6843.86	6798	6844.22
681.1	6843.85	681.1	6843.87	6808	6844.22
682.1	6843.85	682.1	6843.85	6818	6844.22
683.1	6843.85	683.1	6843.85	6823	6844.22
684.1	6843.85	684.1	6843.86
685.1	6843.85	685.1	6843.86
686.101	6843.85	686.101	6843.86
687.101	6843.85	687.101	6843.87
688.101	6843.85	688.101	6843.85
689.101	6843.85	689.101	6843.87
690.101	6843.85	690.101	6843.86
691.101	6843.85	691.101	6843.86
692.101	6843.85	692.101	6843.86
693.102	6843.85	693.102	6843.87
694.102	6843.85	694.102	6843.86
695.102	6843.85	695.102	6843.85
696.102	6843.85	696.102	6843.86
697.102	6843.85	697.102	6843.87
698.102	6843.85	698.102	6843.86
699.102	6843.85	699.102	6843.86
700.103	6843.85	700.103	6843.86
701.103	6843.85	701.103	6843.86
702.103	6843.85	702.103	6843.85
703.103	6843.85	703.103	6843.85
704.103	6843.85	704.103	6843.87
705.103	6843.85	705.103	6843.87
706.103	6843.85	706.103	6843.87
707.104	6843.85	707.104	6843.86
708.104	6843.85	708.104	6843.86
709.104	6843.85	709.104	6843.86
710.104	6843.85	710.104	6843.86
711.104	6843.85	711.104	6843.86
712.104	6843.85	712.104	6843.86
713.105	6843.85	713.105	6843.86
714.105	6843.85	714.105	6843.87
715.105	6843.85	715.105	6843.86
716.105	6843.85	716.105	6843.86
717.105	6843.85	717.105	6843.87
718.105	6843.85	718.105	6843.85
719.105	6843.85	719.105	6843.86
720.106	6843.85	720.106	6843.86
721.106	6843.85	721.106	6843.85
722.106	6843.85	722.106	6843.87
723.106	6843.85	723.106	6843.86
724.106	6843.85	724.106	6843.85
725.106	6843.85	725.106	6843.85
726.106	6843.85	726.106	6843.86
727.107	6843.85	727.107	6843.87
728.107	6843.85	728.107	6843.85
729.107	6843.85	729.107	6843.86
730.107	6843.85	730.107	6843.86
731.107	6843.85	731.107	6843.85
732.107	6843.85	732.107	6843.87
733.107	6843.85	733.107	6843.87
734.108	6843.85	734.108	6843.86
735.108	6843.85	735.108	6843.87
736.108	6843.85	736.108	6843.87
737.108	6843.85	737.108	6843.86
738.108	6843.85	738.108	6843.87
739.108	6843.85	739.108	6843.86
740.108	6843.85	740.108	6843.86
741.109	6843.85	741.109	6843.86
742.109	6843.85	742.109	6843.86
743.109	6843.85	743.109	6843.86
744.109	6843.85	744.109	6843.86
745.109	6843.85	745.109	6843.86
746.109	6843.85	746.109	6843.87
747.109	6843.85	747.109	6843.86
748.11	6843.85	748.11	6843.87
749.11	6843.85	749.11	6843.86
750.11	6843.85	750.11	6843.87
751.11	6843.85	751.11	6843.86
752.11	6843.85	752.11	6843.86
753.11	6843.85	753.11	6843.86
754.111	6843.85	754.111	6843.87
755.111	6843.85	755.111	6843.87
756.111	6843.85	756.111	6843.87
757.111	6843.85	757.111	6843.86
758.111	6843.85	758.111	6843.86
759.111	6843.85	759.111	6843.86
760.111	6843.85	760.111	6843.86
761.112	6843.85	761.112	6843.87
762.112	6843.85	762.112	6843.86
763.112	6843.85	763.112	6843.86
764.112	6843.85	764.112	6843.87
765.112	6843.85	765.112	6843.86
766.112	6843.85	766.112	6843.85
767.112	6843.85	767.112	6843.86
768.113	6843.85	768.113	6843.87
769.113	6843.85	769.113	6843.86
770.113	6843.85	770.113	6843.87
771.113	6843.85	771.113	6843.87
772.113	6843.85	772.113	6843.86
773.113	6843.85	773.113	6843.87
774.113	6843.85	774.113	6843.87
775.114	6843.85	775.114	6843.86
776.114	6843.85	776.114	6843.87
777.114	6843.85	777.114	6843.86
778.114	6843.85	778.114	6843.87
779.114	6843.85	779.114	6843.86
780.114	6843.85	780.114	6843.87
781.114	6843.85	781.114	6843.87
782.115	6843.85	782.115	6843.86
783.115	6843.85	783.115	6843.86
784.115	6843.85	784.115	6843.87
785.115	6843.85	785.115	6843.86
786.115	6843.85	786.115	6843.86
787.115	6843.85	787.115	6843.86
788.116	6843.85	788.116	6843.87
789.116	6843.85	789.116	6843.87
790.116	6843.85	790.116	6843.86
791.116	6843.85	791.116	6843.87
792.116	6843.85	792.116	6843.87
793.116	6843.85	793.116	6843.87
794.116	6843.85	794.116	6843.87
795.117	6843.85	795.117	6843.86
796.117	6843.85	796.117	6843.86
797.117	6843.85	797.117	6843.86
798.117	6843.85	798.117	6843.87
799.117	6843.85	799.117	6843.87
800.117	6843.85	800.117	6843.88
801.117	6843.85	801.117	6843.86
802.118	6843.85	802.118	6843.88
803.118	6843.85	803.118	6843.87
804.118	6843.85	804.118	6843.87
805.118	6843.85	805.118	6843.86
806.118	6843.85	806.118	6843.87
807.118	6843.85	807.118	6843.87
808.118	6843.85	808.118	6843.87
809.119	6843.85	809.119	6843.87
810.119	6843.85	810.119	6843.87
811.119	6843.85	811.119	6843.87
812.119	6843.85	812.119	6843.87
813.119	6843.85	813.119	6843.87
814.119	6843.85	814.119	6843.87
815.119	6843.85	815.119	6843.87
816.12	6843.85	816.12	6843.87
817.12	6843.85	817.12	6843.87
818.12	6843.85	818.12	6843.87
819.12	6843.85	819.12	6843.88
820.12	6843.85	820.12	6843.87
821.12	6843.85	821.12	6843.87
822.12	6843.85	822.12	6843.86
823.121	6843.85	823.121	6843.87
824.121	6843.85	824.121	6843.87
825.121	6843.85	825.121	6843.88
826.121	6843.85	826.121	6843.88
827.121	6843.85	827.121	6843.88
828.121	6843.85	828.121	6843.87
829.122	6843.85	829.122	6843.87
830.122	6843.85	830.122	6843.87
831.122	6843.85	831.122	6843.86
832.122	6843.85	832.122	6843.87
833.122	6843.85	833.122	6843.88
834.122	6843.85	834.122	6843.87
835.122	6843.85	835.122	6843.88
836.123	6843.85	836.123	6843.88
837.123	6843.85	837.123	6843.87
838.123	6843.85	838.123	6843.87
839.123	6843.85	839.123	6843.87
840.123	6843.85	840.123	6843.87
841.123	6843.85	841.123	6843.86
842.123	6843.85	842.123	6843.88
843.124	6843.85	843.124	6843.88
844.124	6843.85	844.124	6843.88
845.124	6843.85	845.124	6843.87
846.124	6843.85	846.124	6843.88
847.124	6843.85	847.124	6843.88
848.124	6843.85	848.124	6843.88
849.124	6843.85	849.124	6843.88
850.125	6843.85	850.125	6843.88
851.125	6843.85	851.125	6843.89
852.125	6843.85	852.125	6843.88
853.125	6843.85	853.125	6843.87
854.125	6843.85	854.125	6843.89
855.125	6843.85	855.125	6843.88
856.125	6843.85	856.125	6843.88
857.126	6843.85	857.126	6843.88
858.126	6843.85	858.126	6843.88
859.126	6843.85	859.126	6843.88
860.126	6843.85	860.126	6843.89
861.126	6843.85	861.126	6843.87
862.126	6843.85	862.126	6843.88
863.127	6843.85	863.127	6843.88
864.127	6843.85	864.127	6843.89
865.127	6843.85	865.127	6843.88
866.127	6843.85	866.127	6843.88
867.127	6843.85	867.127	6843.89
868.127	6843.85	868.127	6843.89
869.127	6843.85	869.127	6843.88
870.128	6843.85	870.128	6843.88
871.128	6843.85	871.128	6843.88
872.128	6843.85	872.128	6843.88
873.128	6843.85	873.128	6843.88
874.128	6843.85	874.128	6843.89
875.128	6843.85	875.128	6843.88
876.128	6843.85	876.128	6843.88
877.129	6843.85	877.129	6843.88
878.129	6843.85	878.129	6843.88
879.129	6843.85	879.129	6843.88
880.129	6843.85	880.129	6843.88
881.129	6843.85	881.129	6843.87
882.129	6843.85	882.129	6843.88
883.129	6843.85	883.129	6843.89
884.13	6843.85	884.13	6843.89
885.13	6843.85	885.13	6843.89
886.13	6843.85	886.13	6843.88
887.13	6843.85	887.13	6843.89
888.13	6843.85	888.13	6843.89
889.13	6843.85	889.13	6843.88
890.13	6843.85	890.13	6843.88
891.131	6843.85	891.131	6843.89
892.131	6843.85	892.131	6843.89
893.131	6843.85	893.131	6843.89
894.131	6843.85	894.131	6843.88
895.131	6843.85	895.131	6843.89
896.131	6843.85	896.131	6843.89
897.131	6843.85	897.131	6843.89
898.132	6843.85	898.132	6843.89
899.132	6843.85	899.132	6843.88
900.132	6843.85	900.132	6843.89
901.132	6843.85	901.132	6843.89
902.132	6843.85	902.132	6843.88
903.132	6843.85	903.132	6843.89
904.133	6843.85	904.133	6843.89
905.133	6843.85	905.133	6843.89
906.133	6843.85	906.133	6843.89
907.133	6843.85	907.133	6843.89
908.133	6843.85	908.133	6843.88
909.133	6843.85	909.133	6843.88
910.133	6843.85	910.133	6843.89
911.134	6843.85	911.134	6843.88
912.134	6843.85	912.134	6843.89
913.134	6843.85	913.134	6843.9
914.134	6843.85	914.134	6843.89
915.134	6843.85	915.134	6843.89
916.134	6843.85	916.134	6843.89
917.134	6843.85	917.134	6843.89
918.135	6843.85	918.135	6843.89
919.135	6843.85	919.135	6843.89
920.135	6843.85	920.135	6843.89
921.135	6843.85	921.135	6843.89
922.135	6843.85	922.135	6843.89
923.135	6843.85	923.135	6843.89
924.135	6843.85	924.135	6843.89
925.136	6843.85	925.136	6843.89
926.136	6843.85	926.136	6843.89
927.136	6843.85	927.136	6843.88
928.136	6843.85	928.136	6843.89
929.136	6843.85	929.136	6843.88
930.136	6843.85	930.136	6843.89
931.136	6843.85	931.136	6843.88
932.137	6843.85	932.137	6843.88
933.137	6843.85	933.137	6843.88
934.137	6843.85	934.137	6843.88
935.137	6843.85	935.137	6843.88
936.137	6843.85	936.137	6843.88
937.137	6843.85	937.137	6843.88
938.137	6843.85	938.137	6843.88
939.138	6843.85	939.138	6843.88
940.138	6843.85	940.138	6843.88
941.138	6843.85	941.138	6843.88
942.138	6843.85	942.138	6843.88
943.138	6843.85	943.138	6843.88
944.138	6843.85	944.138	6843.88
945.139	6843.85	945.139	6843.88
946.139	6843.85	946.139	6843.88
947.139	6843.85	947.139	6843.88
948.139	6843.85	948.139	6843.88
949.139	6843.85	949.139	6843.88
950.139	6843.85	950.139	6843.88
951.139	6843.85	951.139	6843.88
952.14	6843.85	952.14	6843.88
953.14	6843.85	953.14	6843.88
954.14	6843.85	954.14	6843.88
955.14	6843.85	955.14	6843.88
956.14	6843.85	956.14	6843.88
957.14	6843.85	957.14	6843.88
958.14	6843.85	958.14	6843.88
959.141	6843.85	959.141	6843.88
960.141	6843.85	960.141	6843.88
961.141	6843.85	961.141	6843.88
962.141	6843.85	962.141	6843.88
963.141	6843.85	963.141	6843.88
964.141	6843.85	964.141	6843.88
965.141	6843.85	965.141	6843.88
966.142	6843.85	966.142	6843.88
967.142	6843.85	967.142	6843.87
968.142	6843.85	968.142	6843.87
969.142	6843.85	969.142	6843.88
970.142	6843.85	970.142	6843.87
971.142	6843.85	971.142	6843.88
972.142	6843.85	972.142	6843.88
973.143	6843.85	973.143	6843.87
974.143	6843.85	974.143	6843.87
975.143	6843.85	975.143	6843.87
976.143	6843.85	976.143	6843.87
977.143	6843.85	977.143	6843.87
978.143	6843.85	978.143	6843.88
979.144	6843.85	979.144	6843.87
980.144	6843.85	980.144	6843.87
981.144	6843.85	981.144	6843.87
982.144	6843.85	982.144	6843.87
983.144	6843.85	983.144	6843.87
984.144	6843.85	984.144	6843.87
985.144	6843.85	985.144	6843.87
986.145	6843.85	986.145	6843.87
987.145	6843.85	987.145	6843.87
988.145	6843.85	988.145	6843.87
989.145	6843.85	989.145	6843.87
990.145	6843.85	990.145	6843.87
991.145	6843.85	991.145	6843.87
992.145	6843.85	992.145	6843.87
993.146	6843.85	993.146	6843.87
994.146	6843.85	994.146	6843.87
995.146	6843.85	995.146	6843.87
996.146	6843.85	996.146	6843.87
997.146	6843.85	997.146	6843.87
998.146	6843.85	998.146	6843.87
999.146	6843.85	999.146	6843.87
1000.15	6843.85	1000.15	6843.87
1001.15	6843.85	1001.15	6843.87
1002.15	6843.85	1002.15	6843.87
1003.15	6843.85	1003.15	6843.87
1004.15	6843.85	1004.15	6843.87
1005.15	6843.85	1005.15	6843.87
1006.15	6843.85	1006.15	6843.87
1007.15	6843.85	1007.15	6843.87
1008.15	6843.85	1008.15	6843.87
1009.15	6843.85	1009.15	6843.87
1010.15	6843.85	1010.15	6843.87
1011.15	6843.85	1011.15	6843.87
1012.15	6843.85	1012.15	6843.87
1013.15	6843.85	1013.15	6843.86
1014.15	6843.85	1014.15	6843.87
1015.15	6843.85	1015.15	6843.87
1016.15	6843.85	1016.15	6843.87
1017.15	6843.85	1017.15	6843.86
1018.15	6843.85	1018.15	6843.87
1019.15	6843.85	1019.15	6843.86
1020.15	6843.85	1020.15	6843.87
1021.15	6843.85	1021.15	6843.86
1022.15	6843.85	1022.15	6843.86
1023.15	6843.85	1023.15	6843.86
1024.15	6843.85	1024.15	6843.86
1025.15	6843.85	1025.15	6843.86
1026.15	6843.85	1026.15	6843.86
1027.15	6843.85	1027.15	6843.86
1028.15	6843.85	1028.15	6843.86
1029.15	6843.85	1029.15	6843.86
1030.15	6843.85	1030.15	6843.86
1031.15	6843.85	1031.15	6843.86
1032.15	6843.85	1032.15	6843.86
1033.15	6843.85	1033.15	6843.86
1034.15	6843.85	1034.15	6843.86
1035.15	6843.85	1035.15	6843.86
1036.15	6843.85	1036.15	6843.86
1037.15	6843.85	1037.15	6843.86
1038.15	6843.85	1038.15	6843.86
1039.15	6843.85	1039.15	6843.86
1040.15	6843.85	1040.15	6843.86
1041.15	6843.85	1041.15	6843.86
1042.15	6843.85	1042.15	6843.86
1043.15	6843.85	1043.15	6843.86
1044.15	6843.85	1044.15	6843.86
1045.15	6843.85	1045.15	6843.86
1046.15	6843.85	1046.15	6843.86
1047.15	6843.85	1047.15	6843.86
1048.15	6843.85	1048.15	6843.86
1049.15	6843.85	1049.15	6843.86
1050.15	6843.85	1050.15	6843.86
1051.15	6843.85	1051.15	6843.86
1052.15	6843.85	1052.15	6843.86
1053.15	6843.85	1053.15	6843.86
1054.15	6843.85	1054.15	6843.86
1055.15	6843.85	1055.15	6843.86
1056.15	6843.85	1056.15	6843.86
1057.15	6843.85	1057.15	6843.86
1058.16	6843.85	1058.16	6843.86
1059.16	6843.85	1059.16	6843.86
1060.16	6843.85	1060.16	6843.86
1061.16	6843.85	1061.16	6843.85
1062.16	6843.85	1062.16	6843.85
1063.16	6843.85	1063.16	6843.85
1064.16	6843.85	1064.16	6843.86
1065.16	6843.85	1065.16	6843.85
1066.16	6843.85	1066.16	6843.85
1067.16	6843.85	1067.16	6843.86
1068.16	6843.85	1068.16	6843.85
1069.16	6843.85	1069.16	6843.85
1070.16	6843.85	1070.16	6843.85
1071.16	6843.85	1071.16	6843.85
1072.16	6843.85	1072.16	6843.85
1073.16	6843.85	1073.16	6843.85
1074.16	6843.85	1074.16	6843.85
1075.16	6843.85	1075.16	6843.85
1076.16	6843.85	1076.16	6843.85
1077.16	6843.85	1077.16	6843.85
1078.16	6843.85	1078.16	6843.85
1079.16	6843.85	1079.16	6843.85
1080.16	6843.85	1080.16	6843.85
1081.16	6843.85	1081.16	6843.85
1082.16	6843.85	1082.16	6843.85
1083.16	6843.85	1083.16	6843.85
1084.16	6843.85	1084.16	6843.85
1085.16	6843.85	1085.16	6843.85
1086.16	6843.85	1086.16	6843.85
1087.16	6843.85	1087.16	6843.85
1088.16	6843.85	1088.16	6843.85
1089.16	6843.85	1089.16	6843.85
1090.16	6843.85	1090.16	6843.85
1091.16	6843.85	1091.16	6843.85
1092.16	6843.85	1092.16	6843.85
1093.16	6843.85	1093.16	6843.85
1094.16	6843.85	1094.16	6843.85
1095.16	6843.85	1095.16	6843.85
1096.16	6843.85	1096.16	6843.85
1097.16	6843.85	1097.16	6843.85
1098.16	6843.85	1098.16	6843.85
1099.16	6843.85	1099.16	6843.85
1100.16	6843.85	1100.16	6843.85
1101.16	6843.85	1101.16	6843.84
1102.16	6843.85	1102.16	6843.85
1103.16	6843.85	1103.16	6843.85
1104.16	6843.85	1104.16	6843.85
1105.16	6843.85	1105.16	6843.85
1106.16	6843.85	1106.16	6843.85
1107.16	6843.85	1107.16	6843.84
1108.16	6843.85	1108.16	6843.85
1109.16	6843.85	1109.16	6843.85
1110.16	6843.85	1110.16	6843.85
1111.16	6843.85	1111.16	6843.85
1112.16	6843.85	1112.16	6843.85
1113.16	6843.85	1113.16	6843.84
1114.16	6843.85	1114.16	6843.84
1115.16	6843.85	1115.16	6843.84
1116.16	6843.85	1116.16	6843.84
1117.16	6843.85	1117.16	6843.85
1118.16	6843.85	1118.16	6843.84
1119.16	6843.85	1119.16	6843.84
1120.16	6843.85	1120.16	6843.84
1121.16	6843.85	1121.16	6843.84
1122.16	6843.85	1122.16	6843.84
1123.16	6843.85	1123.16	6843.84
1124.16	6843.85	1124.16	6843.84
1125.16	6843.85	1125.16	6843.84
1126.17	6843.85	1126.17	6843.84
1127.17	6843.85	1127.17	6843.84
1128.17	6843.85	1128.17	6843.84
1129.17	6843.85	1129.17	6843.84
1130.17	6843.85	1130.17	6843.84
1131.17	6843.85	1131.17	6843.84
1132.17	6843.85	1132.17	6843.84
1133.17	6843.85	1133.17	6843.84
1134.17	6843.85	1134.17	6843.84
1135.17	6843.85	1135.17	6843.84
1136.17	6843.85	1136.17	6843.84
1137.17	6843.85	1137.17	6843.84
1138.17	6843.85	1138.17	6843.84
1139.17	6843.85	1139.17	6843.84
1140.17	6843.85	1140.17	6843.84
1141.17	6843.85	1141.17	6843.84
1142.17	6843.85	1142.17	6843.84
1143.17	6843.85	1143.17	6843.84
1144.17	6843.85	1144.17	6843.84
1145.17	6843.85	1145.17	6843.84
1146.17	6843.85	1146.17	6843.84
1147.17	6843.85	1147.17	6843.84
1148.17	6843.85	1148.17	6843.84
1149.17	6843.85	1149.17	6843.84
1150.17	6843.85	1150.17	6843.84
1151.17	6843.85	1151.17	6843.84
1152.17	6843.85	1152.17	6843.84
1153.17	6843.85	1153.17	6843.84
1154.17	6843.85	1154.17	6843.84
1155.17	6843.85	1155.17	6843.84
1156.17	6843.85	1156.17	6843.84
1157.17	6843.85	1157.17	6843.84
1158.17	6843.85	1158.17	6843.84
1159.17	6843.85	1159.17	6843.84
1160.17	6843.85	1160.17	6843.84
1161.17	6843.85	1161.17	6843.84
1162.17	6843.85	1162.17	6843.84
1163.17	6843.85	1163.17	6843.84
1164.17	6843.85	1164.17	6843.83
1165.17	6843.85	1165.17	6843.84
1166.17	6843.85	1166.17	6843.83
1167.17	6843.85	1167.17	6843.83
1168.17	6843.85	1168.17	6843.83
1169.17	6843.85	1169.17	6843.83
1170.17	6843.85	1170.17	6843.83
1171.17	6843.85	1171.17	6843.83
1172.17	6843.85	1172.17	6843.83
1173.17	6843.85	1173.17	6843.83
1174.17	6843.85	1174.17	6843.83
1175.17	6843.85	1175.17	6843.83
1176.17	6843.85	1176.17	6843.83
1177.17	6843.85	1177.17	6843.83
1178.17	6843.85	1178.17	6843.83
1179.17	6843.85	1179.17	6843.83
1180.17	6843.85	1180.17	6843.83
1181.17	6843.85	1181.17	6843.83
1182.17	6843.85	1182.17	6843.83
1183.17	6843.85	1183.17	6843.83
1184.17	6843.85	1184.17	6843.83
1185.17	6843.85	1185.17	6843.83
1186.17	6843.85	1186.17	6843.83
1187.17	6843.85	1187.17	6843.83
1188.17	6843.85	1188.17	6843.83
1189.17	6843.85	1189.17	6843.83
1190.17	6843.85	1190.17	6843.83
1191.17	6843.85	1191.17	6843.83
1192.17	6843.85	1192.17	6843.83
1193.17	6843.85	1193.17	6843.83
1194.18	6843.85	1194.18	6843.83
1195.18	6843.85	1195.18	6843.83
1196.18	6843.85	1196.18	6843.83
1197.18	6843.85	1197.18	6843.83
1198.18	6843.85	1198.18	6843.83
1199.18	6843.85	1199.18	6843.83
1200.18	6843.85	1200.18	6843.83
1201.18	6843.85	1201.18	6843.83
1202.18	6843.85	1202.18	6843.83
1203.18	6843.85	1203.18	6843.83
1204.18	6843.85	1204.18	6843.83
1205.18	6843.85	1205.18	6843.83
1206.18	6843.85	1206.18	6843.83
1207.18	6843.85	1207.18	6843.83
1208.18	6843.85	1208.18	6843.83
1209.18	6843.85	1209.18	6843.83
1210.18	6843.85	1210.18	6843.83
1211.18	6843.85	1211.18	6843.83
1212.18	6843.85	1212.18	6843.83
1213.18	6843.85	1213.18	6843.83
1214.18	6843.85	1214.18	6843.83
1215.18	6843.85	1215.18	6843.83
1216.18	6843.85	1216.18	6843.83
1217.18	6843.85	1217.18	6843.83
1218.18	6843.85	1218.18	6843.82
1219.18	6843.85	1219.18	6843.83
1220.18	6843.85	1220.18	6843.83
1221.18	6843.85	1221.18	6843.83
1222.18	6843.85	1222.18	6843.82
1223.18	6843.85	1223.18	6843.83
1224.18	6843.85	1224.18	6843.83
1225.18	6843.85	1225.18	6843.83
1226.18	6843.85	1226.18	6843.83
1227.18	6843.85	1227.18	6843.83
1228.18	6843.85	1228.18	6843.83
1229.18	6843.85	1229.18	6843.83
1230.18	6843.85	1230.18	6843.83
1231.18	6843.85	1231.18	6843.83
1232.18	6843.85	1232.18	6843.83
1233.18	6843.85	1233.18	6843.82
1234.18	6843.85	1234.18	6843.83
1235.18	6843.85	1235.18	6843.82
1236.18	6843.85	1236.18	6843.82
1237.18	6843.85	1237.18	6843.82
1238.18	6843.85	1238.18	6843.82
1239.18	6843.85	1239.18	6843.82
1240.18	6843.85	1240.18	6843.82
1241.18	6843.85	1241.18	6843.82
1242.18	6843.85	1242.18	6843.82
1243.18	6843.85	1243.18	6843.82
1244.18	6843.85	1244.18	6843.82
1245.18	6843.85	1245.18	6843.82
1246.18	6843.85	1246.18	6843.82
1247.18	6843.85	1247.18	6843.82
1248.18	6843.85	1248.18	6843.82
1249.18	6843.85	1249.18	6843.82
1250.18	6843.85	1250.18	6843.82
1251.18	6843.85	1251.18	6843.82
1252.18	6843.85	1252.18	6843.82
1253.18	6843.85	1253.18	6843.82
1254.18	6843.85	1254.18	6843.82
1255.18	6843.85	1255.18	6843.82
1256.18	6843.85	1256.18	6843.82
1257.18	6843.85	1257.18	6843.82
1258.18	6843.85	1258.18	6843.82
1259.18	6843.85	1259.18	6843.82
1260.18	6843.85	1260.18	6843.82
1261.18	6843.85	1261.18	6843.82
1262.18	6843.85	1262.18	6843.82
1263.19	6843.85	1263.19	6843.82
1264.19	6843.85	1264.19	6843.82
1265.19	6843.85	1265.19	6843.82
1266.19	6843.85	1266.19	6843.82
1267.19	6843.85	1267.19	6843.88
1268.19	6843.85	1268.19	6843.89
1269.19	6843.85	1269.19	6843.87
1270.19	6843.85	1270.19	6843.87
1271.19	6843.85	1271.19	6843.88
1272.19	6843.85	1272.19	6843.88
1273.19	6843.85	1273.19	6843.88
1274.19	6843.85	1274.19	6843.87
1275.19	6843.85	1275.19	6843.87
1276.19	6843.85	1276.19	6843.87
1277.19	6843.85	1277.19	6843.87
1278.19	6843.85	1278.19	6843.88
1279.19	6843.85	1279.19	6843.88
1280.19	6843.85	1280.19	6843.88
1281.19	6843.85	1281.19	6843.88
1282.19	6843.85	1282.19	6843.87
1283.19	6843.85	1283.19	6843.87
1284.19	6843.85	1284.19	6843.86
1285.19	6843.85	1285.19	6843.88
1286.19	6843.85	1286.19	6843.87
1287.19	6843.85	1287.19	6843.88
1288.19	6843.85	1288.19	6843.88
1289.19	6843.85	1289.19	6843.86
1290.19	6843.85	1290.19	6843.87
1291.19	6843.85	1291.19	6843.87
1292.19	6843.85	1292.19	6843.87
1293.19	6843.85	1293.19	6843.87
1294.19	6843.85	1294.19	6843.88
1295.19	6843.85	1295.19	6843.87
1296.19	6843.85	1296.19	6843.87
1297.19	6843.85	1297.19	6843.87
1298.19	6843.85	1298.19	6843.86
1299.19	6843.85	1299.19	6843.87
1300.19	6843.85	1300.19	6843.87
1301.19	6843.85	1301.19	6843.88
1302.19	6843.85	1302.19	6843.88
1303.19	6843.85	1303.19	6843.87
1304.19	6843.85	1304.19	6843.87
1305.19	6843.85	1305.19	6843.87
1306.19	6843.85	1306.19	6843.86
1307.19	6843.85	1307.19	6843.87
1308.19	6843.85	1308.19	6843.86
1309.19	6843.85	1309.19	6843.87
1310.19	6843.85	1310.19	6843.88
1311.19	6843.85	1311.19	6843.87
1312.19	6843.85	1312.19	6843.87
1313.19	6843.85	1313.19	6843.87
1314.19	6843.85	1314.19	6843.86
1315.19	6843.85	1315.19	6843.87
1316.19	6843.85	1316.19	6843.86
1317.19	6843.85	1317.19	6843.88
1318.19	6843.85	1318.19	6843.87
1319.19	6843.85	1319.19	6843.87
1320.19	6843.85	1320.19	6843.87
1321.19	6843.85	1321.19	6843.87
1322.19	6843.85	1322.19	6843.88
1323.19	6843.85	1323.19	6843.86
1324.19	6843.85	1324.19	6843.86
1325.19	6843.85	1325.19	6843.86
1326.19	6843.85	1326.19	6843.87
1327.19	6843.85	1327.19	6843.86
1328.19	6843.85	1328.19	6843.87
1329.19	6843.85	1329.19	6843.86
1330.19	6843.85	1330.19	6843.86
1331.2	6843.85	1331.2	6843.87
1332.2	6843.85	1332.2	6843.87
1333.2	6843.85	1333.2	6843.86
1334.2	6843.85	1334.2	6843.87
1335.2	6843.85	1335.2	6843.87
1336.2	6843.85	1336.2	6843.87
1337.2	6843.85	1337.2	6843.87
1338.2	6843.85	1338.2	6843.87
1339.2	6843.85	1339.2	6843.87
1340.2	6843.85	1340.2	6843.86
1341.2	6843.85	1341.2	6843.87
1342.2	6843.85	1342.2	6843.86
1343.2	6843.85	1343.2	6843.87
1344.2	6843.85	1344.2	6843.86
1345.2	6843.85	1345.2	6843.86
1346.2	6843.85	1346.2	6843.87
1347.2	6843.85	1347.2	6843.87
1348.2	6843.85	1348.2	6843.87
1349.2	6843.85	1349.2	6843.87
1350.2	6843.85	1350.2	6843.86
1351.2	6843.85	1351.2	6843.87
1352.2	6843.85	1352.2	6843.86
1353.2	6843.85	1353.2	6843.87
1354.2	6843.85	1354.2	6843.86
1355.2	6843.85	1355.2	6843.87
1356.2	6843.85	1356.2	6843.86
1357.2	6843.85	1357.2	6843.86
1358.2	6843.85	1358.2	6843.86
1359.2	6843.85	1359.2	6843.87
1360.2	6843.85	1360.2	6843.87
1361.2	6843.85	1361.2	6843.86
1362.2	6843.85	1362.2	6843.86
1363.2	6843.85	1363.2	6843.86
1364.2	6843.85	1364.2	6843.87
1365.2	6843.85	1365.2	6843.87
1366.2	6843.85	1366.2	6843.85
1367.2	6843.85	1367.2	6843.86
1368.2	6843.85	1368.2	6843.87
1369.2	6843.85	1369.2	6843.86
1370.2	6843.85	1370.2	6843.86
1371.2	6843.85	1371.2	6843.86
1372.2	6843.85	1372.2	6843.86
1373.2	6843.85	1373.2	6843.86
1374.2	6843.85	1374.2	6843.86
1375.2	6843.85	1375.2	6843.85
1376.2	6843.85	1376.2	6843.86
1377.2	6843.85	1377.2	6843.86
1378.2	6843.85	1378.2	6843.87
1379.2	6843.85	1379.2	6843.86
1380.2	6843.85	1380.2	6843.87
1381.2	6843.85	1381.2	6843.85
1382.2	6843.85	1382.2	6843.86
1383.2	6843.85	1383.2	6843.86
1384.2	6843.85	1384.2	6843.86
1385.2	6843.85	1385.2	6843.86
1386.2	6843.85	1386.2	6843.85
1387.2	6843.85	1387.2	6843.87
1388.2	6843.85	1388.2	6843.86
1389.2	6843.85	1389.2	6843.85
1390.2	6843.85	1390.2	6843.86
1391.2	6843.85	1391.2	6843.86
1392.2	6843.85	1392.2	6843.86
1393.2	6843.85	1393.2	6843.87
1394.2	6843.85	1394.2	6843.85
1395.2	6843.85	1395.2	6843.86
1396.2	6843.85	1396.2	6843.85
1397.2	6843.85	1397.2	6843.85
1398.2	6843.85	1398.2	6843.85
1399.21	6843.85	1399.21	6843.87
1400.21	6843.85	1400.21	6843.86
1401.21	6843.85	1401.21	6843.85
1402.21	6843.85	1402.21	6843.86
1403.21	6843.85	1403.21	6843.85
1404.21	6843.85	1404.21	6843.86
1405.21	6843.85	1405.21	6843.85
1406.21	6843.85	1406.21	6843.85
1407.21	6843.85	1407.21	6843.86
1408.21	6843.85	1408.21	6843.85
1409.21	6843.85	1409.21	6843.86
1410.21	6843.85	1410.21	6843.85
1411.21	6843.85	1411.21	6843.85
1412.21	6843.85	1412.21	6843.86
1413.21	6843.85	1413.21	6843.85
1414.21	6843.85	1414.21	6843.85
1415.21	6843.85	1415.21	6843.86
1416.21	6843.85	1416.21	6843.85
1417.21	6843.85	1417.21	6843.85
1418.21	6843.85	1418.21	6843.85
1419.21	6843.85	1419.21	6843.85
1420.21	6843.85	1420.21	6843.86
1421.21	6843.85	1421.21	6843.86
1422.21	6843.85	1422.21	6843.86
1423.21	6843.85	1423.21	6843.86
1424.21	6843.85	1424.21	6843.86
1425.21	6843.85	1425.21	6843.86
1426.21	6843.85	1426.21	6843.86
1427.21	6843.85	1427.21	6843.86
1428.21	6843.85	1428.21	6843.85
1429.21	6843.85	1429.21	6843.86
1430.21	6843.85	1430.21	6843.85
1431.21	6843.85	1431.21	6843.85
1432.21	6843.85	1432.21	6843.85
1433.21	6843.85	1433.21	6843.85
1434.21	6843.85	1434.21	6843.85
1435.21	6843.85	1435.21	6843.85
1436.21	6843.85	1436.21	6843.84
1437.21	6843.85	1437.21	6843.85
1438.21	6843.85	1438.21	6843.84
1439.21	6843.85	1439.21	6843.85
1440.21	6843.85	1440.21	6843.85
1441.21	6843.85	1441.21	6843.85
1442.21	6843.85	1442.21	6843.86
1443.21	6843.85	1443.21	6843.84
1444.21	6843.85	1444.21	6843.84
1445.21	6843.85	1445.21	6843.85
1446.21	6843.85	1446.21	6843.85
1447.21	6843.85	1447.21	6843.85
1448.21	6843.85	1448.21	6843.86
1449.21	6843.85	1449.21	6843.85
1450.21	6843.85	1450.21	6843.85
1451.21	6843.85	1451.21	6843.86
1452.21	6843.85	1452.21	6843.85
1453.21	6843.85	1453.21	6843.85
1454.21	6843.85	1454.21	6843.86
1455.21	6843.85	1455.21	6843.84
1456.21	6843.85	1456.21	6843.85
1457.21	6843.85	1457.21	6843.84
1458.21	6843.85	1458.21	6843.85
1459.21	6843.85	1459.21	6843.84
1460.21	6843.85	1460.21	6843.84
1461.21	6843.85	1461.21	6843.85
1462.21	6843.85	1462.21	6843.85
1463.21	6843.85	1463.21	6843.86
1464.21	6843.85	1464.21	6843.85
1465.21	6843.85	1465.21	6843.85
1466.21	6843.85	1466.21	6843.84
1467.22	6843.85	1467.22	6843.85
1468.22	6843.85	1468.22	6843.85
1469.22	6843.85	1469.22	6843.85
1470.22	6843.85	1470.22	6843.85
1471.22	6843.85	1471.22	6843.85
1472.22	6843.85	1472.22	6843.84
1473.22	6843.85	1473.22	6843.84
1474.22	6843.85	1474.22	6843.85
1475.22	6843.85	1475.22	6843.84
1476.22	6843.85	1476.22	6843.85
1477.22	6843.85	1477.22	6843.84
1478.22	6843.85	1478.22	6843.85
1479.22	6843.85	1479.22	6843.85
1480.22	6843.85	1480.22	6843.85
1481.22	6843.85	1481.22	6843.85
1482.22	6843.85	1482.22	6843.85
1483.22	6843.85	1483.22	6843.85
1484.22	6843.85	1484.22	6843.85
1485.22	6843.85	1485.22	6843.84
1486.22	6843.85	1486.22	6843.83
1487.22	6843.85	1487.22	6843.85
1488.22	6843.85	1488.22	6843.84
1489.22	6843.85	1489.22	6843.84
1490.22	6843.85	1490.22	6843.85
1491.22	6843.85	1491.22	6843.84
1492.22	6843.85	1492.22	6843.84
1493.22	6843.85	1493.22	6843.84
1494.22	6843.85	1494.22	6843.84
1495.22	6843.85	1495.22	6843.84
1496.22	6843.85	1496.22	6843.85
1497.22	6843.85	1497.22	6843.84
1498.22	6843.85	1498.22	6843.84
1499.22	6843.85	1499.22	6843.85
1500.22	6843.85	1500.22	6843.84
1501.22	6843.85	1501.22	6843.85
1502.22	6843.85	1502.22	6843.83
1503.22	6843.85	1503.22	6843.84
1504.22	6843.85	1504.22	6843.84
1505.22	6843.85	1505.22	6843.84
1506.22	6843.85	1506.22	6843.84
1507.22	6843.85	1507.22	6843.84
1508.22	6843.85	1508.22	6843.83
1509.22	6843.85	1509.22	6843.85
1510.22	6843.85	1510.22	6843.84
1511.22	6843.85	1511.22	6843.85
1512.22	6843.85	1512.22	6843.84
1513.22	6843.85	1513.22	6843.84
1514.22	6843.85	1514.22	6843.83
1515.22	6843.85	1515.22	6843.83
1516.22	6843.85	1516.22	6843.84
1517.22	6843.85	1517.22	6843.84
1518.22	6843.85	1518.22	6843.83
1519.22	6843.85	1519.22	6843.83
1520.22	6843.85	1520.22	6843.85
1521.22	6843.85	1521.22	6843.84
1522.22	6843.85	1522.22	6843.83
1523.22	6843.85	1523.22	6843.84
1524.22	6843.85	1524.22	6843.83
1525.22	6843.85	1525.22	6843.84
1526.22	6843.85	1526.22	6843.84
1527.22	6843.85	1527.22	6843.84
1528.22	6843.85	1528.22	6843.84
1529.22	6843.85	1529.22	6843.84
1530.22	6843.85	1530.22	6843.84
1531.22	6843.85	1531.22	6843.84
1532.22	6843.85	1532.22	6843.84
1533.22	6843.85	1533.22	6843.84
1534.22	6843.85	1534.22	6843.84
1535.23	6843.85	1535.23	6843.84
1536.23	6843.85	1536.23	6843.83
1537.23	6843.85	1537.23	6843.84
1538.23	6843.85	1538.23	6843.84
1539.23	6843.85	1539.23	6843.84
1540.23	6843.85	1540.23	6843.84
1541.23	6843.85	1541.23	6843.84
1542.23	6843.85	1542.23	6843.84
1543.23	6843.85	1543.23	6843.83
1544.23	6843.85	1544.23	6843.83
1545.23	6843.85	1545.23	6843.84
1546.23	6843.85	1546.23	6843.83
1547.23	6843.85	1547.23	6843.83
1548.23	6843.85	1548.23	6843.84
1549.23	6843.85	1549.23	6843.83
1550.23	6843.85	1550.23	6843.83
1551.23	6843.85	1551.23	6843.83
1552.23	6843.85	1552.23	6843.83
1553.23	6843.85	1553.23	6843.84
1554.23	6843.85	1554.23	6843.84
1555.23	6843.85	1555.23	6843.83
1556.23	6843.85	1556.23	6843.84
1557.23	6843.85	1557.23	6843.83
1558.23	6843.85	1558.23	6843.84
1559.23	6843.85	1559.23	6843.83
1560.23	6843.85	1560.23	6843.83
1561.23	6843.85	1561.23	6843.83
1562.23	6843.85	1562.23	6843.83
1563.23	6843.85	1563.23	6843.83
1564.23	6843.85	1564.23	6843.83
1565.23	6843.85	1565.23	6843.82
1566.23	6843.85	1566.23	6843.84
1567.23	6843.85	1567.23	6843.83
1568.23	6843.85	1568.23	6843.84
1569.23	6843.85	1569.23	6843.82
1570.23	6843.85	1570.23	6843.83
1571.23	6843.85	1571.23	6843.83
1572.23	6843.85	1572.23	6843.83
1573.23	6843.85	1573.23	6843.83
1574.23	6843.85	1574.23	6843.84
1575.23	6843.85	1575.23	6843.83
1576.23	6843.85	1576.23	6843.83
1577.23	6843.85	1577.23	6843.83
1578.23	6843.85	1578.23	6843.83
1579.23	6843.85	1579.23	6843.82
1580.23	6843.85	1580.23	6843.83
1581.23	6843.85	1581.23	6843.83
1582.23	6843.85	1582.23	6843.83
1583.23	6843.85	1583.23	6843.83
1584.23	6843.85	1584.23	6843.83
1585.23	6843.85	1585.23	6843.83
1586.23	6843.85	1586.23	6843.82
1587.23	6843.85	1587.23	6843.83
1588.23	6843.85	1588.23	6843.82
1589.23	6843.85	1589.23	6843.83
1590.23	6843.85	1590.23	6843.83
1591.23	6843.85	1591.23	6843.82
1592.23	6843.85	1592.23	6843.82
1593.23	6843.85	1593.23	6843.82
1594.23	6843.85	1594.23	6843.82
1595.23	6843.85	1595.23	6843.83
1596.23	6843.85	1596.23	6843.83
1597.23	6843.85	1597.23	6843.82
1598.23	6843.85	1598.23	6843.83
1599.23	6843.85	1599.23	6843.82
1600.23	6843.85	1600.23	6843.83
1601.23	6843.85	1601.23	6843.83
1602.23	6843.85	1602.23	6843.83
1603.23	6843.85	1603.23	6843.84
1604.24	6843.85	1604.24	6843.83
1605.24	6843.85	1605.24	6843.83
1606.24	6843.85	1606.24	6843.82
1607.24	6843.85	1607.24	6843.82
1608.24	6843.85	1608.24	6843.83
1609.24	6843.85	1609.24	6843.82
1610.24	6843.85	1610.24	6843.82
1611.24	6843.85	1611.24	6843.83
1612.24	6843.85	1612.24	6843.83
1613.24	6843.85	1613.24	6843.83
1614.24	6843.85	1614.24	6843.83
1615.24	6843.85	1615.24	6843.83
1616.24	6843.85	1616.24	6843.82
1617.24	6843.85	1617.24	6843.83
1618.24	6843.85	1618.24	6843.82
1619.24	6843.85	1619.24	6843.83
1620.24	6843.85	1620.24	6843.82
1621.24	6843.85	1621.24	6843.83
1622.24	6843.85	1622.24	6843.83
1623.24	6843.85	1623.24	6843.83
1624.24	6843.85	1624.24	6843.82
1625.24	6843.85	1625.24	6843.82
1626.24	6843.85	1626.24	6843.82
1627.24	6843.85	1627.24	6843.83
1628.24	6843.85	1628.24	6843.82
1629.24	6843.85	1629.24	6843.83
1630.24	6843.85	1630.24	6843.83
1631.24	6843.85	1631.24	6843.81
1632.24	6843.85	1632.24	6843.82
1633.24	6843.85	1633.24	6843.82
1634.24	6843.85	1634.24	6843.81
1635.24	6843.85	1635.24	6843.83
1636.24	6843.85	1636.24	6843.82
1637.24	6843.85	1637.24	6843.81
1638.24	6843.85	1638.24	6843.82
1639.24	6843.85	1639.24	6843.83
1640.24	6843.85	1640.24	6843.81
1641.24	6843.85	1641.24	6843.82
1642.24	6843.85	1642.24	6843.81
1643.24	6843.85	1643.24	6843.82
1644.24	6843.85	1644.24	6843.83
1645.24	6843.85	1645.24	6843.82
1646.24	6843.85	1646.24	6843.82
1647.24	6843.85	1647.24	6843.82
1648.24	6843.85	1648.24	6843.82
1649.24	6843.85	1649.24	6843.82
1650.24	6843.85	1650.24	6843.82
1651.24	6843.85	1651.24	6843.82
1652.24	6843.85	1652.24	6843.82
1653.24	6843.85	1653.24	6843.82
1654.24	6843.85	1654.24	6843.81
1655.24	6843.85	1655.24	6843.83
1656.24	6843.85	1656.24	6843.82
1657.24	6843.85	1657.24	6843.82
1658.24	6843.85	1658.24	6843.83
1659.24	6843.85	1659.24	6843.82
1660.24	6843.85	1660.24	6843.82
1661.24	6843.85	1661.24	6843.82
1662.24	6843.85	1662.24	6843.83
1663.24	6843.85	1663.24	6843.83
1664.24	6843.85	1664.24	6843.82
1665.24	6843.85	1665.24	6843.83
1666.24	6843.85	1666.24	6843.82
1667.24	6843.85	1667.24	6843.82
1668.24	6843.85	1668.24	6843.82
1669.24	6843.85	1669.24	6843.83
1670.24	6843.85	1670.24	6843.82
1671.24	6843.85	1671.24	6843.82
1672.25	6843.85	1672.25	6843.81
1673.25	6843.85	1673.25	6843.82
1674.25	6843.85	1674.25	6843.82
1675.25	6843.85	1675.25	6843.82
1676.25	6843.85	1676.25	6843.83
1677.25	6843.85	1677.25	6843.81
1678.25	6843.85	1678.25	6843.81
1679.25	6843.85	1679.25	6843.83
1680.25	6843.85	1680.25	6843.83
1681.25	6843.85	1681.25	6843.82
1682.25	6843.85	1682.25	6843.83
1683.25	6843.86	1683.25	6843.81
1684.25	6843.86	1684.25	6843.83
1685.25	6843.86	1685.25	6843.83
1686.25	6843.86	1686.25	6843.83
1687.25	6843.86	1687.25	6843.83
1688.25	6843.86	1688.25	6843.83
1689.25	6843.86	1689.25	6843.83
1690.25	6843.86	1690.25	6843.83
1691.25	6843.86	1691.25	6843.83
1692.25	6843.86	1692.25	6843.83
1693.25	6843.86	1693.25	6843.83
1694.25	6843.86	1694.25	6843.83
1695.25	6843.86	1695.25	6843.83
1696.25	6843.86	1696.25	6843.83
1697.25	6843.86	1697.25	6843.83
1698.25	6843.86	1698.25	6843.83
1699.25	6843.86	1699.25	6843.83
1700.25	6843.86	1700.25	6843.83
1701.25	6843.86	1701.25	6843.83
1702.25	6843.86	1702.25	6843.83
1703.25	6843.86	1703.25	6843.83
1704.25	6843.86	1704.25	6843.83
1705.25	6843.86	1705.25	6843.83
1706.25	6843.86	1706.25	6843.83
1707.25	6843.86	1707.25	6843.83
1708.25	6843.86	1708.25	6843.83
1709.25	6843.86	1709.25	6843.83
1710.25	6843.86	1710.25	6843.83
1711.25	6843.86	1711.25	6843.82
1712.25	6843.86	1712.25	6843.82
1713.25	6843.86	1713.25	6843.82
1714.25	6843.86	1714.25	6843.82
1715.25	6843.86	1715.25	6843.82
1716.25	6843.86	1716.25	6843.82
1717.25	6843.86	1717.25	6843.81
1718.25	6843.86	1718.25	6843.82
1719.25	6843.86	1719.25	6843.82
1720.25	6843.86	1720.25	6843.82
1721.25	6843.86	1721.25	6843.82
1722.25	6843.86	1722.25	6843.82
1723.25	6843.86	1723.25	6843.81
1724.25	6843.86	1724.25	6843.82
1725.25	6843.86	1725.25	6843.83
1726.25	6843.86	1726.25	6843.82
1727.25	6843.86	1727.25	6843.81
1728.25	6843.86	1728.25	6843.83
1729.25	6843.86	1729.25	6843.82
1730.25	6843.86	1730.25	6843.82
1731.25	6843.86	1731.25	6843.82
1732.25	6843.86	1732.25	6843.81
1733.25	6843.86	1733.25	6843.82
1734.25	6843.86	1734.25	6843.81
1735.25	6843.86	1735.25	6843.82
1736.25	6843.86	1736.25	6843.81
1737.25	6843.86	1737.25	6843.83
1738.25	6843.86	1738.25	6843.82
1739.25	6843.86	1739.25	6843.82
1740.26	6843.86	1740.26	6843.83
1741.26	6843.86	1741.26	6843.81
1742.26	6843.86	1742.26	6843.81
1743.26	6843.86	1743.26	6843.83
1744.26	6843.86	1744.26	6843.82
1745.26	6843.86	1745.26	6843.82
1746.26	6843.86	1746.26	6843.82
1747.26	6843.86	1747.26	6843.81
1748.26	6843.86	1748.26	6843.82
1749.26	6843.86	1749.26	6843.81
1750.26	6843.86	1750.26	6843.82
1751.26	6843.86	1751.26	6843.83
1752.26	6843.86	1752.26	6843.82
1753.26	6843.86	1753.26	6843.81
1754.26	6843.86	1754.26	6843.82
1755.26	6843.86	1755.26	6843.82
1756.26	6843.86	1756.26	6843.82
1757.26	6843.86	1757.26	6843.82
1758.26	6843.86	1758.26	6843.82
1759.26	6843.86	1759.26	6843.81
1760.26	6843.86	1760.26	6843.82
1761.26	6843.86	1761.26	6843.83
1762.26	6843.86	1762.26	6843.82
1763.26	6843.86	1763.26	6843.81
1764.26	6843.86	1764.26	6843.82
1765.26	6843.86	1765.26	6843.83
1766.26	6843.86	1766.26	6843.82
1767.26	6843.86	1767.26	6843.81
1768.26	6843.86	1768.26	6843.82
1769.26	6843.86	1769.26	6843.82
1770.26	6843.86	1770.26	6843.83
1771.26	6843.86	1771.26	6843.82
1772.26	6843.86	1772.26	6843.82
1773.26	6843.86	1773.26	6843.82
1774.26	6843.86	1774.26	6843.82
1775.26	6843.86	1775.26	6843.83
1776.26	6843.86	1776.26	6843.82
1777.26	6843.86	1777.26	6843.81
1778.26	6843.86	1778.26	6843.82
1779.26	6843.86	1779.26	6843.83
1780.26	6843.86	1780.26	6843.82
1781.26	6843.86	1781.26	6843.83
1782.26	6843.86	1782.26	6843.82
1783.26	6843.86	1783.26	6843.81
1784.26	6843.86	1784.26	6843.82
1785.26	6843.86	1785.26	6843.82
1786.26	6843.86	1786.26	6843.83
1787.26	6843.86	1787.26	6843.82
1788.26	6843.86	1788.26	6843.83
1789.26	6843.86	1789.26	6843.82
1790.26	6843.86	1790.26	6843.81
1791.26	6843.86	1791.26	6843.82
1792.26	6843.86	1792.26	6843.83
1793.26	6843.86	1793.26	6843.82
1794.26	6843.86	1794.26	6843.81
1795.26	6843.86	1795.26	6843.82
1796.26	6843.86	1796.26	6843.82
1797.26	6843.86	1797.26	6843.83
1798.26	6843.86	1798.26	6843.82
1799.26	6843.86	1799.26	6843.82
1800.26	6843.86	1800.26	6843.82
1801.26	6843.86	1801.26	6843.82
1802.26	6843.86	1802.26	6843.82
1803.26	6843.86	1803.26	6843.82
1804.26	6843.86	1804.26	6843.82
1805.26	6843.86	1805.26	6843.82
1806.26	6843.86	1806.26	6843.82
1807.26	6843.86	1807.26	6843.82
1808.27	6843.86	1808.27	6843.82
1809.27	6843.86	1809.27	6843.83
1810.27	6843.86	1810.27	6843.82
1811.27	6843.86	1811.27	6843.82
1812.27	6843.86	1812.27	6843.83
1813.27	6843.86	1813.27	6843.82
1814.27	6843.86	1814.27	6843.83
1815.27	6843.86	1815.27	6843.83
1816.27	6843.86	1816.27	6843.83
1817.27	6843.86	1817.27	6843.83
1818.27	6843.86	1818.27	6843.82
1819.27	6843.86	1819.27	6843.83
1820.27	6843.86	1820.27	6843.82
1821.27	6843.86	1821.27	6843.82
1822.27	6843.86	1822.27	6843.82
1823.27	6843.86	1823.27	6843.82
1824.27	6843.86	1824.27	6843.83
1825.27	6843.86	1825.27	6843.82
1826.27	6843.86	1826.27	6843.83
1827.27	6843.86	1827.27	6843.83
1828.27	6843.86	1828.27	6843.83
1829.27	6843.86	1829.27	6843.84
1830.27	6843.86	1830.27	6843.82
1831.27	6843.86	1831.27	6843.82
1832.27	6843.87	1832.27	6843.82
1833.27	6843.87	1833.27	6843.83
1834.27	6843.87	1834.27	6843.82
1835.27	6843.87	1835.27	6843.82
1836.27	6843.87	1836.27	6843.84
1837.27	6843.87	1837.27	6843.83
1838.27	6843.87	1838.27	6843.83
1839.27	6843.87	1839.27	6843.83
1840.27	6843.87	1840.27	6843.83
1841.27	6843.87	1841.27	6843.83
1842.27	6843.87	1842.27	6843.82
1843.27	6843.87	1843.27	6843.83
1844.27	6843.87	1844.27	6843.83
1845.27	6843.87	1845.27	6843.82
1846.27	6843.87	1846.27	6843.83
1847.27	6843.87	1847.27	6843.83
1848.27	6843.87	1848.27	6843.82
1849.27	6843.87	1849.27	6843.83
1850.27	6843.87	1850.27	6843.83
1851.27	6843.87	1851.27	6843.83
1852.27	6843.87	1852.27	6843.83
1853.27	6843.87	1853.27	6843.83
1854.27	6843.87	1854.27	6843.84
1855.27	6843.87	1855.27	6843.83
1856.27	6843.87	1856.27	6843.82
1857.27	6843.87	1857.27	6843.83
1858.27	6843.87	1858.27	6843.82
1859.27	6843.87	1859.27	6843.83
1860.27	6843.87	1860.27	6843.82
1861.27	6843.87	1861.27	6843.83
1862.27	6843.87	1862.27	6843.83
1863.27	6843.87	1863.27	6843.82
1864.27	6843.87	1864.27	6843.83
1865.27	6843.87	1865.27	6843.82
1866.27	6843.87	1866.27	6843.83
1867.27	6843.87	1867.27	6843.83
1868.27	6843.87	1868.27	6843.83
1869.27	6843.87	1869.27	6843.83
1870.27	6843.87	1870.27	6843.82
1871.27	6843.87	1871.27	6843.83
1872.27	6843.87	1872.27	6843.83
1873.27	6843.87	1873.27	6843.83
1874.27	6843.87	1874.27	6843.83
1875.27	6843.87	1875.27	6843.82
1876.27	6843.87	1876.27	6843.82
1877.28	6843.87	1877.28	6843.83
1878.28	6843.87	1878.28	6843.82
1879.28	6843.87	1879.28	6843.83
1880.28	6843.87	1880.28	6843.83
1881.28	6843.87	1881.28	6843.82
1882.28	6843.87	1882.28	6843.82
1883.28	6843.87	1883.28	6843.83
1884.28	6843.87	1884.28	6843.83
1885.28	6843.87	1885.28	6843.82
1886.28	6843.87	1886.28	6843.83
1887.28	6843.87	1887.28	6843.83
1888.28	6843.87	1888.28	6843.82
1889.28	6843.87	1889.28	6843.83
1890.28	6843.87	1890.28	6843.83
1891.28	6843.87	1891.28	6843.82
1892.28	6843.87	1892.28	6843.84
1893.28	6843.87	1893.28	6843.84
1894.28	6843.87	1894.28	6843.84
1895.28	6843.87	1895.28	6843.83
1896.28	6843.87	1896.28	6843.83
1897.28	6843.87	1897.28	6843.83
1898.28	6843.87	1898.28	6843.83
1899.28	6843.87	1899.28	6843.83
1900.28	6843.87	1900.28	6843.83
1901.28	6843.87	1901.28	6843.83
1902.28	6843.87	1902.28	6843.82
1903.28	6843.87	1903.28	6843.83
1904.28	6843.87	1904.28	6843.82
1905.28	6843.87	1905.28	6843.82
1906.28	6843.87	1906.28	6843.83
1907.28	6843.87	1907.28	6843.83
1908.28	6843.87	1908.28	6843.82
1909.28	6843.87	1909.28	6843.82
1910.28	6843.87	1910.28	6843.84
1911.28	6843.87	1911.28	6843.83
1912.28	6843.87	1912.28	6843.84
1913.28	6843.87	1913.28	6843.84
1914.28	6843.87	1914.28	6843.83
1915.28	6843.87	1915.28	6843.83
1916.28	6843.87	1916.28	6843.84
1917.28	6843.87	1917.28	6843.82
1918.28	6843.87	1918.28	6843.82
1919.28	6843.87	1919.28	6843.83
1920.28	6843.87	1920.28	6843.84
1921.28	6843.87	1921.28	6843.82
1922.28	6843.87	1922.28	6843.83
1923.28	6843.87	1923.28	6843.83
1924.28	6843.87	1924.28	6843.83
1925.28	6843.87	1925.28	6843.84
1926.28	6843.87	1926.28	6843.82
1927.28	6843.87	1927.28	6843.82
1928.28	6843.87	1928.28	6843.82
1929.28	6843.87	1929.28	6843.84
1930.28	6843.87	1930.28	6843.83
1931.28	6843.87	1931.28	6843.83
1932.28	6843.87	1932.28	6843.84
1933.28	6843.87	1933.28	6843.82
1934.28	6843.87	1934.28	6843.83
1935.28	6843.87	1935.28	6843.83
1936.28	6843.87	1936.28	6843.83
1937.28	6843.87	1937.28	6843.83
1938.28	6843.87	1938.28	6843.83
1939.28	6843.87	1939.28	6843.83
1940.28	6843.87	1940.28	6843.83
1941.28	6843.87	1941.28	6843.83
1942.28	6843.87	1942.28	6843.83
1943.28	6843.87	1943.28	6843.83
1944.28	6843.87	1944.28	6843.83
1945.29	6843.87	1945.29	6843.84
1946.29	6843.87	1946.29	6843.83
1947.29	6843.87	1947.29	6843.83
1948.29	6843.87	1948.29	6843.84
1949.29	6843.87	1949.29	6843.83
1950.29	6843.87	1950.29	6843.83
1951.29	6843.87	1951.29	6843.83
1952.29	6843.87	1952.29	6843.83
1953.29	6843.87	1953.29	6843.83
1954.29	6843.87	1954.29	6843.84
1955.29	6843.87	1955.29	6843.83
1956.29	6843.87	1956.29	6843.84
1957.29	6843.87	1957.29	6843.83
1958.29	6843.87	1958.29	6843.83
1959.29	6843.87	1959.29	6843.84
1960.29	6843.87	1960.29	6843.83
1961.29	6843.87	1961.29	6843.82
1962.29	6843.87	1962.29	6843.83
1963.29	6843.87	1963.29	6843.83
1964.29	6843.87	1964.29	6843.83
1965.29	6843.87	1965.29	6843.84
1966.29	6843.87	1966.29	6843.83
1967.29	6843.87	1967.29	6843.83
1968.29	6843.87	1968.29	6843.83
1969.29	6843.87	1969.29	6843.83
1970.29	6843.87	1970.29	6843.83
1971.29	6843.87	1971.29	6843.83
1972.29	6843.87	1972.29	6843.83
1973.29	6843.87	1973.29	6843.83
1974.29	6843.87	1974.29	6843.84
1975.29	6843.87	1975.29	6843.85
1976.29	6843.87	1976.29	6843.84
1977.29	6843.87	1977.29	6843.84
1978.29	6843.87	1978.29	6843.83
1979.29	6843.87	1979.29	6843.84
1980.29	6843.87	1980.29	6843.83
1981.29	6843.88	1981.29	6843.84
1982.29	6843.88	1982.29	6843.84
1983.29	6843.88	1983.29	6843.82
1984.29	6843.88	1984.29	6843.82
1985.29	6843.88	1985.29	6843.84
1986.29	6843.88	1986.29	6843.83
1987.29	6843.88	1987.29	6843.84
1988.29	6843.88	1988.29	6843.84
1989.29	6843.88	1989.29	6843.84
1990.29	6843.88	1990.29	6843.83
1991.29	6843.88	1991.29	6843.83
1992.29	6843.88	1992.29	6843.84
1993.29	6843.88	1993.29	6843.84
1994.29	6843.88	1994.29	6843.84
1995.29	6843.88	1995.29	6843.83
1996.29	6843.88	1996.29	6843.83
1997.29	6843.88	1997.29	6843.83
1998.29	6843.88	1998.29	6843.84
[truncated: 4,824 more rows]

## Sheet: Fig. 4c (Thrust-Power)
Time (s)	Thrust (mN)	Total power (W)
566	0	0
567	0	0.0405
568	0	0.243
569	0	0.608
570	0	0.972
571	0	0.9726
572	0	0.972
573	0	0.9714
574	0	0.972
575	0	0.9726
576	0	0.9726
577	0	0.9732
578	0	0.9726
579	0	0.9726
580	0	0.972
581	0	0.972
582	0	0.9726
583	0	0.9726
584	0	0.9726
585	0	0.9726
586	0	0.972
587	0	0.972
588	0	0.972
589	0	0.972
590	0	0.972
591	0	0.972
592	0	0.972
593	0	0.9726
594	0	0.972
595	0	0.972
596	0	0.972
597	0	0.972
598	0	0.9726
599	0	0.9726
600	0	0.9726
601	0	0.9726
602	0	0.972
603	0	0.972
604	0	0.9714
605	0	0.9714
606	0	0.9714
607	0	0.972
608	0	0.972
609	0	0.972
610	0	0.9726
611	0	0.9726
612	0	0.9726
613	0	0.9726
614	0	0.972
615	0	0.972
616	0	0.972
617	0	0.972
618	0	0.972
619	0	0.972
620	0	0.972
621	0	0.9726
622	0	0.972
623	0	0.972
624	0	0.9714
625	0	0.9714
626	0	0.9714
627	0	0.972
628	0	0.972
629	0	0.972
630	0	0.972
631	0	0.972
632	0	0.972
633	0	0.972
634	0	0.972
635	0	0.972
636	0	0.9726
637	0	0.9726
638	0	0.972
639	0	0.972
640	0	0.972
641	0	0.972
642	0	0.972
643	0	0.972
644	0	0.9726
645	0	0.972
646	0	0.972
647	0	0.972
648	0	0.972
649	0	0.972
650	0	0.972
651	0	0.972
652	0	0.972
653	0	0.972
654	0	0.9714
655	0	0.9714
656	0	0.972
657	0	0.972
658	0	0.972
659	0	0.972
660	0	0.9714
661	0	0.972
662	0	0.972
663	0	0.9714
664	0	0.972
665	0	0.9714
666	0	0.9714
667	0	0.9714
668	0	0.9714
669	0	0.9714
670	0	0.9714
671	0	0.9714
672	0	0.9714
673	0	0.9714
674	0	0.9714
675	0	0.9714
676	0	0.9714
677	0	0.9714
678	0	0.9714
679	0	0.9714
680	0	0.9714
681	0	0.9714
682	0	0.9714
683	0	0.9714
684	0	0.9708
685	0	0.9708
686	0	0.9708
687	0	0.9708
688	0	0.9708
689	0	0.9708
690	0	0.9702
691	0	0.9708
692	0	0.9708
693	0	0.9708
694	0	0.9708
695	0	0.9708
696	0	0.9708
697	0	0.9708
698	0	0.9708
699	0	0.9708
700	0	0.9714
701	0	0.9708
702	0	0.9708
703	0	0.9708
704	0	0.9708
705	0	0.9708
706	0	0.9708
707	0	0.9708
708	0	0.9708
709	0	0.9714
710	0	0.9714
711	0	0.9708
712	0	0.9708
713	0	0.9708
714	0	0.9708
715	0	0.9708
716	0	0.9708
717	0	0.9708
718	0	0.9708
719	0	0.9708
720	0	0.9708
721	0	0.9708
722	0	0.9708
723	0	0.9708
724	0	0.9708
725	0	0.9708
726	0	0.9702
727	0	0.9702
728	0	0.9702
729	0	0.9702
730	0	0.9708
731	0	0.9708
732	0	0.9708
733	0	0.9708
734	0	0.9702
735	0	0.9708
736	0	0.9708
737	0	0.9708
738	0	0.9708
739	0	0.9702
740	0	0.9708
741	0	0.9708
742	0	0.9708
743	0	0.9702
744	0	0.9702
745	0	0.9702
746	0	0.9702
747	0	0.9702
748	0	0.9702
749	0	0.9708
750	0	0.9708
751	0	0.9708
752	0	0.9702
753	0	0.9702
754	0	0.9702
755	0	0.9702
756	0	0.9702
757	0	0.9702
758	0	0.9702
759	0	0.9702
760	0	0.9702
761	0	0.9702
762	0	0.9702
763	0	0.9702
764	0	0.9708
765	0	0.9702
766	0	0.9702
767	0	0.9702
768	0	0.9702
769	0	0.9702
770	0	0.9702
771	0	0.9702
772	0	0.9702
773	0	0.9702
774	0	0.9708
775	0	0.9708
776	0	0.9708
777	0	0.9708
778	0	0.9702
779	0	0.9702
780	0	0.9702
781	0	0.9708
782	0	0.9708
783	0	0.9708
784	0	0.9702
785	0	0.9702
786	0	0.9702
787	0	0.9702
788	0	0.9696
789	0	0.9702
790	0	0.9702
791	0	0.9702
792	0	0.9702
793	0	0.9702
794	0	0.9702
795	0	0.9702
796	0	0.9702
797	0	0.9702
798	0	0.9702
799	0	0.9696
800	0	0.9702
801	0	0.9702
802	0	0.9696
803	0	0.9696
804	0	0.9696
805	0	0.9696
806	0	0.9702
807	0	0.9702
808	0	0.9702
809	0	0.9696
810	0	0.9696
811	0	0.9702
812	0	0.9702
813	0	0.9702
814	0	0.9702
815	0	0.9702
816	0	0.9702
817	0	0.9696
818	0	0.9696
819	0	0.9696
820	0	0.9696
821	0	0.9696
822	0	0.9696
823	0	0.9696
824	0	0.9702
825	0	0.9702
826	0	0.9702
827	0	0.9702
828	0	0.9702
829	0	0.9696
830	0	0.9702
831	0	0.9702
832	0	0.9702
833	0	0.9702
834	0	0.9702
835	0	0.9702
836	0	0.9702
837	0	0.9702
838	0	0.9702
839	0	0.9702
840	0	0.9696
841	0	0.9696
842	0	0.9696
843	0	0.9696
844	0	0.9702
845	0	0.9696
846	0	0.9702
847	0	0.9696
848	0	0.9696
849	0	0.9696
850	0	0.9696
851	0	0.9702
852	0	0.9702
853	0	0.9702
854	0	0.9702
855	0	0.9696
856	0	0.9696
857	0	0.9696
858	0	0.9696
859	0	0.9696
860	0	0.9696
861	0	0.9702
862	0	0.9696
863	0	0.9696
864	0	0.9696
865	0	1.1305
866	0	1.4535
867	0	1.7765
868	0	2.0982
869	0	2.2596
870	0	2.2596
871	0	2.4195
872	0	2.7421
873	0	3.3852
874	0	4.0275
875	0	4.669
876	0	4.991
877	0	4.991
878	0	4.991
879	0	4.991
880	0	4.991
881	0	4.991
882	0	4.991
883	0	4.9879
884	0	4.9879
885	0	4.991
886	0	4.991
887	0	5.1488
888	0	5.1488
889	0	5.1488
890	0	5.1488
891	0	5.1488
892	0	5.1488
893	0	5.1488
894	0	5.1488
895	0	5.3097
896	0	5.3097
897	0	5.4672
898	0	5.4672
899	0	5.4672
900	0	5.628
901	0	5.628
902	0	5.6315
903	0	5.7924
904	0	5.6315
905	0	5.7924
906	0	5.7888
907	0	5.1488
908	0	4.3443
909	0	3.5442
910	0	2.7404
911	0	2.5792
912	0	5.4672
913	0	10.7334
914	0	15.94
915	0	20.9484
916	0	22.968
917	0	23.1264
918	0	22.968
919	0	22.9535
920	0	23.1118
921	0	22.9535
922	0	22.968
923	0	22.968
924	0	22.968
925	0	22.968
926	0	22.968
927	0	22.968
928	0	22.968
929	0	22.968
930	0	22.9535
931	0	22.9535
932	0	23.1118
933	0	23.1118
934	0	19.056
935	0	15.93
936	0	16.0792
937	0	16.2384
938	0	20.3008
939	0	23.4136
940	0	23.2554
941	0	22.9535
942	0	22.7952
943	0	22.6369
944	0	22.3203
945	0	22.162
946	0	22.0037
947	0	21.8454
948	0	21.6871
949	0	21.384
950	0	21.384
951	0	21.2256
952	0	21.0672
953	0	21.0672
954	0	20.922
955	0	20.7635
956	0	20.7766
957	0	20.605
958	0	20.4465
959	0	20.4465
960	0	20.4465
961	0	20.3008
962	0	20.3008
963	0	20.1422
964	0	19.9836
965	0	19.825
966	0	19.825
967	0	19.6788
968	0	19.5201
969	0	19.5201
970	0	19.3736
971	0	19.3736
972	0	19.2148
973	0	19.2027
974	0	19.1906
975	0	19.02
976	0	19.032
977	0	18.8853
978	0	18.7266
979	0	18.7266
980	0	18.5679
981	0	18.5679
982	0	18.5562
983	0	18.4092
984	0	18.4092
985	0	18.2505
986	0	18.262
987	0	18.0918
988	0	18.0918
989	0	17.9331
990	0	17.9331
991	0	17.7856
992	0	17.7856
993	0	17.6268
994	0	17.6379
995	0	17.479
996	0	17.479
997	0	17.479
998	0	17.3201
999	0	17.331
1000	0	17.172
1001	0	17.172
1002	0	17.013
1003	0	17.0023
1004	0	16.8434
1005	0	16.854
1006	0	16.695
1007	0	16.5464
1008	0	16.5464
1009	0	16.536
1010	0	16.536
1011	0	16.377
1012	0	16.377
1013	0	16.218
1014	0	16.2282
1015	0	16.059
1016	0	16.0691
1017	0	16.059
1018	0	16.059
1019	0	15.9
1020	0	15.91
1021	0	15.7509
1022	0	15.7509
1023	0	15.5918
1024	0	15.5918
1025	0	15.4327
1026	0	15.4327
1027	0	15.2736
1028	0	15.2736
1029	0	15.1145
1030	0	15.1145
1031	0	15.1145
1032	0	14.9554
1033	0	14.9554
1034	0	14.8056
1035	0	14.8056
1036	0	14.7963
1037	0	14.6464
1038	0	14.6464
1039	0	14.4872
1040	0	14.4963
1041	0	14.4872
1042	0	14.337
1043	0	14.328
1044	0	14.328
1045	0	14.1777
1046	0	14.1777
1047	0	14.0184
1048	0	14.0184
1049	0	14.0184
1050	0	13.8591
1051	0	12.76
1052	0	9.7478
1053	0	6.8886
1054	0	4.0175
1055	0	2.2526
1056	0	2.254
1057	0	2.4135
1058	0	2.415
1059	0	2.5744
1060	0	2.5744
1061	0	2.5744
1062	0	2.5744
1063	0	2.5744
1064	0	2.576
1065	0	2.415
1066	0	2.415
1067	0	2.415
1068	0	2.415
1069	0	2.415
1070	0	6.5805
1071	0	12.2969
1072	0	18.1032
1073	0	24.174
1074	0	26.3192
1075	0	27.3876
1076	0	28.314
1077	0	29.3964
1078	0	30.301
1079	0	31.38
1080	0	32.4369
1081	0	33.3558
1082	0	34.408
1083	0	35.4801
1084	0	36.3713
1085	0	37.44
1086	0	38.4826
1087	0	39.5224
1088	0	40.5855
1089	0	41.4651
1090	0	42.5248
1091	0	43.5831
1092	0	44.6112
1093	0	45.6365
1094	0	46.5045
1095	0	47.6787
1096	0	48.573
1097	0	49.742
1098	0	50.787
1099	0	51.6432
1100	0	52.6505
1101	0	53.655
1102	0	54.6924
1103	0	55.692
1104	0	56.8416
1105	0	57.5679
1106	0	58.255
1107	0	58.674
1108	0	58.9788
1109	0	59.0536
1110	0	59.2447
1111	0	59.397
1112	0	59.358
1113	0	59.397
1114	0	59.2058
1115	0	59.2058
1116	0	59.358
1117	0	59.2447
1118	0	59.2447
1119	0	59.2058
1120	0	59.2058
1121	0	59.2058
1122	0	59.2058
1123	0	59.2058
1124	0	59.1669
1125	0	59.1669
1126	0	59.1669
1127	0	59.1669
1128	0	59.1669
1129	0	59.1669
1130	0	59.1669
1131	0	59.1669
1132	0	59.128
1133	0	59.128
1134	0	59.1669
1135	0	59.128
1136	0	59.128
1137	0	59.128
1138	0	58.976
1139	0	58.976
1140	0	59.128
1141	0	59.0148
1142	0	59.1669
1143	0	59.0148
1144	0	59.0148
1145	0	59.1669
1146	0	59.1669
1147	0	59.0148
1148	0	59.0148
1149	0	58.976
1150	0	58.976
1151	0	59.128
1152	0	59.128
1153	0	58.976
1154	0	59.128
1155	0	58.976
1156	0	58.976
1157	0	59.0148
1158	0	59.0148
1159	0	59.0148
1160	0	59.0148
1161	0	59.0148
1162	0	58.976
1163	0	59.0148
1164	0	58.976
1165	0	58.976
1166	0	58.976
1167	0	58.976
1168	0	58.976
1169	0	58.976
1170	0	58.976
1171	0	58.976
1172	0	58.976
1173	0	58.976
1174	0	58.9372
1175	0	58.9372
1176	0	58.976
1177	0	58.976
1178	0	58.9372
1179	0	58.9372
1180	0	58.9372
1181	0	58.8984
1182	0	58.8984
1183	0	58.9372
1184	0	58.8984
1185	0	58.9372
1186	0	58.9372
1187	0	58.8984
1188	0	58.7853
1189	0	58.7853
1190	0	58.9372
1191	0	58.7853
1192	0	58.7853
1193	0	58.7853
1194	0	58.7853
1195	0	58.7853
1196	0	58.7853
1197	0	58.7466
1198	0	58.7466
1199	0	58.7466
1200	0	58.7466
1201	0	58.7466
1202	0	58.7466
1203	0	58.7466
1204	0	58.7466
1205	0	58.7079
1206	0	58.7466
1207	0	58.7079
1208	0	58.7466
1209	0	58.7466
1210	0	58.7466
1211	0	58.7466
1212	0	58.7466
1213	0	58.7466
1214	0	58.7466
1215	0	58.7466
1216	0	58.7079
1217	0	58.7079
1218	0	58.5562
1219	0	58.5562
1220	0	58.5562
1221	0	58.5562
1222	0	58.7079
1223	0	58.6692
1224	0	58.5176
1225	0	58.5562
1226	0	58.5562
1227	0	58.5562
1228	0	58.5562
1229	0	58.7079
1230	0	58.7079
1231	0	58.7079
1232	0	58.7079
1233	0	58.6692
1234	0	58.6692
1235	0	58.5176
1236	0	58.5176
1237	0	58.5176
1238	0	58.5176
1239	0	58.5176
1240	0	58.5176
1241	0	58.5176
1242	0	58.5176
1243	0	58.5176
1244	0	58.5562
1245	0	58.5176
1246	0	58.5176
1247	0	58.479
1248	0	58.3275
1249	0	58.5176
1250	0	58.5176
1251	0	58.5176
1252	0	58.5176
1253	0	58.5176
1254	0	58.5176
1255	0	58.5176
1256	0	58.479
1257	0	58.3275
1258	0	58.3275
1259	0	58.366
1260	0	58.5176
1261	0	58.5176
1262	0	58.479
1263	0	58.479
1264	0	58.479
1265	0	58.479
1266	0	58.176
1267	0	57.646
1268	0	56.6214
1269	0	55.2123
1270	0	53.6096
1271	0	52.0025
1272	0	50.2712
1273	0	48.654
1274	0	47.0631
1275	0	45.5895
1276	0	43.9868
1277	0	42.504
1278	0	41.0172
1279	0	39.6808
1280	0	38.3408
1281	0	37.0211
1282	0	35.8281
1283	0	34.92
1284	0	34.166
1285	0	33.411
1286	0	32.8105
1287	0	32.0536
1288	0	31.6071
1289	0	31.2957
1290	0	31.16
1291	0	31.0241
1292	0	31.18
1293	0	31.3359
1294	0	31.4918
1295	0	31.7832
1296	0	32.2299
1297	0	32.676
1298	0	33.1215
1299	0	33.7435
1300	0	34.3213
1301	0	35.0752
1302	0	35.8281
1303	0	36.5564
1304	0	37.4858
1305	0	38.3656
1306	0	39.2684
1307	0	40.0155
1308	0	40.7616
1309	0	41.3524
1310	0	41.9424
1311	0	42.3775
1312	0	43.092
1313	0	43.9868
1314	0	44.7267
1315	0	45.436
1316	0	46.02
1317	0	46.4499
1318	0	47.0631
1319	0	47.3697
1320	0	47.6763
1321	0	47.9516
1322	0	48.258
1323	0	48.5327
1324	0	48.654
1325	0	48.807
1326	0	48.96
1327	0	49.113
1328	0	49.1451
1329	0	49.113
1330	0	49.113
1331	0	48.8389
1332	0	48.2265
1333	0	47.523
1334	0	46.5105
1335	0	45.4656
1336	0	44.573
1337	0	43.3716
1338	0	42.35
1339	0	41.3256
1340	0	40.2984
1341	0	39.2684
1342	0	38.2109
1343	0	37.0211
1344	0	35.96
1345	0	34.7648
1346	0	33.8554
1347	0	32.8105
1348	0	31.7424
1349	0	30.9843
1350	0	30.0887
1351	0	29.328
1352	0	28.8785
1353	0	28.2722
1354	0	27.8214
1355	0	27.37
1356	0	26.918
1357	0	26.4485
1358	0	26.1522
1359	0	25.839
1360	0	25.5258
1361	0	25.3692
1362	0	25.2287
1363	0	24.9153
1364	0	24.6176
1365	0	24.304
1366	0	23.9904
1367	0	23.8488
1368	0	23.8336
1369	0	23.535
1370	0	23.3781
1371	0	23.3781
1372	0	23.3781
1373	0	23.52
1374	0	23.8336
1375	0	23.9904
1376	0	24.1318
1377	0	24.2885
1378	0	24.6019
1379	0	24.8994
1380	0	25.2126
1381	0	25.5258
1382	0	25.839
1383	0	26.1355
1384	0	26.292
1385	0	26.588
1386	0	26.7444
1387	0	27.0572
1388	0	27.37
1389	0	27.5088
1390	0	27.8214
1391	0	27.9598
1392	0	28.116
1393	0	28.4102
1394	0	28.5663
1395	0	28.7224
1396	0	28.7224
1397	0	28.7224
1398	0	28.7224
1399	0	28.704
1400	0	28.704
1401	0	28.548
1402	0	28.548
1403	0	28.4102
1404	0	28.2541
1405	0	28.116
1406	0	27.9598
1407	0	27.8036
1408	0	27.6651
1409	0	27.6651
1410	0	27.3525
1411	0	27.0399
1412	0	26.8836
1413	0	26.588
1414	0	26.292
1415	0	26.1355
1416	0	25.8225
1417	0	25.5258
1418	0	25.3692
1419	0	25.056
1420	0	24.7586
1421	0	24.6019
1422	0	24.304
1423	0	23.9904
1424	0	23.6919
1425	0	23.535
1426	0	23.2212
1427	0	23.0643
1428	0	22.7505
1429	0	22.5936
1430	0	22.294
1431	0	22.3082
1432	0	22.1511
1433	0	21.8369
1434	0	21.6798
1435	0	21.5227
1436	0	21.222
1437	0	21.0782
1438	0	20.9209
1439	0	20.7768
1440	0	20.6063
1441	0	20.449
1442	0	20.449
1443	0	20.2917
1444	0	20.1472
1445	0	20.1472
1446	0	19.9898
1447	0	19.9898
1448	0	19.845
1449	0	19.845
1450	0	19.675
1451	0	19.675
1452	0	19.675
1453	0	19.675
1454	0	19.675
1455	0	19.53
1456	0	19.3725
1457	0	19.3725
1458	0	19.3725
1459	0	19.3725
1460	0	19.3725
1461	0	19.3725
1462	0	19.215
1463	0	19.215
1464	0	19.215
1465	0	19.215
1466	0	19.2028
1467	0	19.215
1468	0	19.2028
1469	0	19.2028
1470	0	19.215
1471	0	19.215
1472	0	19.215
1473	0	19.215
1474	0	19.0575
1475	0	19.0575
1476	0	19.0575
1477	0	19.0575
1478	0	19.0575
1479	0	19.0575
1480	0	19.0454
1481	0	18.888
1482	0	18.9
1483	0	19.0575
1484	0	18.912
1485	0	18.9
1486	0	18.9
1487	0	18.9
1488	0	18.7425
1489	0	18.124
1490	0	19.8324
1491	0	21.0648
1492	0	24.2885
1493	0	28.116
1494	0	29.328
1495	0	31.5868
1496	0	32.1885
1497	0	32.634
1498	0	33.1002
1499	0	33.5448
1500	0	33.8336
1501	0	34.2992
1502	0	34.7424
1503	0	34.8975
1504	0	35.34
1505	0	35.627
1506	0	35.9368
1507	0	36.378
1508	0	36.6876
1509	0	36.9972
1510	0	37.2827
1511	0	37.5678
1512	0	37.877
1513	0	38.1615
1514	0	38.316
1515	0	38.625
1516	0	38.7795
1517	0	39.0632
1518	0	39.2176
1519	0	39.5264
1520	0	39.6551
1521	0	39.9637
1522	0	40.092
1523	0	40.2462
1524	0	40.2723
1525	0	40.4004
1526	0	40.7088
1527	0	40.863
1528	0	40.9906
1529	0	40.9906
1530	0	41.1447
1531	0	41.272
1532	0	41.426
1533	0	41.58
1534	0	41.7069
1535	0	41.8608
1536	0	41.9874
1537	0	41.9874
1538	0	42.1412
1539	0	42.2675
1540	0	42.5749
1541	0	42.7286
1542	0	42.8823
1543	0	43.036
1544	0	43.008
1545	0	43.3152
1546	0	43.4405
1547	0	43.594
1548	0	43.7475
1549	0	43.901
1550	0	44.0545
1551	0	44.0258
1552	0	43.9971
1553	0	44.1504
1554	0	44.1504
1555	0	44.1216
1556	0	44.1216
1557	0	44.3037
1558	0	44.3037
1559	0	44.486
1560	0	44.486
1561	0	44.457
1562	0	44.457
1563	0	44.6103
1564	0	44.6103
1565	0	44.7344
1566	0	44.8876
1567	0	44.8583
1568	0	45.0114
1569	0	45.0114
1570	0	45.0114
1571	0	45.1645
1572	0	45.3176
1573	0	45.3176
1574	0	45.3176
1575	0	45.3176
1576	0	45.3176
1577	0	45.441
1578	0	45.594
1579	0	45.594
1580	0	45.7171
1581	0	45.7171
1582	0	45.87
1583	0	46.0229
1584	0	46.053
1585	0	46.0831
1586	0	46.053
1587	0	46.0229
1588	0	46.1758
1589	0	46.1758
1590	0	46.1758
1591	0	46.3287
1592	0	46.3287
1593	0	46.3287
1594	0	46.4816
1595	0	46.604
1596	0	46.604
1597	0	46.7262
1598	0	46.7262
1599	0	46.7262
1600	0	46.7262
1601	0	46.8789
1602	0	46.8789
1603	0	47.0316
1604	0	47.0316
1605	0	47.0008
1606	0	47.0316
1607	0	47.1534
1608	0	47.1225
1609	0	47.1534
1610	0	47.306
1611	0	47.4586
1612	0	47.4586
1613	0	47.58
1614	0	47.58
1615	0	47.7325
1616	0	47.7325
1617	0	47.7325
1618	0	47.7325
1619	0	47.8536
1620	0	47.8536
1621	0	48.006
1622	0	48.1584
1623	0	48.1584
1624	0	48.1584
1625	0	48.3108
1626	0	48.4632
1627	0	48.6156
1628	0	48.6156
1629	0	48.8883
1630	0	48.8883
1631	0	49.0406
1632	0	49.0406
1633	0	49.0406
1634	0	49.0084
1635	0	49.0084
1636	0	49.0084
1637	0	49.0084
1638	0	49.0084
1639	0	49.7367
1640	0.0624	51.8814
1641	0.2184	54.2012
1642	0.2808	52.3365
1643	0.2912	49.8888
1644	0.2912	46.2378
1645	0.3016	42.13
1646	0.312	42.2832
1647	0.312	42.534
1648	0.312	42.381
1649	0.3224	42.687
1650	0.3224	43.1178
1651	0.3328	43.1178
1652	0.3328	43.452
1653	0.3328	43.5765
1654	0.3328	43.299
1655	0.3432	43.452
1656	0.3432	43.0211
1657	0.3432	43.0492
1658	0.3432	43.0492
1659	0.3432	43.0211
1660	0.3432	43.1742
1661	0.3432	42.84
1662	0.3432	42.84
1663	0.3432	42.7149
1664	0.3536	42.687
1665	0.3536	42.7149
1666	0.3536	42.4364
1667	0.3536	42.7149
1668	0.3536	42.5896
1669	0.3536	43.146
1670	0.3536	43.5765
1671	0.3536	44.1592
1672	0.3536	45.1696
1673	0.3536	45.9326
1674	0.364	46.5125
1675	0.364	46.97
1676	0.364	47.6699
1677	0.364	48.0952
1678	0.364	48.64
1679	0.364	49.1832
1680	0.364	49.1832
1681	0.364	49.6386
1682	0.3744	50.2458
1683	0.3744	50.6344
1684	0.3744	51.3585
1685	0.3744	51.8959
1686	0.3744	52.6176
1687	0.3744	53.2224
1688	0.3744	53.676
1689	0.3744	54.2449
1690	0.3848	54.396
1691	0.3848	54.5832
1692	0.3848	54.8493
1693	0.3848	55.115
1694	0.3848	55.115
1695	0.3848	55.266
1696	0.3952	55.266
1697	0.3952	54.964
1698	0.3952	55.115
1699	0.3952	55.568
1700	0.3952	55.6821
1701	0.3952	56.0604
1702	0.4056	56.3244
1703	0.4056	55.759
1704	0.4056	55.759
1705	0.4056	55.4576
1706	0.416	55.1928
1707	0.416	55.722
1708	0.416	55.6452
1709	0.416	55.6452
1710	0.4264	55.796
1711	0.4264	55.3436
1712	0.4264	54.7404
1713	0.4264	54.5896
1714	0.4264	54.4388
1715	0.4368	54.288
1716	0.4368	54.4749
1717	0.4368	54.1731
1718	0.4368	53.907
1719	0.4472	53.605
1720	0.4472	53.4186
1721	0.4472	53.152
1722	0.4472	53.6848
1723	0.4472	53.756
1724	0.4576	54.1013
1725	0.4576	54.4027
1726	0.4576	53.8713
1727	0.4576	53.9864
1728	0.4576	53.454
1729	0.468	53.303
1730	0.468	53.454
1731	0.468	53.534
1732	0.468	54.1013
1733	0.468	54.252
1734	0.4784	54.0654
1735	0.4784	54.1013
1736	0.4784	53.5695
1737	0.4888	53.8713
1738	0.4888	54.7041
1739	0.4888	54.8548
1740	0.4888	55.2702
1741	0.4888	55.4208
1742	0.4888	55.0055
1743	0.4992	55.1196
1744	0.4992	55.4208
1745	0.4992	55.685
1746	0.4992	55.9488
1747	0.4992	55.5345
1748	0.4992	55.083
1749	0.4992	54.8548
1750	0.4992	54.7041
1751	0.5096	55.1196
1752	0.5096	55.7984
1753	0.5096	56.0246
1754	0.5096	56.5877
1755	0.5096	56.85
1756	0.52	56.7
1757	0.52	57.0738
1758	0.52	57.5232
1759	0.52	57.3
1760	0.5304	57.6
1761	0.5304	57.4883
1762	0.5304	57.2262
1763	0.5304	57.75
1764	0.5304	58.0113
1765	0.5304	57.75
1766	0.5304	57.75
1767	0.5408	57.75
1768	0.5408	57.75
1769	0.5408	58.0113
1770	0.5512	58.0113
1771	0.5512	57.9
1772	0.5512	58.1612
1773	0.5512	58.3111
1774	0.5512	58.1612
1775	0.5616	57.8614
1776	0.5616	57.45
1777	0.5616	57.6
1778	0.5616	57.6
1779	0.5616	57.9726
1780	0.572	58.6432
1781	0.572	58.4936
1782	0.572	58.4936
1783	0.572	58.344
1784	0.572	57.7115
1785	0.572	57.45
1786	0.5824	57.45
1787	0.5824	57.45
1788	0.5824	57.8228
1789	0.5824	57.7842
1790	0.5928	57.9339
1791	0.5928	57.9726
1792	0.5928	57.5616
1793	0.5928	57.2618
1794	0.5928	56.7378
1795	0.5928	56.7
1796	0.6032	56.8121
1797	0.6032	57.1119
1798	0.6032	57.3351
1799	0.6032	57.9339
1800	0.6032	58.0448
1801	0.6032	57.9339
1802	0.6032	57.9339
1803	0.6032	57.4848
1804	0.6136	57.2618
1805	0.6136	57.3351
1806	0.6136	57.2618
1807	0.624	57.673
1808	0.624	57.6345
1809	0.624	57.8614
1810	0.624	58.1944
1811	0.624	58.344
1812	0.624	58.7142
1813	0.6344	59.1927
1814	0.6344	59.3418
1815	0.6344	59.0832
1816	0.6344	58.8242
1817	0.6344	58.4154
1818	0.6344	58.1555
1819	0.6448	57.7456
1820	0.6448	58.1944
1821	0.6448	58.344
1822	0.6448	58.7535
1823	0.6448	58.604
1824	0.6552	58.5648
1825	0.6552	59.013
1826	0.6552	58.8242
1827	0.6552	59.2324
1828	0.6552	59.5308
1829	0.6552	59.64
1830	0.6656	59.7891
1831	0.6656	60.0873
1832	0.6656	59.72
1833	0.6656	59.4214
1834	0.6656	59.5707
1835	0.6656	59.1624
1836	0.676	59.3118
1837	0.676	59.3118
1838	0.676	59.1228
1839	0.676	59.5308
1840	0.676	59.64
1841	0.676	59.3816
1842	0.6864	59.3816
1843	0.6864	59.2721
1844	0.6864	59.1624
1845	0.6864	59.013
1846	0.6864	59.013
1847	0.6864	59.4214
1848	0.6864	59.1228
1849	0.6864	59.3418
1850	0.6864	59.4909
1851	0.6864	59.4909
1852	0.6864	59.451
1853	0.6968	59.3816
1854	0.6968	59.1228
1855	0.6968	58.9735
1856	0.6968	59.0832
1857	0.6968	59.0832
1858	0.6968	59.1927
1859	0.6968	59.3418
1860	0.6968	59.4909
1861	0.6968	59.6
1862	0.6968	59.4909
1863	0.7072	59.898
1864	0.7072	60.0067
1865	0.7072	60.1556
1866	0.7072	60.5616
1867	0.7072	60.264
1868	0.7072	59.8578
1869	0.7072	59.7089
1870	0.7176	59.6
1871	0.7176	59.6
1872	0.7176	59.6
1873	0.7176	59.8578
1874	0.7176	60.0067
1875	0.7176	59.749
1876	0.7176	59.64
1877	0.7176	59.64
1878	0.7176	59.4909
1879	0.7176	59.6
1880	0.7176	59.7089
1881	0.7176	59.451
1882	0.728	59.3418
1883	0.7176	59.3418
1884	0.728	59.451
1885	0.728	59.451
1886	0.728	59.56
1887	0.728	59.153
1888	0.728	59.153
1889	0.728	58.855
1890	0.728	59.1133
1891	0.728	59.56
1892	0.7384	59.9261
1893	0.7384	60.264
1894	0.7384	60.1152
1895	0.7384	60.0748
1896	0.7384	59.8176
1897	0.7384	59.7774
1898	0.7384	59.6287
1899	0.7384	59.3712
1900	0.7384	59.48
1901	0.7384	59.6287
1902	0.7384	59.6287
1903	0.7384	60.0748
1904	0.7384	60.183
1905	0.7488	60.183
1906	0.7488	60.0748
1907	0.7488	60.0748
1908	0.7488	60.0748
1909	0.7488	59.9261
1910	0.7488	60.183
1911	0.7488	59.7372
1912	0.7488	59.7774
1913	0.7488	59.52
1914	0.7592	60.0748
1915	0.7592	59.9261
1916	0.7592	59.7774
1917	0.7592	59.8858
1918	0.7592	59.48
1919	0.7592	59.44
1920	0.7592	59.5886
1921	0.7592	59.697
1922	0.7592	59.5886
1923	0.7592	59.8455
1924	0.7592	59.44
1925	0.7696	59.5886
1926	0.7696	59.7372
1927	0.7696	59.4111
1928	0.7592	59.4111
1929	0.7696	59.4111
1930	0.7696	59.4111
1931	0.7696	59.6287
1932	0.7696	59.7372
1933	0.7696	59.697
1934	0.7696	59.9536
1935	0.7696	59.697
1936	0.7696	59.7774
1937	0.7696	60.0344
1938	0.7696	60.1425
1939	0.7696	60.2504
1940	0.7696	60.102
1941	0.78	59.9536
1942	0.78	59.9536
1943	0.78	60.1425
1944	0.78	60.6547
1945	0.78	60.6547
1946	0.78	60.844
1947	0.78	60.9513
1948	0.78	60.6956
1949	0.78	60.5064
1950	0.78	59.9536
1951	0.78	59.6568
1952	0.7696	59.8455
1953	0.78	59.5485
1954	0.78	59.5485
1955	0.78	59.5485
1956	0.78	59.5084
1957	0.78	59.9132
1958	0.78	60.0615
1959	0.78	60.2098
1960	0.78	59.5084
1961	0.78	59.36
1962	0.78	59.4683
1963	0.78	59.0632
1964	0.78	59.36
1965	0.78	59.4
1966	0.78	58.9942
1967	0.78	59.8455
1968	0.78	59.697
1969	0.78	59.5485
1970	0.78	59.8052
1971	0.78	59.5485
1972	0.78	59.9132
1973	0.78	59.9132
1974	0.78	59.6568
1975	0.78	59.103
1976	0.78	58.806
1977	0.78	58.697
1978	0.78	58.806
1979	0.78	59.0632
1980	0.78	59.1717
1981	0.78	59.1318
1982	0.78	58.8751
1983	0.78	58.7664
1984	0.78	58.3605
1985	0.78	58.509
1986	0.78	58.806
1987	0.78	59.103
1988	0.78	59.2515
1989	0.78	59.2515
1990	0.78	58.806
1991	0.78	58.697
1992	0.78	58.4696
1993	0.7696	58.4696
1994	0.7696	58.5785
1995	0.7696	58.4302
1996	0.7696	58.4696
1997	0.7696	58.212
1998	0.78	57.8443
1999	0.78	57.954
2000	0.78	57.6956
2001	0.78	57.954
2002	0.78	57.915
2003	0.78	57.8054
2004	0.78	57.618
2005	0.78	57.2495
2006	0.78	57.2495
2007	0.78	57.1392
2008	0.78	57.288
2009	0.7696	57.5469
2010	0.78	57.6568
2011	0.78	58.0244
2012	0.78	57.837
2013	0.78	57.7276
2014	0.78	57.6887
2015	0.78	57.321
2016	0.78	57.0624
2017	0.78	57.211
2018	0.78	57.3596
2019	0.78	57.5792
2020	0.78	57.837
2021	0.78	57.6887
2022	0.78	57.798
2023	0.78	57.798
2024	0.78	57.7276
2025	0.78	58.1336
2026	0.78	58.4302
2027	0.78	58.1728
2028	0.78	58.2819
2029	0.78	58.0244
2030	0.7696	57.2824
2031	0.7696	57.134
2032	0.7696	57.134
2033	0.7696	56.9856
2034	0.7696	56.8755
2035	0.7696	56.8372
2036	0.7696	56.9472
2037	0.7696	57.057
2038	0.7696	57.5016
2039	0.78	57.4628
2040	0.78	57.3534
2041	0.78	57.6109
2042	0.78	57.2052
2043	0.78	57.4628
2044	0.78	57.4628
2045	0.78	57.276
2046	0.78	57.3852
2047	0.78	57.4628
2048	0.7696	57.4628
2049	0.7696	57.3534
2050	0.7696	57.3147
2051	0.7696	57.424
2052	0.7696	57.1666
2053	0.7696	57.1666
2054	0.7696	56.7989
2055	0.78	56.6888
2056	0.78	56.5404
2057	0.78	56.5404
2058	0.78	56.392
2059	0.78	56.5404
2060	0.78	56.7989
2061	0.7696	56.9088
2062	0.7696	57.2052
2063	0.7696	56.8372
2064	0.7696	56.6506
2065	0.7696	56.5404
2066	0.7696	56.354
2067	0.7696	56.5742
2068	0.7696	56.5742
2069	0.7696	56.6124
2070	0.7696	56.8704
2071	0.7696	56.9088
2072	0.78	56.9472
2073	0.7696	56.9088
2074	0.7696	56.7606
2075	0.7696	56.6506
2076	0.7696	56.6124
2077	0.7696	56.392
2078	0.7696	56.2815
2079	0.78	56.43
2080	0.78	56.5785
2081	0.78	56.6506
2082	0.78	56.6506
2083	0.78	56.4642
2084	0.7696	56.4261
2085	0.78	56.536
2086	0.78	56.4642
2087	0.78	56.5742
2088	0.78	56.4261
2089	0.7696	56.4642
2090	0.7696	56.316
2091	0.7696	56.1678
2092	0.78	56.0196
2093	0.78	56.0196
2094	0.78	56.278
2095	0.78	56.278
2096	0.78	56.536
2097	0.78	56.388
2098	0.7696	56.4596
2099	0.7696	56.202
2100	0.7696	56.092
2101	0.78	56.092
2102	0.7696	55.575
2103	0.7696	55.4642
2104	0.7696	55.3532
2105	0.7696	55.3532
2106	0.7696	55.6125
2107	0.7696	55.9091
2108	0.7696	55.6125
2109	0.7696	55.6125
2110	0.7696	55.5016
2111	0.7696	55.2786
2112	0.7696	55.3894
2113	0.7696	55.5375
2114	0.7696	55.648
2115	0.78	55.8337
2116	0.78	55.575
2117	0.78	55.8337
2118	0.78	55.5375
2119	0.78	55.648
2120	0.78	55.6856
2121	0.78	55.1676
2122	0.78	55.3159
2123	0.78	55.0193
2124	0.78	55.2786
2125	0.78	55.5375
2126	0.78	56.24
2127	0.78	56.0541
2128	0.78	55.9062
2129	0.78	55.796
2130	0.78	55.648
2131	0.7696	55.5
2132	0.7696	55.6104
2133	0.7696	55.5
2134	0.7696	55.3894
2135	0.78	55.4268
2136	0.78	55.575
2137	0.78	55.575
2138	0.78	55.8337
2139	0.78	55.796
2140	0.78	55.8337
2141	0.78	55.8337
2142	0.7696	56.092
2143	0.7696	55.944
2144	0.7696	55.3894
2145	0.7696	55.1667
2146	0.7696	54.797
2147	0.7696	55.056
2148	0.7696	55.2413
2149	0.78	55.2413
2150	0.78	55.3894
2151	0.78	55.352
2152	0.78	55.0932
2153	0.78	54.834
2154	0.78	54.797
2155	0.78	54.797
2156	0.78	55.056
2157	0.78	55.1667
2158	0.78	54.908
2159	0.78	55.0188
2160	0.78	54.8709
2161	0.78	55.056
2162	0.78	55.1667
2163	0.78	55.1667
2164	0.7696	55.425
2165	0.7696	55.425
2166	0.78	55.3146
2167	0.78	55.1667
2168	0.78	55.056
2169	0.78	55.0188
2170	0.78	55.3146
2171	0.78	55.2772
2172	0.78	55.3146
2173	0.78	55.4625
2174	0.78	55.0188
2175	0.78	55.1667
2176	0.78	54.908
2177	0.78	54.5376
2178	0.78	54.797
2179	0.78	54.834
2180	0.7696	54.9451
2181	0.7696	54.8709
2182	0.7696	54.612
2183	0.7696	54.464
2184	0.7696	54.4272
2185	0.7696	54.723
2186	0.7696	55.1294
2187	0.7696	55.5352
2188	0.78	55.3875
2189	0.7696	55.0921
2190	0.7696	55.0921
2191	0.7696	55.0188
2192	0.7696	55.2772
2193	0.7696	55.425
2194	0.7696	55.3146
2195	0.7696	55.1294
2196	0.7696	54.8709
2197	0.7696	54.5751
2198	0.7696	54.464
2199	0.7696	54.5008
2200	0.78	54.9816
2201	0.78	55.2398
2202	0.78	55.1294
2203	0.7696	55.2398
2204	0.7696	55.1667
2205	0.7696	54.5751
2206	0.7696	54.723
2207	0.7696	54.723
2208	0.78	54.8338
2209	0.78	55.0921
2210	0.78	54.649
2211	0.7696	54.3904
2212	0.78	54.5013
2213	0.78	54.2426
2214	0.7696	54.5013
2215	0.7696	54.9444
2216	0.7696	54.8338
2217	0.7696	54.9816
2218	0.7696	54.9816
2219	0.7696	54.8338
2220	0.78	54.9816
2221	0.78	55.2398
2222	0.78	55.1294
2223	0.78	55.5352
2224	0.78	55.3875
2225	0.78	55.2024
2226	0.78	55.3125
2227	0.78	55.275
2228	0.7696	55.4224
2229	0.7696	55.165
2230	0.7696	55.165
2231	0.7696	54.9072
2232	0.7592	54.9444
2233	0.7592	54.9072
2234	0.7592	55.0548
2235	0.7696	54.7596
2236	0.7696	54.7596
2237	0.7696	54.612
2238	0.7696	54.5013
2239	0.7696	54.3536
2240	0.7696	54.5013
2241	0.7696	54.4644
2242	0.7696	54.7596
2243	0.7696	54.7596
2244	0.7696	54.7596
2245	0.7696	54.87
2246	0.7696	54.7596
2247	0.7696	55.0175
2248	0.7696	55.165
2249	0.7696	54.9802
2250	0.7696	55.1276
2251	0.7696	54.87
2252	0.7696	54.8328
2253	0.7696	54.87
2254	0.7696	54.9802
2255	0.7696	54.6854
2256	0.7696	54.612
2257	0.7696	54.4644
2258	0.7696	54.3536
2259	0.7696	54.3536
2260	0.7696	54.575
2261	0.7696	54.87
2262	0.78	54.9072
2263	0.78	55.1276
2264	0.7696	55.275
2265	0.7696	55.3125
2266	0.7696	54.87
2267	0.7696	54.612
2268	0.7592	54.2059
2269	0.7696	53.985
2270	0.7696	54.2432
2271	0.7592	54.4275
2272	0.7592	54.1325
2273	0.7696	54.1692
2274	0.7696	54.3168
2275	0.7696	54.6854
2276	0.7696	55.1276
2277	0.78	54.9056
2278	0.7696	55.0528
2279	0.7696	54.6483
2280	0.7696	54.6483
2281	0.7696	54.575
2282	0.7696	54.4644
2283	0.7696	53.9105
2284	0.7696	53.7264
2285	0.7696	53.7264
2286	0.78	53.6151
2287	0.78	54.1692
2288	0.78	54.3168
2289	0.7696	54.538
2290	0.7696	54.7956
2291	0.7696	54.3537
2292	0.7696	53.9118
2293	0.7592	53.9484
2294	0.7696	53.5425
2295	0.7696	53.9484
2296	0.7696	54.2432
2297	0.7696	53.9118
2298	0.7592	54.3168
2299	0.7592	54.0224
2300	0.7696	53.8752
2301	0.7696	53.7645
2302	0.7696	53.6536
2303	0.7696	53.7645
2304	0.7696	53.9118
2305	0.7696	54.1696
2306	0.7696	54.1696
2307	0.7696	54.0591
2308	0.7696	54.2064
2309	0.7592	54.0591
2310	0.7592	54.0958
2311	0.7592	54.1325
2312	0.7592	53.801
2313	0.7696	53.5425
2314	0.7696	53.5425
2315	0.7696	53.69
2316	0.7696	53.801
2317	0.78	54.1696
2318	0.78	54.0224
2319	0.78	54.1328
2320	0.7696	54.2799
2321	0.7696	54.2799
2322	0.78	54.427
2323	0.78	54.464
2324	0.7696	54.0224
2325	0.7696	53.9118
2326	0.7696	53.8386
2327	0.7696	53.728
2328	0.7696	54.0224
2329	0.7696	53.9857
2330	0.7696	53.6172
2331	0.7592	53.9857
2332	0.7696	53.728
2333	0.7696	53.728
2334	0.7696	53.8386
2335	0.7696	53.6915
2336	0.7696	53.802
2337	0.7696	53.8386
2338	0.7696	53.9857
2339	0.7696	53.8752
2340	0.7696	54.0224
2341	0.7696	53.8752
2342	0.7696	53.6172
2343	0.7696	53.1753
2344	0.7696	52.8807
2345	0.7696	52.6575
2346	0.7696	53.2475
2347	0.7696	53.5062
2348	0.7696	53.9118
2349	0.7696	54.1696
2350	0.7696	53.6915
2351	0.7696	53.8386
2352	0.7696	53.8752
2353	0.7696	53.8752
2354	0.7696	53.6915
2355	0.7696	53.6915
2356	0.7696	53.655
2357	0.7696	53.8386
2358	0.7696	53.6915
2359	0.7696	53.5444
2360	0.7696	53.655
2361	0.7696	53.3973
2362	0.7696	53.655
2363	0.7592	53.8386
2364	0.7696	53.4336
2365	0.7696	53.4336
2366	0.7696	53.4336
2367	0.7696	53.8386
2368	0.7696	53.949
2369	0.7696	54.1692
2370	0.7696	54.1692
2371	0.7696	53.8756
2372	0.7696	53.7654
2373	0.7696	53.6915
2374	0.7696	53.5444
2375	0.7696	53.2864
2376	0.7696	53.2502
2377	0.7592	53.1031
2378	0.7592	53.1392
2379	0.7592	53.2502
2380	0.7696	53.8386
2381	0.7696	53.8386
2382	0.7696	54.0592
2383	0.7696	54.0592
2384	0.7696	53.949
2385	0.7696	53.802
2386	0.7592	53.8756
2387	0.7592	53.8756
2388	0.7696	53.7654
2389	0.7696	54.0224
2390	0.7696	54.0592
2391	0.7696	54.0224
2392	0.78	54.4628
2393	0.78	54.316
2394	0.78	54.1323
2395	0.78	54.1323
2396	0.78	53.8756
2397	0.78	54.1323
2398	0.78	53.7288
2399	0.7696	53.7288
2400	0.7696	53.8756
2401	0.7696	53.361
2402	0.7696	53.214
2403	0.7696	53.214
2404	0.7696	53.067
2405	0.7696	53.508
2406	0.7696	53.655
2407	0.7696	53.508
2408	0.7696	53.3973
2409	0.7696	53.067
2410	0.7696	53.214
2411	0.7696	53.214
2412	0.7696	53.214
2413	0.7696	53.067
2414	0.7696	53.067
2415	0.7696	53.4716
2416	0.7696	53.7288
2417	0.7696	53.9123
2418	0.7696	53.8756
2419	0.7696	53.4716
2420	0.7696	53.1778
2421	0.7696	53.1416
2422	0.7696	53.1416
2423	0.7696	53.2521
2424	0.7696	53.3988
2425	0.7696	53.2884
2426	0.7696	53.3988
2427	0.7696	53.4352
2428	0.7696	53.1416
2429	0.7696	53.1054
2430	0.7592	52.9948
2431	0.7592	53.1054
2432	0.7696	53.3988
2433	0.7696	53.4352
2434	0.7696	53.4352
2435	0.7696	53.2884
2436	0.7696	53.1778
2437	0.7696	53.4352
2438	0.7696	53.2884
2439	0.7696	53.509
2440	0.7696	53.7655
2441	0.7696	53.619
2442	0.7696	53.8752
2443	0.7696	53.3988
2444	0.7696	53.3624
2445	0.7592	53.5455
2446	0.7696	53.3988
2447	0.7696	53.2521
2448	0.7696	52.848
2449	0.7592	52.9587
2450	0.7592	52.9587
2451	0.7696	53.1795
2452	0.7696	53.5824
2453	0.7696	53.619
2454	0.7696	53.8752
2455	0.7696	54.205
2456	0.78	53.8389
2457	0.78	53.509
2458	0.7696	53.1054
2459	0.7696	53.2158
2460	0.78	53.4725
2461	0.78	53.7655
2462	0.7696	54.0585
2463	0.7696	53.7655
2464	0.7696	53.7655
2465	0.7696	53.4725
2466	0.7696	53.2158
2467	0.7696	53.1054
2468	0.7696	53.2521
2469	0.7696	53.1054
2470	0.7696	52.812
2471	0.7696	52.9948
2472	0.7696	52.848
2473	0.7696	52.9587
2474	0.7696	53.2158
2475	0.7592	53.436
2476	0.7592	53.033
2477	0.7696	53.033
2478	0.7696	52.9226
2479	0.7696	52.5186
2480	0.7696	52.776
2481	0.7696	52.9226
2482	0.7696	53.1795
2483	0.7696	53.3624
2484	0.7696	53.2158
2485	0.7696	53.2158
2486	0.7696	53.2158
2487	0.7696	53.033
2488	0.7696	53.0692
2489	0.7696	53.326
2490	0.7696	53.4725
2491	0.7696	53.4725
2492	0.7696	53.326
2493	0.7696	53.2896
2494	0.7696	53.2532
2495	0.7696	53.2532
2496	0.7696	53.436
2497	0.7696	53.033
2498	0.7696	52.812
2499	0.7696	53.0692
2500	0.7696	53.4725
2501	0.7696	53.326
2502	0.7696	53.2896
2503	0.7696	53.1795
2504	0.7696	52.8504
2505	0.7696	53.1069
2506	0.7696	53.5092
2507	0.78	53.363
2508	0.7696	53.5458
2509	0.7696	53.5458
2510	0.7696	52.74
2511	0.7592	52.9968
2512	0.7592	52.704
2513	0.7592	52.5217
2514	0.7592	53.1804
2515	0.7592	53.144
2516	0.7592	53.5453
2517	0.7592	53.728
2518	0.7592	53.2532
2519	0.7696	52.9968
2520	0.7696	52.74
2521	0.7696	52.8865
2522	0.7696	53.2896
2523	0.7696	53.363
2524	0.7696	53.363
2525	0.7696	53.363
2526	0.7696	53.3265
2527	0.7696	53.436
2528	0.7696	53.3265
2529	0.7696	53.2168
2530	0.7696	53.363
2531	0.7696	53.0706
2532	0.7696	53.0343
2533	0.7696	53.0343
2534	0.7696	53.0706
2535	0.7696	53.3265
2536	0.7696	53.436
2537	0.7696	53.436
2538	0.7696	53.1804
2539	0.7696	52.8143
2540	0.7696	52.9606
2541	0.7696	53.2168
2542	0.7696	53.436
2543	0.7696	53.582
2544	0.7696	53.6912
2545	0.78	53.728
2546	0.78	53.2168
2547	0.78	53.0706
2548	0.7696	53.0343
2549	0.7696	52.852
2550	0.7696	53.29
2551	0.7696	53.3994
2552	0.7696	53.144
2553	0.7696	52.9244
2554	0.7696	52.7782
2555	0.7696	52.7782
2556	0.7696	52.5217
2557	0.7696	52.7782
2558	0.7696	53.1804
2559	0.7696	52.8882
2560	0.7696	53.29
2561	0.7696	53.4726
2562	0.7696	53.2168
2563	0.7696	53.2168
2564	0.7696	53.1804
[truncated: 3,933 more rows]

## Sheet: Fig. 4d (Current comparison)
Time (s) - Ground	Electron neutralizer current (mA) - Ground	Ion beam current (mA) - Ground	Accel grid current (mA) - Ground	Time (s) - Flight	Electron neutralizer current (mA) - Flight	Ion beam current (mA) - Flight	Accel grid current (mA) - Flight
1520.5	0.1	0.03	-0.11	1521	0.16	-0.01	-0.617
1521.5	0.1	0.02	-0.109	1522	0.16	-0.02	-0.617
1522.5	0.1	0.03	-0.109	1523	0.16	-0.02	-0.616
1523.5	0.1	0.02	-0.109	1524	0.16	-0.02	-0.616
1524.5	0.1	0.03	-0.109	1525	0.16	-0.01	-0.616
1525.5	0.1	0.02	-0.109	1526	0.16	-0.02	-0.616
1526.5	0.1	0.03	-0.108	1527	0.16	-0.01	-0.616
1527.5	0.1	0.03	-0.108	1528	0.16	-0.01	-0.616
1528.5	0.1	0.03	-0.108	1529	0.16	-0.01	-0.616
1529.5	0.1	0.03	-0.108	1530	0.16	-0.01	-0.616
1530.5	0.1	0.03	-0.108	1531	0.16	-0.01	-0.616
1531.5	0.1	0.03	-0.108	1532	0.16	-0.01	-0.616
1532.5	0.1	0.03	-0.108	1533	0.16	-0.01	-0.615
1533.5	0.1	0.03	-0.108	1534	0.16	-0.01	-0.615
1534.5	0.1	0.03	-0.108	1535	0.16	-0.01	-0.615
1535.5	0.09	0.03	-0.108	1536	0.16	-0.01	-0.615
1536.5	0.09	0.03	-0.108	1537	0.17	-0.01	-0.615
1537.5	0.1	0.03	-0.107	1538	0.17	-0.01	-0.615
1538.5	0.1	0.03	-0.107	1539	0.16	-0.01	-0.615
1539.5	0.1	0.03	-0.107	1540	0.16	-0.01	-0.615
1540.5	0.1	0.03	-0.107	1541	0.16	-0.01	-0.615
1541.5	0.1	0.03	-0.107	1542	0.16	-0.01	-0.615
1542.5	0.1	0.03	-0.106	1543	0.16	-0.01	-0.615
1543.5	0.1	0.03	-0.106	1544	0.16	-0.01	-0.615
1544.5	0.1	0.03	-0.106	1545	0.16	-0.01	-0.615
1545.5	0.1	0.03	-0.106	1546	0.17	-0.01	-0.614
1546.5	0.09	0.03	-0.106	1547	0.17	-0.01	-0.614
1547.5	0.09	0.03	-0.106	1548	0.17	-0.01	-0.614
1548.5	0.09	0.03	-0.105	1549	0.17	-0.01	-0.614
1549.5	0.09	0.03	-0.105	1550	0.17	-0.01	-0.614
1550.5	0.1	0.03	-0.105	1551	0.17	-0.01	-0.614
1551.5	0.1	0.03	-0.105	1552	0.17	-0.01	-0.614
1552.5	0.1	0.03	-0.105	1553	0.17	-0.01	-0.614
1553.5	0.1	0.03	-0.105	1554	0.17	-0.02	-0.613
1554.5	0.1	0.03	-0.104	1555	0.17	-0.02	-0.613
1555.5	0.1	0.03	-0.104	1556	0.17	-0.02	-0.613
1556.5	0.1	0.03	-0.104	1557	0.17	-0.01	-0.614
1557.5	0.1	0.03	-0.104	1558	0.17	-0.01	-0.613
1558.5	0.1	0.03	-0.104	1559	0.17	-0.02	-0.613
1559.5	0.1	0.03	-0.104	1560	0.17	-0.02	-0.613
1560.5	0.09	0.03	-0.104	1561	0.17	-0.02	-0.613
1561.5	0.1	0.03	-0.103	1562	0.17	-0.02	-0.613
1562.5	0.09	0.03	-0.103	1563	0.16	-0.02	-0.613
1563.5	0.09	0.03	-0.103	1564	0.16	-0.01	-0.613
1564.5	0.09	0.03	-0.103	1565	0.16	-0.02	-0.613
1565.5	0.09	0.03	-0.103	1566	0.17	-0.02	-0.613
1566.5	0.09	0.03	-0.103	1567	0.17	-0.02	-0.613
1567.5	0.09	0.03	-0.102	1568	0.17	-0.01	-0.613
1568.5	0.09	0.03	-0.102	1569	0.17	-0.01	-0.613
1569.5	0.1	0.03	-0.102	1570	0.17	-0.01	-0.613
1570.5	0.1	0.03	-0.102	1571	0.17	-0.02	-0.613
1571.5	0.1	0.03	-0.102	1572	0.17	-0.02	-0.613
1572.5	0.09	0.03	-0.102	1573	0.17	-0.01	-0.613
1573.5	0.09	0.03	-0.102	1574	0.17	-0.02	-0.613
1574.5	0.09	0.03	-0.101	1575	0.17	-0.02	-0.613
1575.5	0.09	0.02	-0.101	1576	0.17	-0.02	-0.613
1576.5	0.09	0.03	-0.101	1577	0.17	-0.02	-0.613
1577.5	0.1	0.02	-0.101	1578	0.17	-0.02	-0.613
1578.5	0.09	0.02	-0.101	1579	0.17	-0.01	-0.613
1579.5	0.1	0.02	-0.1	1580	0.17	-0.01	-0.612
1580.5	0.1	0.02	-0.1	1581	0.17	-0.01	-0.612
1581.5	0.09	0.02	-0.1	1582	0.17	-0.01	-0.612
1582.5	0.09	0.02	-0.1	1583	0.17	-0.02	-0.612
1583.5	0.09	0.03	-0.1	1584	0.17	-0.02	-0.612
1584.5	0.1	0.02	-0.1	1585	0.17	-0.02	-0.612
1585.5	0.1	0.02	-0.1	1586	0.17	-0.02	-0.612
1586.5	0.09	0.02	-0.099	1587	0.17	-0.02	-0.612
1587.5	0.09	0.02	-0.099	1588	0.17	-0.02	-0.612
1588.5	0.09	0.02	-0.099	1589	0.17	-0.01	-0.612
1589.5	0.09	0.03	-0.099	1590	0.17	-0.02	-0.612
1590.5	0.09	0.03	-0.099	1591	0.17	-0.02	-0.612
1591.5	0.1	0.02	-0.099	1592	0.17	-0.02	-0.612
1592.5	0.1	0.02	-0.099	1593	0.17	-0.02	-0.612
1593.5	0.1	0.03	-0.099	1594	0.17	-0.02	-0.612
1594.5	0.1	0.03	-0.099	1595	0.17	-0.02	-0.612
1595.5	0.1	0.03	-0.098	1596	0.17	-0.02	-0.612
1596.5	0.1	0.03	-0.098	1597	0.17	-0.02	-0.612
1597.5	0.1	0.03	-0.098	1598	0.17	-0.02	-0.612
1598.5	0.1	0.03	-0.098	1599	0.17	-0.02	-0.612
1599.5	0.1	0.03	-0.098	1600	0.17	-0.02	-0.611
1600.5	0.09	0.03	-0.098	1601	0.17	-0.02	-0.612
1601.5	0.09	0.03	-0.097	1602	0.17	-0.02	-0.612
1602.5	0.09	0.03	-0.097	1603	0.17	-0.02	-0.612
1603.5	0.09	0.03	-0.097	1604	0.17	-0.02	-0.612
1604.5	0.09	0.03	-0.097	1605	0.17	-0.02	-0.612
1605.5	0.09	0.03	-0.097	1606	0.17	-0.01	-0.612
1606.5	0.09	0.03	-0.097	1607	0.17	-0.01	-0.612
1607.5	0.09	0.03	-0.096	1608	0.17	-0.01	-0.612
1608.5	0.09	0.03	-0.096	1609	0.17	-0.02	-0.612
1609.5	0.09	0.03	-0.096	1610	0.17	-0.02	-0.612
1610.5	0.09	0.03	-0.096	1611	0.17	-0.02	-0.611
1611.5	0.09	0.02	-0.096	1612	0.17	-0.02	-0.611
1612.5	0.09	0.02	-0.096	1613	0.17	-0.02	-0.612
1613.5	0.09	0.03	-0.096	1614	0.17	-0.02	-0.612
1614.5	0.09	0.03	-0.096	1615	0.17	-0.02	-0.612
1615.5	0.09	0.03	-0.095	1616	0.17	-0.02	-0.611
1616.5	0.09	0.03	-0.095	1617	0.17	-0.01	-0.611
1617.5	0.09	0.03	-0.095	1618	0.17	-0.02	-0.611
1618.5	0.09	0.03	-0.095	1619	0.17	-0.02	-0.611
1619.5	0.09	0.02	-0.094	1620	0.17	-0.02	-0.611
1620.5	0.09	0.02	-0.094	1621	0.17	-0.02	-0.611
1621.5	0.09	0.02	-0.094	1622	0.17	-0.02	-0.611
1622.5	0.09	0.02	-0.094	1623	0.17	-0.02	-0.611
1623.5	0.09	0.02	-0.094	1624	0.17	-0.02	-0.611
1624.5	0.09	0.02	-0.094	1625	0.17	-0.01	-0.611
1625.5	0.09	0.03	-0.093	1626	0.17	-0.01	-0.611
1626.5	0.09	0.02	-0.093	1627	0.18	-0.01	-0.611
1627.5	0.09	0.03	-0.093	1628	0.19	0	-0.614
1628.5	0.09	0.03	-0.093	1629	0.19	0	-0.616
1629.5	0.09	0.03	-0.093	1630	0.19	0	-0.617
1630.5	0.09	0.03	-0.093	1631	0.19	0	-0.617
1631.5	0.09	0.03	-0.093	1632	0.19	0	-0.617
1632.5	0.09	0.03	-0.093	1633	0.19	0	-0.617
1633.5	0.09	0.03	-0.093	1634	0.19	0	-0.617
1634.5	0.09	0.03	-0.092	1635	0.19	0	-0.617
1635.5	0.09	0.03	-0.092	1636	0.19	0	-0.617
1636.5	0.09	0.03	-0.092	1637	0.19	0	-0.617
1637.5	0.1	0.05	-0.083	1638	0.19	0	-0.617
1638.5	0.11	0.05	-0.085	1639	2.1	0	-0.644
1639.5	0.12	0.06	-0.086	1640	4.32	1.47	-0.631
1640.5	0.12	0.06	-0.087	1641	9.07	4.92	-0.601
1641.5	0.12	0.06	-0.087	1642	11.15	6.48	0.047
1642.5	0.12	0.06	-0.087	1643	8.05	6.67	0.048
1643.5	0.12	0.06	-0.087	1644	8.21	6.7	0.048
1644.5	0.12	0.05	-0.087	1645	8.32	6.8	0.049
1645.5	0.12	0.05	-0.086	1646	8.35	6.95	0.049
1646.5	0.12	0.05	-0.086	1647	8.51	6.99	0.049
1647.5	4.57	0.06	-0.086	1648	8.56	7.07	0.049
1648.5	9.67	4.96	-0.105	1649	8.59	7.09	0.049
1649.5	14.57	11.48	0.11	1650	8.62	7.18	0.049
1650.5	11.82	11.49	0.11	1651	8.71	7.21	0.049
1651.5	11.94	11.62	0.11	1652	8.75	7.27	0.049
1652.5	12.05	11.67	0.109	1653	8.76	7.28	0.049
1653.5	12.1	11.86	0.109	1654	8.75	7.28	0.049
1654.5	12.29	11.93	0.108	1655	8.77	7.3	0.049
1655.5	12.37	12.04	0.108	1656	8.81	7.32	0.048
1656.5	12.43	12.07	0.108	1657	8.85	7.36	0.048
1657.5	12.48	12.19	0.108	1658	8.88	7.4	0.048
1658.5	12.55	12.24	0.108	1659	8.88	7.4	0.048
1659.5	12.55	12.26	0.108	1660	8.88	7.4	0.048
1660.5	12.57	12.26	0.108	1661	8.87	7.4	0.048
1661.5	12.58	12.28	0.108	1662	8.85	7.39	0.048
1662.5	12.56	12.27	0.109	1663	8.89	7.4	0.048
1663.5	12.54	12.25	0.109	1664	8.93	7.43	0.048
1664.5	12.51	12.22	0.109	1665	8.95	7.46	0.048
1665.5	12.48	12.2	0.11	1666	8.97	7.5	0.048
1666.5	12.46	12.19	0.11	1667	8.97	7.51	0.048
1667.5	12.44	12.15	0.111	1668	8.97	7.5	0.048
1668.5	12.42	12.11	0.112	1669	8.97	7.5	0.048
1669.5	12.35	12.09	0.113	1670	8.97	7.5	0.049
1670.5	12.32	12.06	0.113	1671	8.96	7.5	0.049
1671.5	12.28	12.02	0.114	1672	8.97	7.5	0.049
1672.5	12.24	11.95	0.114	1673	9.02	7.52	0.049
1673.5	12.19	11.92	0.114	1674	9.06	7.6	0.049
1674.5	12.17	11.89	0.114	1675	9.1	7.64	0.049
1675.5	12.14	11.85	0.116	1676	9.12	7.64	0.049
1676.5	12.1	11.79	0.117	1677	9.13	7.65	0.049
1677.5	12.01	11.76	0.118	1678	9.14	7.67	0.049
1678.5	11.96	11.72	0.118	1679	9.17	7.69	0.049
1679.5	11.94	11.63	0.119	1680	9.2	7.7	0.049
1680.5	11.85	11.57	0.12	1681	9.22	7.73	0.05
1681.5	11.81	11.55	0.12	1682	9.27	7.81	0.05
1682.5	11.78	11.5	0.12	1683	9.34	7.83	0.05
1683.5	11.79	11.51	0.121	1684	9.35	7.86	0.05
1684.5	11.83	11.52	0.121	1685	9.39	7.87	0.05
1685.5	11.79	11.52	0.122	1686	9.43	7.94	0.05
1686.5	11.73	11.5	0.122	1687	9.49	7.96	0.05
1687.5	11.72	11.46	0.123	1688	9.5	7.99	0.051
1688.5	11.81	11.47	0.123	1689	9.52	8	0.051
1689.5	11.84	11.53	0.124	1690	9.54	8.05	0.051
1690.5	11.85	11.54	0.124	1691	9.6	8.09	0.051
1691.5	11.83	11.54	0.124	1692	9.64	8.12	0.051
1692.5	11.85	11.55	0.124	1693	9.64	8.13	0.051
1693.5	11.85	11.55	0.124	1694	9.67	8.16	0.051
1694.5	11.86	11.56	0.124	1695	9.76	8.22	0.052
1695.5	11.89	11.59	0.125	1696	9.79	8.24	0.052
1696.5	11.89	11.6	0.125	1697	9.85	8.3	0.052
1697.5	11.92	11.61	0.125	1698	9.89	8.39	0.052
1698.5	11.93	11.64	0.126	1699	9.95	8.41	0.052
1699.5	11.98	11.66	0.127	1700	9.97	8.42	0.052
1700.5	12	11.67	0.127	1701	9.97	8.42	0.052
1701.5	12.01	11.72	0.126	1702	10.01	8.47	0.053
1702.5	12	11.72	0.127	1703	10.1	8.52	0.053
1703.5	12.05	11.74	0.127	1704	10.17	8.58	0.053
1704.5	12.09	11.78	0.127	1705	10.22	8.6	0.053
1705.5	12.17	11.86	0.126	1706	10.28	8.7	0.054
1706.5	12.34	12	0.126	1707	10.36	8.77	0.054
1707.5	12.42	12.05	0.127	1708	10.43	8.83	0.054
1708.5	12.47	12.13	0.127	1709	10.47	8.85	0.054
1709.5	12.47	12.17	0.127	1710	10.5	8.92	0.055
1710.5	12.48	12.18	0.127	1711	10.53	8.93	0.055
1711.5	12.52	12.19	0.127	1712	10.55	8.95	0.055
1712.5	12.58	12.25	0.127	1713	10.6	8.97	0.055
1713.5	12.62	12.31	0.127	1714	10.67	9.08	0.056
1714.5	12.64	12.32	0.127	1715	10.78	9.13	0.056
1715.5	12.67	12.35	0.127	1716	10.8	9.16	0.057
1716.5	12.76	12.43	0.127	1717	10.85	9.2	0.057
1717.5	12.81	12.54	0.127	1718	10.91	9.3	0.057
1718.5	12.88	12.57	0.127	1719	11.02	9.33	0.058
1719.5	12.9	12.6	0.127	1720	11.07	9.39	0.058
1720.5	12.89	12.6	0.127	1721	11.09	9.43	0.058
1721.5	12.9	12.63	0.127	1722	11.12	9.5	0.058
1722.5	13.05	12.71	0.127	1723	11.2	9.52	0.059
1723.5	13.13	12.81	0.127	1724	11.24	9.56	0.059
1724.5	13.18	12.89	0.127	1725	11.27	9.58	0.059
1725.5	13.21	12.91	0.127	1726	11.33	9.64	0.059
1726.5	13.22	12.92	0.127	1727	11.39	9.68	0.059
1727.5	13.25	12.94	0.127	1728	11.42	9.71	0.06
1728.5	13.3	13.01	0.127	1729	11.46	9.76	0.06
1729.5	13.45	13.09	0.127	1730	11.52	9.85	0.06
1730.5	13.53	13.18	0.127	1731	11.57	9.89	0.061
1731.5	13.56	13.23	0.127	1732	11.59	9.89	0.061
1732.5	13.56	13.28	0.128	1733	11.63	9.93	0.061
1733.5	13.59	13.28	0.128	1734	11.7	10.01	0.062
1734.5	13.64	13.31	0.128	1735	11.79	10.04	0.062
1735.5	13.7	13.38	0.128	1736	11.81	10.1	0.062
1736.5	13.74	13.44	0.128	1737	11.85	10.14	0.062
1737.5	13.81	13.49	0.128	1738	11.91	10.22	0.063
1738.5	13.88	13.52	0.128	1739	11.99	10.25	0.063
1739.5	13.94	13.63	0.128	1740	12	10.28	0.063
1740.5	13.95	13.66	0.128	1741	12.02	10.29	0.063
1741.5	14	13.66	0.128	1742	12.03	10.32	0.063
1742.5	14.03	13.71	0.128	1743	12.13	10.36	0.064
1743.5	14.09	13.81	0.129	1744	12.19	10.42	0.064
1744.5	14.17	13.86	0.129	1745	12.22	10.44	0.064
1745.5	14.2	13.88	0.129	1746	12.21	10.45	0.064
1746.5	14.25	13.92	0.129	1747	12.21	10.45	0.065
1747.5	14.28	14.05	0.129	1748	12.25	10.46	0.065
1748.5	14.43	14.1	0.129	1749	12.31	10.51	0.065
1749.5	14.48	14.17	0.129	1750	12.33	10.56	0.066
1750.5	14.51	14.19	0.129	1751	12.38	10.6	0.066
1751.5	14.52	14.24	0.129	1752	12.44	10.62	0.066
1752.5	14.57	14.26	0.129	1753	12.51	10.69	0.066
1753.5	14.62	14.31	0.129	1754	12.55	10.75	0.067
1754.5	14.68	14.35	0.129	1755	12.59	10.76	0.067
1755.5	14.8	14.47	0.13	1756	12.65	10.79	0.068
1756.5	14.82	14.5	0.13	1757	12.68	10.82	0.068
1757.5	14.83	14.51	0.13	1758	12.74	10.95	0.068
1758.5	14.86	14.61	0.13	1759	12.85	10.99	0.069
1759.5	15.01	14.64	0.13	1760	12.9	11.04	0.069
1760.5	15.08	14.73	0.131	1761	12.97	11.08	0.069
1761.5	15.12	14.77	0.131	1762	13	11.16	0.07
1762.5	15.13	14.82	0.131	1763	13.04	11.19	0.07
1763.5	15.16	14.84	0.131	1764	13.03	11.2	0.07
1764.5	15.23	14.88	0.132	1765	13.03	11.19	0.07
1765.5	15.28	14.95	0.132	1766	13.05	11.21	0.071
1766.5	15.32	15.02	0.132	1767	13.14	11.27	0.071
1767.5	15.35	15.04	0.132	1768	13.21	11.31	0.072
1768.5	15.36	15.06	0.132	1769	13.27	11.37	0.072
1769.5	15.4	15.08	0.133	1770	13.33	11.45	0.072
1770.5	15.5	15.18	0.133	1771	13.37	11.47	0.073
1771.5	15.57	15.21	0.133	1772	13.37	11.49	0.073
1772.5	15.64	15.28	0.134	1773	13.41	11.52	0.073
1773.5	15.65	15.34	0.134	1774	13.46	11.61	0.074
1774.5	15.67	15.37	0.134	1775	13.6	11.65	0.074
1775.5	15.73	15.39	0.134	1776	13.63	11.7	0.075
1776.5	15.79	15.46	0.135	1777	13.65	11.72	0.075
1777.5	15.86	15.58	0.135	1778	13.67	11.77	0.075
1778.5	15.94	15.6	0.135	1779	13.76	11.81	0.076
1779.5	15.95	15.64	0.136	1780	13.82	11.87	0.076
1780.5	15.98	15.66	0.136	1781	13.85	11.9	0.076
1781.5	15.99	15.69	0.136	1782	13.91	12	0.077
1782.5	16.03	15.71	0.136	1783	13.98	12.03	0.077
1783.5	16.06	15.77	0.136	1784	13.99	12.04	0.077
1784.5	16.15	15.8	0.136	1785	14.02	12.06	0.078
1785.5	16.27	15.93	0.137	1786	14.05	12.1	0.079
1786.5	16.29	15.96	0.137	1787	14.1	12.13	0.079
1787.5	16.29	15.99	0.138	1788	14.17	12.17	0.079
1788.5	16.29	16	0.138	1789	14.21	12.24	0.079
1789.5	16.29	16	0.138	1790	14.25	12.32	0.08
1790.5	16.28	16	0.138	1791	14.3	12.34	0.08
1791.5	16.28	16	0.138	1792	14.3	12.35	0.081
1792.5	16.32	16.02	0.138	1793	14.31	12.35	0.081
1793.5	16.35	16.04	0.138	1794	14.35	12.43	0.081
1794.5	16.35	16.06	0.138	1795	14.48	12.45	0.082
1795.5	16.37	16.07	0.138	1796	14.54	12.52	0.082
1796.5	16.4	16.1	0.139	1797	14.57	12.55	0.083
1797.5	16.43	16.12	0.139	1798	14.63	12.65	0.083
1798.5	16.45	16.12	0.139	1799	14.71	12.7	0.084
1799.5	16.46	16.17	0.139	1800	14.68	12.7	0.084
1800.5	16.51	16.2	0.139	1801	14.64	12.68	0.084
1801.5	16.54	16.23	0.139	1802	14.66	12.65	0.084
1802.5	16.54	16.24	0.14	1803	14.75	12.7	0.085
1803.5	16.44	16.16	0.139	1804	14.8	12.74	0.085
1804.5	16.37	16.1	0.139	1805	14.86	12.81	0.085
1805.5	16.42	16.1	0.139	1806	14.92	12.93	0.086
1806.5	16.42	16.12	0.139	1807	15	12.96	0.086
1807.5	16.43	16.15	0.14	1808	15.03	13.01	0.087
1808.5	16.45	16.15	0.14	1809	15.05	13.03	0.087
1809.5	16.42	16.15	0.14	1810	15.06	13.07	0.088
1810.5	16.41	16.12	0.14	1811	15.11	13.08	0.088
1811.5	16.41	16.16	0.14	1812	15.18	13.14	0.088
1812.5	16.51	16.18	0.141	1813	15.23	13.16	0.089
1813.5	16.5	16.2	0.141	1814	15.29	13.26	0.09
1814.5	16.51	16.2	0.141	1815	15.35	13.29	0.09
1815.5	16.56	16.24	0.141	1816	15.35	13.28	0.09
1816.5	16.56	16.27	0.141	1817	15.36	13.29	0.09
1817.5	16.54	16.25	0.141	1818	15.38	13.33	0.09
1818.5	16.48	16.16	0.141	1819	15.47	13.38	0.091
1819.5	16.43	16.14	0.141	1820	15.52	13.4	0.091
1820.5	16.43	16.12	0.141	1821	15.57	13.45	0.092
1821.5	16.44	16.14	0.141	1822	15.62	13.52	0.093
1822.5	16.41	16.08	0.141	1823	15.7	13.56	0.093
1823.5	16.39	16.07	0.141	1824	15.75	13.62	0.093
1824.5	16.42	16.09	0.141	1825	15.77	13.66	0.094
1825.5	16.37	16.09	0.141	1826	15.79	13.67	0.094
1826.5	16.37	16.1	0.141	1827	15.84	13.67	0.094
1827.5	16.48	16.15	0.142	1828	15.88	13.73	0.094
1828.5	16.5	16.18	0.142	1829	15.94	13.75	0.095
1829.5	16.51	16.23	0.142	1830	16	13.85	0.096
1830.5	16.56	16.24	0.142	1831	16.08	13.91	0.096
1831.5	16.6	16.29	0.143	1832	16.09	13.92	0.096
1832.5	16.61	16.31	0.143	1833	16.09	13.92	0.096
1833.5	16.58	16.26	0.142	1834	16.1	13.93	0.097
1834.5	16.52	16.23	0.142	1835	16.2	13.99	0.097
1835.5	16.51	16.21	0.142	1836	16.26	14.02	0.097
1836.5	16.44	16.2	0.142	1837	16.29	14.09	0.098
1837.5	16.41	16.12	0.142	1838	16.31	14.14	0.098
1838.5	16.44	16.12	0.142	1839	16.36	14.16	0.099
1839.5	16.45	16.15	0.143	1840	16.41	14.17	0.099
1840.5	16.44	16.15	0.142	1841	16.44	14.2	0.099
1841.5	16.44	16.15	0.142	1842	16.45	14.22	0.099
1842.5	16.46	16.16	0.143	1843	16.45	14.23	0.1
1843.5	16.45	16.17	0.143	1844	16.45	14.25	0.1
1844.5	16.43	16.12	0.142	1845	16.46	14.25	0.1
1845.5	16.51	16.16	0.143	1846	16.46	14.24	0.1
1846.5	16.54	16.19	0.143	1847	16.56	14.32	0.101
1847.5	16.57	16.26	0.143	1848	16.6	14.34	0.101
1848.5	16.6	16.31	0.143	1849	16.62	14.4	0.102
1849.5	16.61	16.29	0.143	1850	16.6	14.41	0.102
1850.5	16.59	16.29	0.143	1851	16.61	14.41	0.102
1851.5	16.52	16.24	0.143	1852	16.64	14.42	0.102
1852.5	16.46	16.14	0.143	1853	16.67	14.46	0.103
1853.5	16.4	16.11	0.143	1854	16.69	14.47	0.103
1854.5	16.37	16.07	0.142	1855	16.71	14.47	0.103
1855.5	16.35	16.06	0.143	1856	16.73	14.5	0.104
1856.5	16.42	16.06	0.143	1857	16.78	14.56	0.104
1857.5	16.48	16.11	0.143	1858	16.83	14.56	0.104
1858.5	16.48	16.15	0.143	1859	16.84	14.58	0.105
1859.5	16.46	16.19	0.143	1860	16.84	14.58	0.104
1860.5	16.45	16.17	0.143	1861	16.87	14.62	0.105
1861.5	16.39	16.15	0.143	1862	16.95	14.64	0.105
1862.5	16.36	16.11	0.143	1863	17.03	14.72	0.106
1863.5	16.37	16.11	0.143	1864	17.07	14.75	0.106
1864.5	16.43	16.15	0.143	1865	17.09	14.81	0.107
1865.5	16.42	16.12	0.143	1866	17.15	14.84	0.107
1866.5	16.45	16.12	0.143	1867	17.16	14.85	0.108
1867.5	16.51	16.2	0.144	1868	17.17	14.86	0.108
1868.5	16.5	16.23	0.144	1869	17.15	14.85	0.108
1869.5	16.52	16.23	0.144	1870	17.21	14.9	0.108
1870.5	16.56	16.25	0.144	1871	17.24	14.92	0.108
1871.5	16.56	16.26	0.144	1872	17.28	14.97	0.109
1872.5	16.43	16.2	0.144	1873	17.34	15.04	0.11
1873.5	16.39	16.14	0.144	1874	17.36	15.04	0.11
1874.5	16.37	16.08	0.143	1875	17.33	15.03	0.11
1875.5	16.37	16.09	0.143	1876	17.32	14.99	0.109
1876.5	16.43	16.11	0.143	1877	17.31	15.02	0.11
1877.5	16.48	16.16	0.144	1878	17.32	15.04	0.11
1878.5	16.52	16.2	0.144	1879	17.34	15.06	0.111
1879.5	16.54	16.23	0.144	1880	17.37	15.06	0.111
1880.5	16.52	16.23	0.144	1881	17.37	15.07	0.111
1881.5	16.44	16.19	0.144	1882	17.37	15.09	0.111
1882.5	16.35	16.04	0.144	1883	17.39	15.08	0.111
1883.5	16.25	15.99	0.143	1884	17.4	15.1	0.111
1884.5	16.26	15.97	0.144	1885	17.4	15.11	0.112
1885.5	16.26	15.96	0.144	1886	17.44	15.14	0.112
1886.5	16.28	15.96	0.144	1887	17.48	15.15	0.112
1887.5	16.29	15.96	0.144	1888	17.5	15.19	0.113
1888.5	16.35	16.01	0.144	1889	17.54	15.25	0.114
1889.5	16.37	16.08	0.144	1890	17.57	15.28	0.114
1890.5	16.4	16.1	0.144	1891	17.6	15.28	0.114
1891.5	16.48	16.14	0.145	1892	17.64	15.31	0.114
1892.5	16.52	16.18	0.145	1893	17.64	15.33	0.114
1893.5	16.56	16.29	0.145	1894	17.66	15.33	0.115
1894.5	16.66	16.32	0.146	1895	17.7	15.36	0.115
1895.5	16.67	16.37	0.146	1896	17.75	15.41	0.116
1896.5	16.62	16.36	0.146	1897	17.77	15.41	0.116
1897.5	16.6	16.32	0.146	1898	17.77	15.41	0.116
1898.5	16.6	16.31	0.146	1899	17.78	15.4	0.116
1899.5	16.6	16.29	0.146	1900	17.79	15.4	0.116
1900.5	16.62	16.31	0.146	1901	17.79	15.43	0.116
1901.5	16.58	16.32	0.146	1902	17.81	15.45	0.116
1902.5	16.49	16.24	0.146	1903	17.85	15.47	0.117
1903.5	16.44	16.19	0.145	1904	17.89	15.49	0.117
1904.5	16.44	16.14	0.145	1905	17.92	15.59	0.118
1905.5	16.44	16.14	0.145	1906	18	15.65	0.119
1906.5	16.43	16.15	0.145	1907	18	15.66	0.119
1907.5	16.43	16.12	0.145	1908	18	15.67	0.119
1908.5	16.45	16.15	0.146	1909	18	15.68	0.119
1909.5	16.46	16.17	0.146	1910	17.99	15.68	0.119
1910.5	16.49	16.19	0.146	1911	17.99	15.67	0.119
1911.5	16.51	16.2	0.146	1912	18.01	15.64	0.12
1912.5	16.53	16.24	0.146	1913	18.01	15.69	0.12
1913.5	16.53	16.23	0.146	1914	18.07	15.73	0.121
1914.5	16.46	16.2	0.146	1915	18.07	15.77	0.121
1915.5	16.37	16.12	0.145	1916	18.08	15.79	0.121
1916.5	16.34	16.03	0.145	1917	18.09	15.8	0.121
1917.5	16.39	16.03	0.145	1918	18.16	15.81	0.122
1918.5	16.43	16.08	0.146	1919	18.17	15.84	0.122
1919.5	16.41	16.09	0.146	1920	18.18	15.83	0.122
1920.5	16.31	16.04	0.145	1921	18.2	15.83	0.122
1921.5	16.29	15.99	0.145	1922	18.2	15.84	0.122
1922.5	16.34	16.01	0.145	1923	18.21	15.87	0.122
1923.5	16.36	16.01	0.145	1924	18.31	15.88	0.122
1924.5	16.26	16	0.145	1925	18.36	15.97	0.123
1925.5	16.25	15.96	0.145	1926	18.39	15.99	0.124
1926.5	16.26	15.95	0.145	1927	18.35	15.97	0.123
1927.5	16.29	15.99	0.145	1928	18.35	15.94	0.123
1928.5	16.36	16.03	0.145	1929	18.35	15.97	0.124
1929.5	16.43	16.09	0.146	1930	18.44	16.03	0.125
1930.5	16.52	16.12	0.146	1931	18.43	16.04	0.125
1931.5	16.56	16.26	0.147	1932	18.41	16.02	0.125
1932.5	16.65	16.33	0.147	1933	18.37	15.95	0.125
1933.5	16.68	16.35	0.147	1934	18.43	15.96	0.125
1934.5	16.64	16.33	0.147	1935	18.46	16.01	0.125
1935.5	16.6	16.31	0.147	1936	18.5	16.04	0.125
1936.5	16.58	16.26	0.147	1937	18.52	16.12	0.126
1937.5	16.49	16.25	0.147	1938	18.56	16.12	0.126
1938.5	16.42	16.11	0.146	1939	18.6	16.14	0.127
1939.5	16.43	16.09	0.146	1940	18.62	16.15	0.127
1940.5	16.44	16.1	0.146	1941	18.62	16.16	0.127
1941.5	16.43	16.12	0.146	1942	18.61	16.16	0.127
1942.5	16.41	16.1	0.146	1943	18.61	16.18	0.127
1943.5	16.44	16.12	0.147	1944	18.62	16.21	0.128
1944.5	16.48	16.15	0.147	1945	18.61	16.24	0.128
1945.5	16.45	16.17	0.147	1946	18.64	16.24	0.128
1946.5	16.35	16.07	0.146	1947	18.65	16.23	0.128
1947.5	16.37	16.06	0.146	1948	18.66	16.24	0.128
1948.5	16.41	16.08	0.146	1949	18.68	16.25	0.129
1949.5	16.41	16.09	0.146	1950	18.62	16.23	0.129
1950.5	16.4	16.08	0.146	1951	18.59	16.18	0.129
1951.5	16.44	16.09	0.146	1952	18.58	16.14	0.129
1952.5	16.46	16.14	0.147	1953	18.6	16.19	0.129
1953.5	16.48	16.17	0.147	1954	18.7	16.23	0.129
1954.5	16.54	16.19	0.147	1955	18.71	16.26	0.13
1955.5	16.57	16.23	0.147	1956	18.7	16.27	0.13
1956.5	16.57	16.26	0.147	1957	18.71	16.28	0.13
1957.5	16.54	16.24	0.147	1958	18.76	16.29	0.13
1958.5	16.46	16.2	0.147	1959	18.77	16.32	0.13
1959.5	16.4	16.12	0.147	1960	18.76	16.33	0.13
1960.5	16.37	16.1	0.147	1961	18.7	16.26	0.13
1961.5	16.33	16.03	0.146	1962	18.64	16.2	0.13
1962.5	16.34	16.04	0.147	1963	18.61	16.19	0.13
1963.5	16.35	16.04	0.147	1964	18.64	16.18	0.13
1964.5	16.31	16	0.146	1965	18.66	16.21	0.131
1965.5	16.31	15.99	0.146	1966	18.66	16.23	0.131
1966.5	16.33	16.01	0.147	1967	18.65	16.21	0.131
1967.5	16.29	16.03	0.147	1968	18.62	16.2	0.13
1968.5	16.29	15.99	0.147	1969	18.61	16.17	0.131
1969.5	16.27	15.96	0.147	1970	18.61	16.17	0.131
1970.5	16.29	16	0.147	1971	18.61	16.19	0.131
1971.5	16.31	16.01	0.147	1972	18.62	16.19	0.131
1972.5	16.31	16.01	0.147	1973	18.62	16.2	0.132
1973.5	16.32	16.01	0.147	1974	18.62	16.21	0.132
1974.5	16.36	16.03	0.147	1975	18.6	16.19	0.132
1975.5	16.42	16.09	0.147	1976	18.6	16.2	0.132
1976.5	16.45	16.15	0.148	1977	18.65	16.25	0.132
1977.5	16.44	16.14	0.148	1978	18.7	16.29	0.133
1978.5	16.48	16.16	0.148	1979	18.66	16.29	0.133
1979.5	16.48	16.17	0.148	1980	18.59	16.26	0.133
1980.5	16.42	16.12	0.148	1981	18.56	16.18	0.132
1981.5	16.44	16.12	0.147	1982	18.57	16.19	0.133
1982.5	16.46	16.14	0.147	1983	18.56	16.17	0.133
1983.5	16.44	16.16	0.147	1984	18.54	16.16	0.133
1984.5	16.46	16.16	0.148	1985	18.54	16.17	0.133
1985.5	16.48	16.16	0.148	1986	18.58	16.19	0.133
1986.5	16.45	16.17	0.148	1987	18.6	16.2	0.133
1987.5	16.49	16.19	0.148	1988	18.59	16.2	0.133
1988.5	16.45	16.17	0.148	1989	18.61	16.2	0.134
1989.5	16.45	16.15	0.148	1990	18.61	16.2	0.134
1990.5	16.48	16.15	0.148	1991	18.59	16.16	0.133
1991.5	16.51	16.2	0.148	1992	18.6	16.15	0.133
1992.5	16.45	16.18	0.148	1993	18.61	16.14	0.133
1993.5	16.41	16.11	0.148	1994	18.62	16.15	0.134
1994.5	16.44	16.12	0.148	1995	18.61	16.15	0.134
1995.5	16.46	16.16	0.148	1996	18.59	16.14	0.134
1996.5	16.49	16.19	0.148	1997	18.56	16.12	0.134
1997.5	16.5	16.19	0.148	1998	18.59	16.16	0.134
1998.5	16.51	16.2	0.148	1999	18.6	16.17	0.134
1999.5	16.52	16.21	0.148	2000	18.6	16.19	0.134
2000.5	16.5	16.18	0.148	2001	18.62	16.24	0.135
2001.5	16.44	16.16	0.148	2002	18.66	16.26	0.135
2002.5	16.37	16.06	0.147	2003	18.64	16.26	0.135
2003.5	16.27	16	0.147	2004	18.6	16.23	0.135
2004.5	16.27	15.99	0.147	2005	18.56	16.16	0.134
2005.5	16.27	15.96	0.147	2006	18.54	16.15	0.134
2006.5	16.27	15.96	0.147	2007	18.54	16.14	0.135
2007.5	16.29	15.98	0.147	2008	18.53	16.14	0.135
2008.5	16.31	15.98	0.147	2009	18.56	16.14	0.135
2009.5	16.28	15.98	0.147	2010	18.62	16.17	0.135
2010.5	16.31	15.98	0.147	2011	18.64	16.2	0.136
2011.5	16.4	16.01	0.148	2012	18.62	16.2	0.136
2012.5	16.45	16.1	0.148	2013	18.64	16.2	0.136
2013.5	16.51	16.2	0.148	2014	18.66	16.21	0.136
2014.5	16.53	16.23	0.148	2015	18.67	16.24	0.136
2015.5	16.54	16.23	0.148	2016	18.66	16.24	0.136
2016.5	16.54	16.23	0.148	2017	18.6	16.17	0.136
2017.5	16.51	16.18	0.148	2018	18.62	16.18	0.136
2018.5	16.34	16.12	0.148	2019	18.62	16.18	0.136
2019.5	16.29	16.04	0.148	2020	18.62	16.19	0.137
2020.5	16.32	16.01	0.148	2021	18.61	16.17	0.137
2021.5	16.35	16.02	0.148	2022	18.62	16.18	0.137
2022.5	16.32	16.02	0.148	2023	18.62	16.15	0.137
2023.5	16.36	16.03	0.148	2024	18.64	16.17	0.137
2024.5	16.39	16.09	0.148	2025	18.66	16.24	0.138
2025.5	16.32	16.07	0.148	2026	18.7	16.25	0.138
2026.5	16.31	16.02	0.147	2027	18.7	16.24	0.138
2027.5	16.31	16	0.147	2028	18.67	16.24	0.138
2028.5	16.32	16.03	0.147	2029	18.64	16.16	0.137
2029.5	16.29	16.02	0.147	2030	18.54	16.09	0.137
2030.5	16.31	16.01	0.147	2031	18.54	16.08	0.137
2031.5	16.34	16.02	0.147	2032	18.59	16.09	0.137
2032.5	16.33	16.03	0.148	2033	18.61	16.14	0.137
2033.5	16.32	16.02	0.148	2034	18.54	16.12	0.137
2034.5	16.32	16.01	0.148	2035	18.53	16.09	0.137
2035.5	16.32	16.03	0.148	2036	18.56	16.08	0.137
2036.5	16.35	16.04	0.148	2037	18.56	16.1	0.137
2037.5	16.37	16.06	0.148	2038	18.6	16.11	0.138
2038.5	16.37	16.07	0.148	2039	18.65	16.16	0.138
2039.5	16.34	16.04	0.148	2040	18.65	16.19	0.138
2040.5	16.32	16.03	0.148	2041	18.64	16.2	0.139
2041.5	16.32	16.02	0.148	2042	18.67	16.21	0.139
2042.5	16.29	16.01	0.148	2043	18.67	16.23	0.139
2043.5	16.31	16.03	0.148	2044	18.66	16.23	0.139
2044.5	16.37	16.06	0.148	2045	18.66	16.24	0.139
2045.5	16.37	16.07	0.148	2046	18.67	16.2	0.139
2046.5	16.37	16.07	0.148	2047	18.62	16.16	0.138
2047.5	16.37	16.07	0.148	2048	18.62	16.14	0.138
2048.5	16.41	16.11	0.148	2049	18.62	16.12	0.139
2049.5	16.4	16.1	0.148	2050	18.6	16.12	0.139
2050.5	16.41	16.11	0.148	2051	18.61	16.12	0.139
2051.5	16.41	16.11	0.148	2052	18.57	16.12	0.139
2052.5	16.43	16.12	0.149	2053	18.54	16.08	0.139
2053.5	16.42	16.12	0.148	2054	18.58	16.11	0.139
2054.5	16.36	16.06	0.148	2055	18.62	16.14	0.139
2055.5	16.36	16.03	0.148	2056	18.66	16.2	0.14
2056.5	16.35	16.04	0.148	2057	18.69	16.23	0.14
2057.5	16.35	16.04	0.148	2058	18.65	16.21	0.14
2058.5	16.37	16.06	0.148	2059	18.61	16.19	0.14
2059.5	16.45	16.07	0.149	2060	18.59	16.16	0.14
2060.5	16.46	16.15	0.149	2061	18.54	16.08	0.139
2061.5	16.46	16.15	0.149	2062	18.45	16.04	0.138
2062.5	16.45	16.12	0.148	2063	18.43	15.97	0.138
2063.5	16.43	16.14	0.148	2064	18.43	15.96	0.138
2064.5	16.41	16.12	0.148	2065	18.45	16	0.139
2065.5	16.43	16.1	0.149	2066	18.48	16.04	0.139
2066.5	16.43	16.12	0.149	2067	18.49	16.04	0.139
2067.5	16.46	16.17	0.149	2068	18.45	16.04	0.139
2068.5	16.45	16.16	0.149	2069	18.45	16.02	0.139
2069.5	16.43	16.1	0.148	2070	18.56	16.08	0.14
2070.5	16.35	16.08	0.148	2071	18.6	16.12	0.14
2071.5	16.35	16.06	0.148	2072	18.58	16.15	0.141
2072.5	16.37	16.04	0.148	2073	18.54	16.09	0.14
2073.5	16.39	16.09	0.148	2074	18.58	16.1	0.14
2074.5	16.45	16.12	0.149	2075	18.58	16.11	0.141
2075.5	16.45	16.14	0.149	2076	18.54	16.1	0.141
2076.5	16.42	16.16	0.149	2077	18.53	16.08	0.141
2077.5	16.4	16.12	0.149	2078	18.58	16.11	0.141
2078.5	16.45	16.14	0.149	2079	18.62	16.16	0.141
2079.5	16.45	16.15	0.149	2080	18.62	16.16	0.141
2080.5	16.42	16.12	0.149	2081	18.62	16.17	0.141
2081.5	16.43	16.12	0.149	2082	18.6	16.14	0.141
2082.5	16.41	16.11	0.149	2083	18.6	16.14	0.141
2083.5	16.36	16.1	0.149	2084	18.61	16.12	0.141
2084.5	16.34	16.04	0.149	2085	18.62	16.18	0.142
2085.5	16.4	16.08	0.149	2086	18.68	16.21	0.142
2086.5	16.42	16.09	0.149	2087	18.66	16.23	0.142
2087.5	16.42	16.11	0.149	2088	18.61	16.19	0.142
2088.5	16.39	16.09	0.149	2089	18.59	16.12	0.142
2089.5	16.42	16.11	0.149	2090	18.59	16.11	0.142
2090.5	16.45	16.11	0.149	2091	18.61	16.12	0.142
2091.5	16.45	16.17	0.149	2092	18.66	16.15	0.142
2092.5	16.45	16.16	0.149	2093	18.66	16.2	0.142
2093.5	16.48	16.17	0.149	2094	18.67	16.2	0.142
2094.5	16.5	16.18	0.149	2095	18.69	16.23	0.143
2095.5	16.49	16.19	0.149	2096	18.67	16.19	0.143
2096.5	16.45	16.15	0.149	2097	18.62	16.14	0.142
2097.5	16.51	16.17	0.149	2098	18.54	16.11	0.142
2098.5	16.52	16.2	0.149	2099	18.56	16.1	0.142
2099.5	16.52	16.2	0.149	2100	18.6	16.1	0.142
2100.5	16.46	16.19	0.149	2101	18.64	16.16	0.143
2101.5	16.43	16.14	0.149	2102	18.57	16.12	0.142
2102.5	16.42	16.12	0.149	2103	18.57	16.1	0.142
2103.5	16.48	16.17	0.149	2104	18.57	16.09	0.142
2104.5	16.51	16.2	0.149	2105	18.53	16.04	0.141
2105.5	16.49	16.2	0.149	2106	18.51	16.02	0.141
2106.5	16.45	16.18	0.149	2107	18.53	16.02	0.142
2107.5	16.44	16.1	0.148	2108	18.51	16.04	0.142
2108.5	16.29	16.04	0.148	2109	18.46	15.99	0.141
2109.5	16.26	15.99	0.148	2110	18.52	16.01	0.142
2110.5	16.28	15.95	0.148	2111	18.54	16.06	0.142
2111.5	16.27	15.95	0.148	2112	18.54	16.08	0.142
2112.5	16.2	15.91	0.147	2113	18.53	16.08	0.142
2113.5	16.18	15.89	0.147	2114	18.56	16.1	0.143
2114.5	16.23	15.92	0.148	2115	18.62	16.15	0.143
2115.5	16.35	16.02	0.148	2116	18.61	16.17	0.143
2116.5	16.43	16.08	0.148	2117	18.61	16.17	0.144
2117.5	16.52	16.18	0.149	2118	18.65	16.2	0.144
2118.5	16.51	16.2	0.149	2119	18.66	16.21	0.144
2119.5	16.52	16.2	0.149	2120	18.65	16.2	0.144
2120.5	16.53	16.2	0.149	2121	18.62	16.17	0.144
2121.5	16.46	16.17	0.149	2122	18.62	16.16	0.144
2122.5	16.37	16.04	0.148	2123	18.64	16.18	0.144
2123.5	16.33	16.04	0.148	2124	18.65	16.2	0.144
2124.5	16.29	16	0.148	2125	18.65	16.2	0.144
2125.5	16.2	15.99	0.148	2126	18.69	16.23	0.145
2126.5	16.19	15.89	0.148	2127	18.69	16.25	0.145
2127.5	16.21	15.88	0.147	2128	18.66	16.27	0.145
2128.5	16.2	15.9	0.147	2129	18.65	16.2	0.144
2129.5	16.17	15.85	0.147	2130	18.54	16.18	0.144
2130.5	16.19	15.85	0.147	2131	18.5	16.09	0.143
2131.5	16.24	15.89	0.148	2132	18.49	16.04	0.143
2132.5	16.35	15.94	0.148	2133	18.54	16.06	0.144
2133.5	16.41	16.11	0.148	2134	18.58	16.09	0.144
2134.5	16.4	16.12	0.148	2135	18.64	16.16	0.145
2135.5	16.37	16.08	0.148	2136	18.65	16.19	0.145
2136.5	16.37	16.07	0.148	2137	18.65	16.2	0.145
2137.5	16.4	16.1	0.148	2138	18.62	16.17	0.145
2138.5	16.45	16.15	0.149	2139	18.62	16.18	0.145
2139.5	16.45	16.15	0.149	2140	18.61	16.16	0.145
2140.5	16.45	16.15	0.149	2141	18.62	16.17	0.145
2141.5	16.45	16.14	0.149	2142	18.58	16.12	0.145
2142.5	16.46	16.15	0.149	2143	18.53	16.12	0.145
2143.5	16.49	16.18	0.149	2144	18.51	16.06	0.144
2144.5	16.49	16.18	0.149	2145	18.49	16.03	0.144
2145.5	16.49	16.16	0.149	2146	18.49	16.01	0.144
2146.5	16.48	16.17	0.149	2147	18.49	16.03	0.144
2147.5	16.49	16.18	0.149	2148	18.56	16.1	0.145
2148.5	16.48	16.18	0.149	2149	18.62	16.17	0.145
2149.5	16.45	16.17	0.149	2150	18.64	16.19	0.145
2150.5	16.46	16.15	0.149	2151	18.62	16.17	0.146
2151.5	16.46	16.17	0.149	2152	18.65	16.17	0.146
2152.5	16.46	16.16	0.149	2153	18.67	16.2	0.146
2153.5	16.46	16.16	0.148	2154	18.65	16.19	0.146
2154.5	16.49	16.17	0.149	2155	18.64	16.16	0.146
2155.5	16.48	16.19	0.149	2156	18.64	16.16	0.146
2156.5	16.45	16.16	0.149	2157	18.62	16.16	0.145
2157.5	16.49	16.17	0.149	2158	18.62	16.19	0.145
2158.5	16.52	16.2	0.149	2159	18.62	16.18	0.145
2159.5	16.5	16.19	0.148	2160	18.62	16.18	0.145
2160.5	16.45	16.18	0.148	2161	18.62	16.17	0.146
2161.5	16.45	16.15	0.148	2162	18.62	16.16	0.146
2162.5	16.46	16.15	0.148	2163	18.61	16.17	0.146
2163.5	16.49	16.2	0.149	2164	18.59	16.12	0.146
2164.5	16.5	16.19	0.149	2165	18.58	16.12	0.146
2165.5	16.46	16.18	0.149	2166	18.61	16.12	0.146
2166.5	16.49	16.16	0.149	2167	18.6	16.14	0.146
2167.5	16.5	16.16	0.148	2168	18.62	16.15	0.146
2168.5	16.41	16.12	0.148	2169	18.67	16.19	0.146
2169.5	16.43	16.1	0.148	2170	18.62	16.19	0.146
2170.5	16.49	16.12	0.148	2171	18.62	16.17	0.146
2171.5	16.5	16.19	0.149	2172	18.67	16.21	0.147
2172.5	16.5	16.19	0.149	2173	18.69	16.21	0.147
2173.5	16.51	16.19	0.149	2174	18.69	16.24	0.147
2174.5	16.49	16.18	0.148	2175	18.73	16.24	0.147
2175.5	16.35	16.12	0.148	2176	18.71	16.27	0.147
2176.5	16.28	16	0.148	2177	18.69	16.25	0.147
2177.5	16.29	15.98	0.147	2178	18.62	16.19	0.146
2178.5	16.31	16	0.147	2179	18.59	16.17	0.146
2179.5	16.27	15.99	0.147	2180	18.56	16.12	0.146
2180.5	16.25	15.98	0.147	2181	18.54	16.08	0.146
2181.5	16.23	15.94	0.147	2182	18.54	16.07	0.145
2182.5	16.18	15.87	0.147	2183	18.52	16.08	0.146
2183.5	16.29	15.9	0.147	2184	18.51	16.06	0.146
2184.5	16.33	15.95	0.147	2185	18.56	16.08	0.146
2185.5	16.42	16.06	0.148	2186	18.56	16.09	0.146
2186.5	16.48	16.18	0.148	2187	18.54	16.11	0.146
2187.5	16.51	16.2	0.148	2188	18.56	16.12	0.146
2188.5	16.5	16.2	0.148	2189	18.57	16.11	0.146
2189.5	16.49	16.19	0.148	2190	18.59	16.11	0.146
2190.5	16.52	16.2	0.148	2191	18.6	16.1	0.146
2191.5	16.51	16.21	0.148	2192	18.6	16.12	0.146
2192.5	16.48	16.2	0.148	2193	18.58	16.1	0.146
2193.5	16.43	16.1	0.148	2194	18.59	16.1	0.146
2194.5	16.34	16.07	0.147	2195	18.58	16.1	0.146
2195.5	16.27	16	0.147	2196	18.58	16.08	0.146
2196.5	16.19	15.97	0.147	2197	18.61	16.09	0.146
2197.5	16.12	15.83	0.146	2198	18.6	16.11	0.147
2198.5	16.14	15.82	0.146	2199	18.62	16.1	0.147
2199.5	16.15	15.83	0.146	2200	18.62	16.14	0.147
2200.5	16.19	15.86	0.146	2201	18.68	16.17	0.147
2201.5	16.23	15.94	0.147	2202	18.61	16.15	0.147
2202.5	16.34	16.01	0.147	2203	18.6	16.11	0.147
2203.5	16.43	16.04	0.147	2204	18.58	16.1	0.147
2204.5	16.48	16.12	0.148	2205	18.54	16.07	0.146
2205.5	16.48	16.18	0.148	2206	18.59	16.07	0.147
2206.5	16.48	16.18	0.148	2207	18.65	16.12	0.147
2207.5	16.46	16.17	0.148	2208	18.68	16.19	0.148
2208.5	16.49	16.19	0.148	2209	18.62	16.18	0.147
2209.5	16.45	16.18	0.148	2210	18.62	16.12	0.147
2210.5	16.43	16.18	0.148	2211	18.62	16.11	0.147
2211.5	16.43	16.11	0.147	2212	18.67	16.14	0.147
2212.5	16.45	16.14	0.147	2213	18.61	16.14	0.147
2213.5	16.41	16.14	0.147	2214	18.59	16.08	0.147
2214.5	16.37	16.12	0.147	2215	18.58	16.07	0.147
2215.5	16.39	16.1	0.147	2216	18.61	16.09	0.147
2216.5	16.43	16.14	0.148	2217	18.64	16.09	0.147
2217.5	16.45	16.16	0.148	2218	18.64	16.11	0.147
2218.5	16.45	16.12	0.148	2219	18.68	16.11	0.147
2219.5	16.45	16.15	0.148	2220	18.69	16.19	0.148
2220.5	16.49	16.18	0.148	2221	18.79	16.26	0.149
2221.5	16.45	16.18	0.148	2222	18.81	16.28	0.149
2222.5	16.45	16.17	0.148	2223	18.78	16.29	0.149
2223.5	16.45	16.14	0.148	2224	18.71	16.2	0.148
2224.5	16.44	16.15	0.147	2225	18.68	16.18	0.148
2225.5	16.46	16.14	0.148	2226	18.67	16.16	0.148
2226.5	16.52	16.19	0.148	2227	18.65	16.14	0.147
2227.5	16.5	16.15	0.147	2228	18.64	16.09	0.147
2228.5	16.39	16.12	0.147	2229	18.59	16.09	0.147
2229.5	16.4	16.11	0.147	2230	18.51	16.04	0.146
2230.5	16.4	16.09	0.147	2231	18.45	15.99	0.146
2231.5	16.39	16.11	0.147	2232	18.41	15.9	0.145
2232.5	16.42	16.11	0.147	2233	18.41	15.88	0.145
2233.5	16.44	16.12	0.147	2234	18.4	15.89	0.146
2234.5	16.42	16.12	0.147	2235	18.4	15.91	0.146
2235.5	16.39	16.12	0.147	2236	18.43	15.95	0.146
2236.5	16.4	16.1	0.147	2237	18.51	15.99	0.147
2237.5	16.41	16.1	0.147	2238	18.54	16.03	0.147
2238.5	16.43	16.12	0.147	2239	18.58	16.09	0.149
2239.5	16.41	16.12	0.147	2240	18.58	16.14	0.149
2240.5	16.4	16.1	0.147	2241	18.57	16.16	0.149
2241.5	16.42	16.1	0.147	2242	18.58	16.11	0.149
2242.5	16.44	16.12	0.147	2243	18.59	16.12	0.149
2243.5	16.42	16.12	0.147	2244	18.62	16.2	0.15
2244.5	16.4	16.11	0.147	2245	18.64	16.2	0.15
2245.5	16.37	16.09	0.147	2246	18.58	16.18	0.15
2246.5	16.4	16.1	0.147	2247	18.54	16.14	0.15
2247.5	16.4	16.11	0.147	2248	18.56	16.12	0.15
2248.5	16.41	16.12	0.147	2249	18.59	16.16	0.15
2249.5	16.45	16.14	0.147	2250	18.56	16.14	0.15
2250.5	16.37	16.12	0.146	2251	18.54	16.12	0.15
2251.5	16.39	16.09	0.146	2252	18.58	16.17	0.15
2252.5	16.4	16.07	0.146	2253	18.61	16.2	0.15
2253.5	16.43	16.12	0.147	2254	18.59	16.2	0.15
2254.5	16.42	16.11	0.147	2255	18.58	16.18	0.15
2255.5	16.4	16.11	0.147	2256	18.58	16.17	0.15
2256.5	16.42	16.09	0.147	2257	18.54	16.16	0.15
2257.5	16.44	16.14	0.147	2258	18.53	16.15	0.15
2258.5	16.43	16.14	0.147	2259	18.54	16.12	0.15
2259.5	16.43	16.12	0.147	2260	18.57	16.16	0.15
2260.5	16.42	16.11	0.147	2261	18.62	16.17	0.15
2261.5	16.39	16.07	0.146	2262	18.62	16.21	0.151
2262.5	16.39	16.07	0.146	2263	18.62	16.21	0.151
2263.5	16.39	16.09	0.146	2264	18.62	16.2	0.15
2264.5	16.35	16.08	0.146	2265	18.59	16.2	0.15
2265.5	16.33	16.03	0.146	2266	18.5	16.12	0.149
2266.5	16.37	16.04	0.146	2267	18.43	16.06	0.149
2267.5	16.43	16.09	0.146	2268	18.41	15.99	0.148
2268.5	16.46	16.17	0.147	2269	18.42	16.01	0.149
2269.5	16.43	16.16	0.146	2270	18.4	16.01	0.149
2270.5	16.36	16.11	0.146	2271	18.36	15.97	0.148
2271.5	16.33	16.07	0.146	2272	18.37	15.95	0.148
2272.5	16.34	16.04	0.146	2273	18.49	16.02	0.149
2273.5	16.37	16.06	0.146	2274	18.56	16.07	0.15
2274.5	16.4	16.11	0.146	2275	18.58	16.14	0.15
2275.5	16.37	16.09	0.146	2276	18.61	16.2	0.151
2276.5	16.39	16.08	0.146	2277	18.61	16.21	0.151
2277.5	16.34	16.04	0.146	2278	18.57	16.2	0.151
2278.5	16.33	16.06	0.146	2279	18.54	16.17	0.15
2279.5	16.37	16.1	0.146	2280	18.56	16.12	0.15
2280.5	16.44	16.14	0.146	2281	18.56	16.15	0.15
2281.5	16.48	16.16	0.147	2282	18.57	16.14	0.15
2282.5	16.45	16.15	0.147	2283	18.54	16.15	0.15
2283.5	16.4	16.1	0.146	2284	18.53	16.14	0.15
2284.5	16.37	16.08	0.146	2285	18.64	16.16	0.151
2285.5	16.35	16.07	0.146	2286	18.65	16.23	0.151
2286.5	16.28	16.04	0.145	2287	18.64	16.24	0.151
2287.5	16.28	16.04	0.145	2288	18.62	16.23	0.151
2288.5	16.37	16.06	0.146	2289	18.58	16.2	0.151
2289.5	16.4	16.08	0.146	2290	18.54	16.19	0.151
2290.5	16.37	16.07	0.146	2291	18.49	16.12	0.15
2291.5	16.35	16.03	0.145	2292	18.44	16.03	0.149
2292.5	16.37	16.02	0.145	2293	18.43	15.99	0.149
2293.5	16.42	16.07	0.146	2294	18.42	16	0.149
2294.5	16.4	16.09	0.146	2295	18.44	16.03	0.149
2295.5	16.32	16.04	0.145	2296	18.46	16.04	0.149
2296.5	16.35	16.02	0.145	2297	18.41	16.02	0.149
2297.5	16.4	16.08	0.145	2298	18.41	15.99	0.149
2298.5	16.42	16.12	0.146	2299	18.43	15.99	0.149
2299.5	16.37	16.09	0.146	2300	18.43	16.03	0.149
2300.5	16.32	16.04	0.146	2301	18.43	16.04	0.149
2301.5	16.32	16.01	0.145	2302	18.43	16.04	0.149
2302.5	16.37	16.08	0.145	2303	18.45	16.04	0.149
2303.5	16.34	16.09	0.145	2304	18.44	16.03	0.149
2304.5	16.29	16.02	0.145	2305	18.41	16	0.149
2305.5	16.26	15.99	0.145	2306	18.41	16	0.149
2306.5	16.31	16	0.145	2307	18.44	16.02	0.149
2307.5	16.33	16.04	0.145	2308	18.43	16.03	0.149
2308.5	16.31	16.04	0.145	2309	18.36	15.98	0.149
2309.5	16.31	16.02	0.145	2310	18.36	15.96	0.148
2310.5	16.31	16.01	0.145	2311	18.35	15.93	0.148
2311.5	16.29	16.01	0.145	2312	18.36	15.98	0.149
2312.5	16.28	16	0.145	2313	18.5	16.01	0.15
2313.5	16.29	16	0.145	2314	18.52	16.08	0.15
2314.5	16.37	16.04	0.145	2315	18.54	16.12	0.151
2315.5	16.37	16.04	0.145	2316	18.56	16.19	0.151
2316.5	16.35	16.04	0.145	2317	18.62	16.21	0.151
2317.5	16.36	16.04	0.145	2318	18.62	16.24	0.152
2318.5	16.31	16.02	0.145	2319	18.59	16.21	0.151
2319.5	16.31	16.01	0.145	2320	18.59	16.19	0.151
2320.5	16.37	16.03	0.145	2321	18.62	16.2	0.152
2321.5	16.37	16.07	0.145	2322	18.62	16.23	0.152
2322.5	16.28	16.04	0.145	2323	18.6	16.23	0.152
2323.5	16.24	15.97	0.144	2324	18.54	16.17	0.151
2324.5	16.27	15.99	0.145	2325	18.51	16.11	0.15
2325.5	16.39	16.08	0.145	2326	18.45	16.1	0.15
2326.5	16.48	16.12	0.145	2327	18.41	16.04	0.149
2327.5	16.54	16.21	0.146	2328	18.43	16.06	0.15
2328.5	16.54	16.24	0.146	2329	18.45	16.07	0.15
2329.5	16.6	16.25	0.146	2330	18.4	16.04	0.15
2330.5	16.58	16.27	0.146	2331	18.37	15.99	0.149
2331.5	16.54	16.24	0.146	2332	18.4	16.01	0.15
2332.5	16.43	16.08	0.145	2333	18.46	16.04	0.15
2333.5	16.28	16.02	0.144	2334	18.48	16.09	0.15
2334.5	16.32	16.01	0.144	2335	18.45	16.09	0.15
2335.5	16.37	16.03	0.144	2336	18.45	16	0.15
2336.5	16.37	16.07	0.145	2337	18.4	16	0.149
2337.5	16.27	16.02	0.144	2338	18.44	16.01	0.15
2338.5	16.27	15.99	0.144	2339	18.5	16.04	0.15
2339.5	16.29	15.97	0.144	2340	18.5	16.11	0.151
2340.5	16.37	16.02	0.144	2341	18.39	16.04	0.15
2341.5	16.36	16.07	0.145	2342	18.37	16.03	0.15
2342.5	16.33	16.06	0.145	2343	18.4	16	0.15
2343.5	16.29	16	0.144	2344	18.43	16.03	0.15
2344.5	16.25	15.97	0.144	2345	18.46	16.04	0.15
2345.5	16.24	15.93	0.144	2346	18.46	16.08	0.15
2346.5	16.26	15.94	0.144	2347	18.5	16.1	0.151
2347.5	16.26	15.97	0.144	2348	18.51	16.12	0.151
2348.5	16.4	16.04	0.145	2349	18.53	16.11	0.151
2349.5	16.45	16.09	0.145	2350	18.52	16.12	0.151
2350.5	16.5	16.17	0.145	2351	18.5	16.11	0.151
2351.5	16.54	16.26	0.146	2352	18.48	16.06	0.15
2352.5	16.57	16.27	0.145	2353	18.43	16.03	0.15
2353.5	16.57	16.28	0.145	2354	18.45	16.04	0.15
2354.5	16.58	16.26	0.145	2355	18.45	16.04	0.15
2355.5	16.45	16.2	0.145	2356	18.45	16.06	0.15
2356.5	16.37	16.15	0.145	2357	18.53	16.11	0.151
2357.5	16.34	16.06	0.144	2358	18.53	16.12	0.151
2358.5	16.27	15.97	0.144	2359	18.49	16.12	0.151
2359.5	16.25	15.93	0.143	2360	18.45	16.04	0.15
2360.5	16.27	15.95	0.144	2361	18.41	16.03	0.15
2361.5	16.28	15.97	0.144	2362	18.37	16.01	0.15
2362.5	16.29	15.99	0.144	2363	18.36	15.98	0.149
2363.5	16.27	15.97	0.144	2364	18.42	16.01	0.15
2364.5	16.29	15.98	0.144	2365	18.43	16.03	0.15
2365.5	16.37	16	0.144	2366	18.43	16.04	0.15
2366.5	16.41	16.14	0.144	2367	18.48	16.07	0.15
2367.5	16.54	16.17	0.145	2368	18.5	16.09	0.15
2368.5	16.54	16.21	0.145	2369	18.44	16.06	0.15
2369.5	16.53	16.2	0.145	2370	18.48	16.04	0.15
2370.5	16.53	16.2	0.145	2371	18.51	16.06	0.151
2371.5	16.54	16.23	0.145	2372	18.52	16.12	0.151
2372.5	16.51	16.21	0.145	2373	18.51	16.12	0.151
2373.5	16.46	16.14	0.144	2374	18.5	16.12	0.15
2374.5	16.43	16.12	0.144	2375	18.43	16.11	0.15
2375.5	16.45	16.14	0.145	2376	18.4	16.01	0.149
2376.5	16.48	16.14	0.144	2377	18.36	15.95	0.149
2377.5	16.49	16.18	0.144	2378	18.37	15.96	0.149
2378.5	16.45	16.17	0.144	2379	18.42	15.97	0.149
2379.5	16.41	16.14	0.144	2380	18.49	16.07	0.151
2380.5	16.41	16.11	0.144	2381	18.45	16.07	0.15
2381.5	16.42	16.1	0.144	2382	18.4	16.03	0.15
2382.5	16.4	16.11	0.144	2383	18.41	16.01	0.15
2383.5	16.42	16.1	0.144	2384	18.45	16.04	0.15
2384.5	16.44	16.12	0.144	2385	18.39	16.03	0.15
2385.5	16.48	16.16	0.144	2386	18.37	15.98	0.149
2386.5	16.46	16.18	0.144	2387	18.37	15.96	0.149
2387.5	16.45	16.17	0.144	2388	18.41	16.02	0.15
2388.5	16.46	16.16	0.144	2389	18.46	16.04	0.15
2389.5	16.46	16.16	0.144	2390	18.54	16.11	0.151
2390.5	16.42	16.14	0.144	2391	18.58	16.16	0.151
2391.5	16.4	16.1	0.144	2392	18.57	16.2	0.152
2392.5	16.41	16.1	0.144	2393	18.58	16.2	0.152
2393.5	16.41	16.11	0.144	2394	18.6	16.21	0.152
2394.5	16.4	16.09	0.144	2395	18.62	16.21	0.152
2395.5	16.4	16.09	0.144	2396	18.62	16.23	0.152
2396.5	16.45	16.17	0.144	2397	18.6	16.23	0.152
2397.5	16.45	16.17	0.144	2398	18.58	16.21	0.152
2398.5	16.44	16.15	0.144	2399	18.53	16.18	0.151
2399.5	16.44	16.14	0.144	2400	18.46	16.08	0.15
2400.5	16.44	16.14	0.144	2401	18.42	16.04	0.15
2401.5	16.45	16.14	0.144	2402	18.44	16.04	0.15
2402.5	16.46	16.15	0.144	2403	18.48	16.07	0.15
2403.5	16.49	16.17	0.144	2404	18.45	16.08	0.15
2404.5	16.44	16.16	0.143	2405	18.43	16.08	0.15
2405.5	16.36	16.09	0.143	2406	18.45	16.07	0.15
2406.5	16.35	16.06	0.143	2407	18.44	16.08	0.15
2407.5	16.36	16.04	0.143	2408	18.45	16.04	0.15
2408.5	16.31	16.03	0.143	2409	18.41	16.03	0.15
2409.5	16.29	16	0.143	2410	18.43	16.04	0.15
2410.5	16.32	16.01	0.143	2411	18.43	16.04	0.15
2411.5	16.35	16.07	0.143	2412	18.42	16.04	0.15
2412.5	16.4	16.09	0.143	2413	18.37	16	0.149
2413.5	16.41	16.1	0.143	2414	18.37	16	0.149
2414.5	16.45	16.12	0.143	2415	18.42	16.02	0.15
2415.5	16.41	16.12	0.143	2416	18.43	16.07	0.15
2416.5	16.39	16.11	0.143	2417	18.39	16.04	0.15
2417.5	16.37	16.11	0.143	2418	18.37	16.04	0.15
2418.5	16.39	16.1	0.143	2419	18.37	16.03	0.15
2419.5	16.37	16.07	0.143	2420	18.4	16.1	0.151
2420.5	16.39	16.08	0.143	2421	18.43	16.11	0.151
2421.5	16.41	16.1	0.143	2422	18.41	16.11	0.151
2422.5	16.37	16.07	0.143	2423	18.4	16.08	0.15
2423.5	16.35	16.06	0.143	2424	18.37	16.06	0.15
2424.5	16.37	16.06	0.143	2425	18.35	16.06	0.15
2425.5	16.35	16.07	0.143	2426	18.33	16.04	0.15
2426.5	16.31	16	0.142	2427	18.31	16.04	0.15
2427.5	16.37	16.03	0.143	2428	18.33	16.04	0.15
2428.5	16.4	16.07	0.143	2429	18.27	16.02	0.149
2429.5	16.41	16.09	0.143	2430	18.24	15.97	0.149
2430.5	16.39	16.07	0.142	2431	18.26	15.96	0.149
2431.5	16.29	16.04	0.142	2432	18.28	16.02	0.149
2432.5	16.25	15.96	0.142	2433	18.27	16.02	0.149
2433.5	16.25	15.98	0.142	2434	18.28	16.03	0.149
2434.5	16.41	16.01	0.142	2435	18.33	16.04	0.15
2435.5	16.52	16.11	0.143	2436	18.32	16.09	0.15
2436.5	16.54	16.18	0.143	2437	18.28	16.07	0.15
2437.5	16.53	16.19	0.143	2438	18.29	16.06	0.15
2438.5	16.44	16.16	0.143	2439	18.27	16.07	0.15
2439.5	16.5	16.17	0.143	2440	18.24	16.04	0.15
2440.5	16.54	16.19	0.143	2441	18.29	16.04	0.15
2441.5	16.57	16.25	0.143	2442	18.29	16.07	0.15
2442.5	16.59	16.28	0.143	2443	18.26	16.08	0.15
2443.5	16.59	16.29	0.143	2444	18.21	16.01	0.149
2444.5	16.57	16.29	0.143	2445	18.2	15.99	0.149
2445.5	16.56	16.28	0.143	2446	18.21	16.01	0.149
2446.5	16.48	16.23	0.143	2447	18.23	16.01	0.149
2447.5	16.43	16.18	0.143	2448	18.2	16	0.149
2448.5	16.35	16.04	0.142	2449	18.2	15.99	0.149
2449.5	16.27	16.01	0.142	2450	18.23	15.99	0.149
2450.5	16.29	15.99	0.142	2451	18.23	16.01	0.15
2451.5	16.31	15.99	0.142	2452	18.24	16.06	0.15
2452.5	16.32	16.01	0.141	2453	18.33	16.12	0.151
2453.5	16.27	15.99	0.141	2454	18.36	16.15	0.151
2454.5	16.25	15.98	0.141	2455	18.41	16.2	0.152
2455.5	16.29	15.96	0.141	2456	18.42	16.24	0.152
2456.5	16.36	16.04	0.142	2457	18.32	16.2	0.152
2457.5	16.43	16.08	0.142	2458	18.32	16.17	0.151
2458.5	16.44	16.12	0.142	2459	18.37	16.2	0.152
2459.5	16.45	16.14	0.142	2460	18.4	16.23	0.153
2460.5	16.46	16.17	0.142	2461	18.37	16.23	0.152
2461.5	16.51	16.17	0.142	2462	18.37	16.2	0.152
2462.5	16.51	16.21	0.142	2463	18.31	16.19	0.152
2463.5	16.5	16.19	0.142	2464	18.28	16.09	0.151
2464.5	16.44	16.17	0.142	2465	18.2	16.04	0.15
2465.5	16.45	16.12	0.142	2466	18.2	16.04	0.15
2466.5	16.49	16.16	0.142	2467	18.21	16.04	0.15
2467.5	16.5	16.18	0.142	2468	18.25	16.08	0.151
2468.5	16.45	16.17	0.142	2469	18.19	16.02	0.15
2469.5	16.42	16.12	0.142	2470	18.18	16.01	0.15
2470.5	16.42	16.12	0.141	2471	18.2	16	0.15
2471.5	16.43	16.12	0.142	2472	18.21	16.04	0.15
2472.5	16.43	16.12	0.142	2473	18.19	16.03	0.15
2473.5	16.44	16.16	0.142	2474	18.14	16.01	0.15
2474.5	16.44	16.18	0.142	2475	18.11	15.96	0.149
2475.5	16.45	16.17	0.142	2476	18.11	15.96	0.149
2476.5	16.49	16.18	0.142	2477	18.19	15.99	0.15
2477.5	16.49	16.18	0.142	2478	18.2	16.01	0.15
2478.5	16.51	16.2	0.142	2479	18.21	16.01	0.15
2479.5	16.49	16.19	0.142	2480	18.27	16.11	0.151
2480.5	16.44	16.16	0.142	2481	18.37	16.16	0.152
2481.5	16.44	16.16	0.142	2482	18.37	16.18	0.151
2482.5	16.51	16.2	0.141	2483	18.33	16.16	0.151
2483.5	16.5	16.2	0.142	2484	18.31	16.12	0.151
2484.5	16.46	16.2	0.141	2485	18.39	16.16	0.152
2485.5	16.49	16.19	0.142	2486	18.37	16.2	0.152
2486.5	16.45	16.15	0.141	2487	18.35	16.2	0.152
2487.5	16.27	16.02	0.141	2488	18.34	16.17	0.152
2488.5	16.25	15.99	0.141	2489	18.35	16.17	0.152
2489.5	16.24	15.93	0.14	2490	18.29	16.16	0.152
2490.5	16.14	15.86	0.14	2491	18.25	16.1	0.151
2491.5	16.14	15.83	0.14	2492	18.25	16.09	0.151
2492.5	16.18	15.86	0.14	2493	18.33	16.11	0.151
2493.5	16.18	15.87	0.14	2494	18.36	16.18	0.152
2494.5	16.18	15.85	0.14	2495	18.35	16.17	0.152
2495.5	16.25	15.87	0.14	2496	18.35	16.18	0.152
2496.5	16.34	15.98	0.14	2497	18.37	16.2	0.152
2497.5	16.41	16.12	0.141	2498	18.37	16.2	0.152
2498.5	16.48	16.14	0.141	2499	18.36	16.19	0.152
2499.5	16.48	16.17	0.141	2500	18.35	16.2	0.152
2500.5	16.5	16.18	0.141	2501	18.34	16.2	0.152
2501.5	16.46	16.16	0.141	2502	18.32	16.18	0.152
2502.5	16.44	16.15	0.141	2503	18.34	16.18	0.152
2503.5	16.42	16.12	0.141	2504	18.33	16.18	0.152
2504.5	16.37	16.06	0.14	2505	18.35	16.19	0.152
2505.5	16.39	16.07	0.14	2506	18.35	16.18	0.152
2506.5	16.4	16.08	0.14	2507	18.34	16.2	0.152
2507.5	16.37	16.09	0.14	2508	18.34	16.16	0.151
2508.5	16.33	16.04	0.14	2509	18.23	16.09	0.15
2509.5	16.37	16.06	0.14	2510	18.16	16.04	0.15
2510.5	16.42	16.11	0.14	2511	18.14	15.99	0.149
2511.5	16.4	16.12	0.14	2512	18.12	15.96	0.15
2512.5	16.37	16.07	0.14	2513	18.14	15.97	0.15
2513.5	16.42	16.08	0.141	2514	18.17	15.98	0.15
2514.5	16.45	16.11	0.141	2515	18.16	15.99	0.15
2515.5	16.45	16.15	0.141	2516	18.12	15.98	0.149
2516.5	16.4	16.11	0.14	2517	18.15	15.98	0.15
2517.5	16.39	16.06	0.14	2518	18.19	15.99	0.15
2518.5	16.36	16.06	0.14	2519	18.21	16.01	0.15
2519.5	16.35	16.04	0.14	2520	18.29	16.09	0.151
2520.5	16.35	16.04	0.14	2521	18.29	16.12	0.151
2521.5	16.37	16.04	0.14	2522	18.29	16.12	0.151
2522.5	16.43	16.09	0.14	2523	18.31	16.14	0.151
2523.5	16.48	16.15	0.141	2524	18.29	16.12	0.151
2524.5	16.43	16.14	0.14	2525	18.26	16.1	0.151
2525.5	16.41	16.12	0.14	2526	18.27	16.1	0.151
2526.5	16.39	16.09	0.14	2527	18.26	16.11	0.151
2527.5	16.36	16.06	0.14	2528	18.29	16.15	0.151
2528.5	16.37	16.04	0.14	2529	18.33	16.16	0.151
2529.5	16.35	16.06	0.14	2530	18.32	16.17	0.151
2530.5	16.37	16.04	0.14	2531	18.29	16.14	0.151
2531.5	16.37	16.07	0.14	2532	18.29	16.12	0.151
2532.5	16.37	16.06	0.14	2533	18.31	16.12	0.151
2533.5	16.35	16.06	0.14	2534	18.32	16.15	0.151
2534.5	16.34	16.04	0.14	2535	18.29	16.15	0.151
2535.5	16.37	16.04	0.14	2536	18.27	16.12	0.151
2536.5	16.37	16.07	0.14	2537	18.29	16.09	0.151
2537.5	16.33	16.04	0.14	2538	18.28	16.1	0.151
2538.5	16.29	15.98	0.139	2539	18.29	16.1	0.151
2539.5	16.27	15.95	0.139	2540	18.29	16.12	0.151
2540.5	16.28	15.97	0.139	2541	18.29	16.12	0.151
2541.5	16.29	15.98	0.139	2542	18.31	16.12	0.151
2542.5	16.35	16.04	0.14	2543	18.32	16.15	0.151
2543.5	16.46	16.11	0.14	2544	18.36	16.2	0.152
2544.5	16.53	16.19	0.14	2545	18.41	16.26	0.152
2545.5	16.56	16.23	0.14	2546	18.39	16.25	0.152
2546.5	16.54	16.25	0.14	2547	18.33	16.21	0.152
2547.5	16.54	16.25	0.14	2548	18.31	16.15	0.151
2548.5	16.52	16.23	0.14	2549	18.34	16.16	0.151
2549.5	16.52	16.2	0.14	2550	18.32	16.18	0.151
2550.5	16.49	16.2	0.14	2551	18.28	16.16	0.151
2551.5	16.45	16.17	0.14	2552	18.29	16.12	0.15
2552.5	16.4	16.12	0.14	2553	18.31	16.12	0.15
2553.5	16.4	16.08	0.139	2554	18.31	16.14	0.151
2554.5	16.36	16.08	0.139	2555	18.33	16.14	0.151
2555.5	16.34	16.04	0.139	2556	18.31	16.12	0.151
2556.5	16.34	16.04	0.139	2557	18.26	16.09	0.15
2557.5	16.33	16.01	0.139	2558	18.26	16.1	0.151
2558.5	16.23	15.96	0.139	2559	18.29	16.12	0.151
2559.5	16.2	15.93	0.139	2560	18.35	16.17	0.151
2560.5	16.25	15.92	0.139	2561	18.33	16.16	0.151
2561.5	16.26	15.96	0.139	2562	18.31	16.16	0.151
2562.5	16.31	15.98	0.139	2563	18.29	16.12	0.151
2563.5	16.41	16.04	0.139	2564	18.29	16.11	0.151
2564.5	16.45	16.12	0.139	2565	18.29	16.12	0.15
2565.5	16.45	16.14	0.139	2566	18.31	16.12	0.151
2566.5	16.52	16.16	0.139	2567	18.29	16.12	0.151
2567.5	16.52	16.21	0.139	2568	18.29	16.14	0.151
2568.5	16.52	16.2	0.139	2569	18.29	16.12	0.15
2569.5	16.52	16.19	0.139	2570	18.32	16.14	0.151
2570.5	16.5	16.2	0.139	2571	18.32	16.14	0.151
2571.5	16.5	16.2	0.139	2572	18.32	16.15	0.151
2572.5	16.46	16.17	0.139	2573	18.28	16.09	0.15
2573.5	16.37	16.12	0.139	2574	18.29	16.09	0.15
2574.5	16.33	16.04	0.139	2575	18.35	16.1	0.151
2575.5	16.29	16	0.138	2576	18.39	16.16	0.151
2576.5	16.27	15.96	0.138	2577	18.33	16.12	0.151
2577.5	16.25	15.98	0.138	2578	18.27	16.11	0.151
2578.5	16.24	15.96	0.138	2579	18.25	16.07	0.15
2579.5	16.27	15.95	0.138	2580	18.26	16.07	0.15
2580.5	16.36	15.99	0.138	2581	18.31	16.08	0.15
2581.5	16.4	16.04	0.138	2582	18.33	16.12	0.15
2582.5	16.41	16.08	0.139	2583	18.34	16.12	0.15
2583.5	16.4	16.09	0.139	2584	18.33	16.11	0.15
2584.5	16.43	16.1	0.138	2585	18.34	16.11	0.15
2585.5	16.46	16.12	0.139	2586	18.37	16.15	0.151
2586.5	16.49	16.17	0.139	2587	18.35	16.17	0.151
2587.5	16.52	16.21	0.139	2588	18.33	16.14	0.15
2588.5	16.52	16.2	0.139	2589	18.29	16.11	0.15
2589.5	16.45	16.19	0.139	2590	18.29	16.1	0.15
2590.5	16.39	16.11	0.138	2591	18.31	16.1	0.15
2591.5	16.4	16.09	0.138	2592	18.35	16.16	0.151
2592.5	16.41	16.08	0.139	2593	18.37	16.18	0.151
2593.5	16.41	16.11	0.139	2594	18.36	16.17	0.151
2594.5	16.42	16.11	0.138	2595	18.32	16.14	0.15
2595.5	16.43	16.12	0.138	2596	18.32	16.1	0.15
2596.5	16.5	16.15	0.139	2597	18.32	16.11	0.15
2597.5	16.49	16.19	0.139	2598	18.35	16.12	0.15
2598.5	16.42	16.12	0.138	2599	18.37	16.16	0.151
2599.5	16.37	16.08	0.138	2600	18.37	16.14	0.15
2600.5	16.39	16.09	0.138	2601	18.29	16.1	0.15
2601.5	16.4	16.09	0.138	2602	18.29	16.07	0.149
2602.5	16.39	16.09	0.138	2603	18.29	16.04	0.15
2603.5	16.41	16.1	0.138	2604	18.29	16.08	0.15
2604.5	16.42	16.12	0.138	2605	18.33	16.09	0.15
2605.5	16.42	16.12	0.138	2606	18.34	16.12	0.15
2606.5	16.43	16.12	0.138	2607	18.37	16.12	0.15
2607.5	16.4	16.08	0.138	2608	18.36	16.12	0.15
2608.5	16.37	16.07	0.138	2609	18.34	16.12	0.15
2609.5	16.4	16.07	0.138	2610	18.33	16.12	0.15
2610.5	16.46	16.14	0.138	2611	18.27	16.09	0.15
2611.5	16.43	16.12	0.138	2612	18.23	15.99	0.149
2612.5	16.37	16.12	0.138	2613	18.24	15.99	0.148
2613.5	16.37	16.08	0.138	2614	18.25	16	0.149
2614.5	16.4	16.07	0.138	2615	18.29	16.04	0.149
2615.5	16.39	16.09	0.138	2616	18.36	16.16	0.15
2616.5	16.37	16.08	0.138	2617	18.41	16.18	0.151
2617.5	16.33	16.02	0.137	2618	18.41	16.2	0.151
2618.5	16.29	16.01	0.137	2619	18.41	16.19	0.15
2619.5	16.33	15.99	0.137	2620	18.44	16.21	0.15
2620.5	16.33	16.02	0.137	2621	18.41	16.2	0.15
2621.5	16.41	16.07	0.138	2622	18.4	16.18	0.15
2622.5	16.41	16.11	0.138	2623	18.39	16.16	0.15
2623.5	16.39	16.1	0.138	2624	18.4	16.2	0.151
2624.5	16.4	16.1	0.138	2625	18.46	16.25	0.151
2625.5	16.44	16.14	0.138	2626	18.46	16.26	0.151
2626.5	16.44	16.14	0.138	2627	18.43	16.26	0.151
2627.5	16.37	16.1	0.138	2628	18.42	16.23	0.151
2628.5	16.36	16.07	0.137	2629	18.45	16.23	0.151
2629.5	16.4	16.08	0.137	2630	18.44	16.24	0.151
2630.5	16.39	16.09	0.137	2631	18.37	16.2	0.15
2631.5	16.33	16.06	0.137	2632	18.29	16.09	0.149
2632.5	16.29	16.01	0.137	2633	18.2	16.02	0.148
2633.5	16.36	16.02	0.137	2634	18.2	16	0.148
2634.5	16.35	16.04	0.137	2635	18.24	16.01	0.149
2635.5	16.33	16.04	0.137	2636	18.28	16.06	0.149
2636.5	16.32	16.01	0.137	2637	18.28	16.08	0.149
2637.5	16.31	16	0.137	2638	18.29	16.08	0.149
2638.5	16.29	15.99	0.137	2639	18.29	16.08	0.149
2639.5	16.29	16	0.137	2640	18.27	16.08	0.149
2640.5	16.24	16	0.136	2641	18.32	16.09	0.149
2641.5	16.24	15.96	0.136	2642	18.34	16.12	0.149
2642.5	16.27	15.98	0.136	2643	18.33	16.12	0.149
2643.5	16.37	16.1	0.137	2644	18.32	16.12	0.149
2644.5	16.54	16.16	0.138	2645	18.27	16.09	0.149
2645.5	16.56	16.23	0.138	2646	18.29	16.08	0.149
2646.5	16.51	16.23	0.138	2647	18.31	16.09	0.149
2647.5	16.5	16.21	0.138	2648	18.32	16.11	0.149
2648.5	16.54	16.23	0.138	2649	18.29	16.09	0.149
2649.5	16.53	16.24	0.137	2650	18.28	16.09	0.149
2650.5	16.46	16.21	0.137	2651	18.27	16.08	0.149
2651.5	16.41	16.12	0.137	2652	18.27	16.07	0.149
2652.5	16.37	16.07	0.137	2653	18.28	16.07	0.149
2653.5	16.37	16.07	0.137	2654	18.32	16.09	0.149
2654.5	16.37	16.03	0.136	2655	18.33	16.1	0.149
2655.5	16.27	15.99	0.136	2656	18.32	16.1	0.149
2656.5	16.27	15.97	0.136	2657	18.31	16.12	0.149
2657.5	16.28	15.96	0.136	2658	18.26	16.09	0.149
2658.5	16.26	15.95	0.136	2659	18.23	16.06	0.148
2659.5	16.25	15.94	0.136	2660	18.21	16.03	0.148
2660.5	16.32	15.95	0.136	2661	18.23	16.04	0.148
2661.5	16.39	16.03	0.136	2662	18.21	16.03	0.148
2662.5	16.45	16.15	0.137	2663	18.21	16.04	0.148
2663.5	16.44	16.15	0.137	2664	18.2	16	0.148
2664.5	16.45	16.15	0.137	2665	18.2	15.97	0.148
2665.5	16.5	16.17	0.137	2666	18.25	15.98	0.148
2666.5	16.52	16.21	0.137	2667	18.31	16.03	0.148
2667.5	16.54	16.21	0.137	2668	18.32	16.06	0.148
2668.5	16.57	16.25	0.137	2669	18.27	16.04	0.148
2669.5	16.56	16.2	0.137	2670	18.29	16.04	0.148
2670.5	16.44	16.14	0.136	2671	18.36	16.1	0.149
2671.5	16.45	16.14	0.136	2672	18.41	16.21	0.15
2672.5	16.44	16.14	0.136	2673	18.45	16.24	0.15
2673.5	16.45	16.15	0.136	2674	18.42	16.26	0.15
2674.5	16.49	16.15	0.136	2675	18.43	16.23	0.15
2675.5	16.45	16.17	0.136	2676	18.43	16.21	0.15
2676.5	16.45	16.17	0.136	2677	18.37	16.23	0.15
2677.5	16.45	16.15	0.137	2678	18.36	16.18	0.15
2678.5	16.4	16.12	0.136	2679	18.35	16.17	0.149
2679.5	16.36	16.07	0.136	2680	18.39	16.17	0.15
2680.5	16.35	16.06	0.136	2681	18.42	16.19	0.15
2681.5	16.37	16.06	0.136	2682	18.43	16.2	0.15
2682.5	16.4	16.08	0.136	2683	18.4	16.2	0.15
2683.5	16.44	16.08	0.136	2684	18.36	16.15	0.149
2684.5	16.43	16.1	0.136	2685	18.23	16.04	0.148
2685.5	16.4	16.08	0.136	2686	18.23	16.03	0.148
2686.5	16.44	16.12	0.136	2687	18.25	16.02	0.148
2687.5	16.46	16.14	0.136	2688	18.26	16.04	0.148
2688.5	16.45	16.14	0.136	2689	18.2	16.01	0.148
2689.5	16.37	16.11	0.136	2690	18.2	16.01	0.148
2690.5	16.42	16.1	0.136	2691	18.24	15.99	0.147
2691.5	16.48	16.15	0.136	2692	18.23	15.99	0.147
2692.5	16.49	16.18	0.136	2693	18.18	15.97	0.147
2693.5	16.44	16.14	0.136	2694	18.17	15.94	0.147
2694.5	16.45	16.14	0.136	2695	18.15	15.93	0.147
2695.5	16.48	16.15	0.136	2696	18.17	15.93	0.147
2696.5	16.45	16.16	0.136	2697	18.2	15.94	0.147
2697.5	16.44	16.17	0.136	2698	18.26	15.98	0.147
2698.5	16.44	16.14	0.136	2699	18.27	16.02	0.148
2699.5	16.42	16.11	0.136	2700	18.31	16.12	0.148
2700.5	16.43	16.12	0.136	2701	18.31	16.12	0.148
2701.5	16.41	16.12	0.136	2702	18.27	16.12	0.148
2702.5	16.41	16.12	0.135	2703	18.28	16.08	0.148
2703.5	16.44	16.14	0.136	2704	18.32	16.12	0.149
2704.5	16.42	16.12	0.136	2705	18.36	16.17	0.149
2705.5	16.42	16.12	0.136	2706	18.33	16.16	0.149
2706.5	16.42	16.1	0.135	2707	18.33	16.14	0.149
2707.5	16.42	16.09	0.135	2708	18.36	16.17	0.149
2708.5	16.37	16.08	0.135	2709	18.42	16.2	0.15
2709.5	16.34	16.06	0.135	2710	18.4	16.21	0.149
2710.5	16.33	16.04	0.135	2711	18.35	16.18	0.149
2711.5	16.32	16.04	0.135	2712	18.34	16.17	0.149
2712.5	16.43	16.09	0.135	2713	18.39	16.18	0.149
2713.5	16.45	16.14	0.136	2714	18.37	16.21	0.149
2714.5	16.41	16.08	0.135	2715	18.36	16.2	0.149
2715.5	16.34	16.06	0.135	2716	18.33	16.2	0.149
2716.5	16.35	16.03	0.135	2717	18.36	16.2	0.149
2717.5	16.37	16.04	0.135	2718	18.31	16.2	0.149
2718.5	16.36	16.04	0.135	2719	18.27	16.09	0.148
2719.5	16.29	16.02	0.135	2720	18.23	16.08	0.148
2720.5	16.28	15.97	0.135	2721	18.24	16.06	0.148
2721.5	16.28	15.96	0.135	2722	18.17	16.04	0.147
2722.5	16.27	15.96	0.134	2723	18.14	15.97	0.147
2723.5	16.35	16.03	0.135	2724	18.17	15.98	0.147
2724.5	16.45	16.04	0.135	2725	18.15	15.99	0.147
2725.5	16.52	16.14	0.135	2726	18.11	15.95	0.147
2726.5	16.54	16.23	0.136	2727	18.14	15.93	0.147
2727.5	16.54	16.24	0.136	2728	18.29	16.04	0.148
2728.5	16.54	16.23	0.136	2729	18.33	16.1	0.148
2729.5	16.56	16.24	0.136	2730	18.33	16.16	0.149
2730.5	16.54	16.25	0.136	2731	18.32	16.14	0.148
2731.5	16.54	16.24	0.136	2732	18.29	16.11	0.148
2732.5	16.49	16.2	0.135	2733	18.29	16.12	0.148
2733.5	16.43	16.11	0.135	2734	18.31	16.15	0.148
2734.5	16.37	16.06	0.135	2735	18.31	16.16	0.149
2735.5	16.37	16.06	0.135	2736	18.26	16.11	0.148
2736.5	16.37	16.07	0.135	2737	18.28	16.11	0.148
2737.5	16.39	16.06	0.135	2738	18.28	16.12	0.148
2738.5	16.37	16.04	0.135	2739	18.26	16.12	0.148
2739.5	16.37	16.06	0.134	2740	18.27	16.11	0.148
2740.5	16.35	16.04	0.134	2741	18.28	16.14	0.148
2741.5	16.31	15.99	0.134	2742	18.28	16.12	0.148
2742.5	16.29	15.99	0.134	2743	18.25	16.1	0.148
2743.5	16.34	16.01	0.134	2744	18.25	16.09	0.148
2744.5	16.37	16.04	0.135	2745	18.29	16.1	0.148
2745.5	16.29	16.03	0.135	2746	18.32	16.14	0.148
2746.5	16.29	15.98	0.134	2747	18.29	16.12	0.148
2747.5	16.33	15.98	0.134	2748	18.29	16.12	0.148
2748.5	16.36	16.04	0.134	2749	18.29	16.12	0.148
2749.5	16.29	16.01	0.134	2750	18.29	16.14	0.148
2750.5	16.29	15.99	0.134	2751	18.29	16.12	0.147
2751.5	16.35	16	0.134	2752	18.27	16.1	0.147
2752.5	16.36	16.06	0.134	2753	18.26	16.11	0.147
2753.5	16.25	16	0.134	2754	18.24	16.1	0.147
2754.5	16.2	15.97	0.134	2755	18.23	16.07	0.147
2755.5	16.19	15.91	0.133	2756	18.21	16.04	0.147
2756.5	16.2	15.93	0.134	2757	18.24	16.06	0.147
2757.5	16.35	16.01	0.134	2758	18.26	16.06	0.147
2758.5	16.44	16.07	0.134	2759	18.24	16.06	0.147
2759.5	16.51	16.15	0.135	2760	18.25	16.07	0.147
2760.5	16.52	16.21	0.135	2761	18.23	16.07	0.147
2761.5	16.46	16.2	0.135	2762	18.23	16.06	0.147
2762.5	16.45	16.17	0.134	2763	18.24	16.06	0.147
2763.5	16.45	16.16	0.134	2764	18.27	16.11	0.148
2764.5	16.45	16.15	0.134	2765	18.26	16.12	0.148
2765.5	16.46	16.16	0.134	2766	18.2	16.07	0.147
2766.5	16.51	16.18	0.134	2767	18.18	16.02	0.146
2767.5	16.51	16.2	0.135	2768	18.2	16.02	0.147
2768.5	16.41	16.17	0.135	2769	18.27	16.07	0.147
2769.5	16.39	16.11	0.134	2770	18.28	16.1	0.147
2770.5	16.43	16.12	0.134	2771	18.26	16.1	0.147
2771.5	16.49	16.17	0.134	2772	18.27	16.08	0.147
2772.5	16.4	16.15	0.134	2773	18.26	16.08	0.147
2773.5	16.4	16.09	0.134	2774	18.29	16.08	0.147
2774.5	16.44	16.12	0.134	2775	18.31	16.12	0.147
2775.5	16.45	16.15	0.134	2776	18.24	16.11	0.147
2776.5	16.45	16.16	0.134	2777	18.24	16.09	0.147
2777.5	16.45	16.15	0.134	2778	18.24	16.08	0.147
2778.5	16.41	16.12	0.134	2779	18.21	16.04	0.147
2779.5	16.42	16.11	0.134	2780	18.19	16.04	0.147
2780.5	16.43	16.12	0.134	2781	18.24	16.04	0.147
2781.5	16.4	16.12	0.134	2782	18.21	16.07	0.147
2782.5	16.41	16.09	0.134	2783	18.18	16.07	0.147
2783.5	16.41	16.07	0.134	2784	18.18	16.01	0.146
2784.5	16.41	16.11	0.134	2785	18.19	16	0.146
2785.5	16.45	16.12	0.134	2786	18.2	16	0.146
2786.5	16.45	16.12	0.134	2787	18.2	16.02	0.146
2787.5	16.39	16.09	0.134	2788	18.18	16.02	0.146
2788.5	16.41	16.08	0.134	2789	18.2	16.03	0.146
2789.5	16.48	16.12	0.134	2790	18.24	16.04	0.146
2790.5	16.45	16.17	0.134	2791	18.25	16.07	0.147
2791.5	16.45	16.17	0.134	2792	18.2	16.06	0.147
2792.5	16.42	16.14	0.134	2793	18.19	16.04	0.147
2793.5	16.4	16.1	0.133	2794	18.19	16.04	0.147
2794.5	16.37	16.08	0.133	2795	18.24	16.1	0.147
2795.5	16.37	16.07	0.133	2796	18.24	16.08	0.147
2796.5	16.37	16.07	0.133	2797	18.15	16.04	0.146
2797.5	16.42	16.11	0.133	2798	18.12	15.99	0.146
2798.5	16.4	16.11	0.133	2799	18.16	15.98	0.146
2799.5	16.39	16.1	0.133	2800	18.18	16.01	0.146
2800.5	16.39	16.09	0.133	2801	18.18	16.04	0.146
2801.5	16.4	16.12	0.133	2802	18.23	16.06	0.146
2802.5	16.41	16.12	0.133	2803	18.23	16.06	0.147
2803.5	16.39	16.1	0.133	2804	18.2	16.04	0.147
2804.5	16.4	16.09	0.133	2805	18.23	16.07	0.147
2805.5	16.39	16.08	0.133	2806	18.26	16.1	0.147
2806.5	16.34	16.06	0.133	2807	18.24	16.1	0.147
2807.5	16.34	16.02	0.133	2808	18.21	16.08	0.147
2808.5	16.36	16.07	0.133	2809	18.21	16.08	0.147
2809.5	16.46	16.11	0.133	2810	18.2	16.08	0.146
2810.5	16.46	16.17	0.134	2811	18.18	16.04	0.146
2811.5	16.42	16.17	0.134	2812	18.12	15.99	0.145
2812.5	16.37	16.1	0.133	2813	18.12	16	0.145
2813.5	16.42	16.11	0.133	2814	18.14	15.99	0.145
2814.5	16.42	16.1	0.133	2815	18.12	16.01	0.146
2815.5	16.37	16.09	0.133	2816	18.16	16.02	0.146
2816.5	16.33	16.02	0.133	2817	18.14	16.03	0.146
2817.5	16.37	16.04	0.133	2818	18.17	16.03	0.146
2818.5	16.4	16.06	0.133	2819	18.23	16.1	0.147
2819.5	16.39	16.08	0.133	2820	18.24	16.11	0.146
2820.5	16.35	16.06	0.133	2821	18.2	16.09	0.146
2821.5	16.35	16.04	0.133	2822	18.2	16.06	0.146
2822.5	16.35	16.04	0.133	2823	18.18	16.06	0.146
2823.5	16.31	15.99	0.132	2824	18.14	16.03	0.146
2824.5	16.32	15.99	0.132	2825	18.15	16.02	0.146
2825.5	16.37	15.99	0.133	2826	18.15	16.01	0.146
2826.5	16.41	16.08	0.133	2827	18.11	15.96	0.145
2827.5	16.49	16.2	0.133	2828	18.12	15.96	0.145
2828.5	16.58	16.27	0.133	2829	18.17	16	0.145
2829.5	16.53	16.26	0.133	2830	18.19	16.03	0.146
2830.5	16.5	16.23	0.133	2831	18.23	16.11	0.146
2831.5	16.52	16.23	0.133	2832	18.27	16.14	0.147
2832.5	16.51	16.23	0.133	2833	18.29	16.14	0.147
2833.5	16.41	16.2	0.133	2834	18.28	16.15	0.147
2834.5	16.33	16.08	0.133	2835	18.27	16.12	0.146
2835.5	16.31	15.99	0.132	2836	18.29	16.15	0.147
2836.5	16.32	15.99	0.132	2837	18.34	16.16	0.147
2837.5	16.31	16.01	0.133	2838	18.36	16.21	0.147
2838.5	16.32	16.03	0.133	2839	18.36	16.23	0.147
2839.5	16.31	16.02	0.132	2840	18.29	16.2	0.147
2840.5	16.26	16	0.132	2841	18.25	16.14	0.146
2841.5	16.24	15.96	0.132	2842	18.24	16.11	0.146
2842.5	16.27	15.97	0.132	2843	18.27	16.18	0.147
2843.5	16.29	15.98	0.132	2844	18.33	16.2	0.147
2844.5	16.27	15.96	0.132	2845	18.29	16.2	0.147
2845.5	16.33	15.96	0.132	2846	18.29	16.2	0.147
2846.5	16.42	16.11	0.133	2847	18.29	16.16	0.147
2847.5	16.5	16.14	0.133	2848	18.29	16.17	0.146
2848.5	16.52	16.2	0.133	2849	18.28	16.14	0.146
2849.5	16.53	16.21	0.133	2850	18.24	16.14	0.146
2850.5	16.53	16.21	0.133	2851	18.23	16.1	0.146
2851.5	16.49	16.19	0.133	2852	18.24	16.1	0.146
2852.5	16.49	16.19	0.133	2853	18.29	16.12	0.146
2853.5	16.54	16.23	0.133	2854	18.34	16.18	0.147
2854.5	16.49	16.23	0.132	2855	18.37	16.2	0.147
2855.5	16.41	16.14	0.132	2856	18.28	16.16	0.147
2856.5	16.29	16.07	0.132	2857	18.27	16.14	0.147
2857.5	16.27	15.94	0.131	2858	18.28	16.12	0.146
2858.5	16.28	15.95	0.131	2859	18.26	16.12	0.146
2859.5	16.25	15.96	0.131	2860	18.27	16.12	0.146
2860.5	16.21	15.94	0.131	2861	18.26	16.12	0.146
2861.5	16.26	15.95	0.131	2862	18.24	16.12	0.146
2862.5	16.44	16.04	0.132	2863	18.24	16.1	0.146
2863.5	16.48	16.11	0.132	2864	18.21	16.09	0.146
2864.5	16.48	16.16	0.132	2865	18.24	16.1	0.146
2865.5	16.43	16.12	0.132	2866	18.28	16.12	0.146
2866.5	16.44	16.12	0.132	2867	18.32	16.19	0.147
2867.5	16.45	16.12	0.132	2868	18.32	16.19	0.147
2868.5	16.5	16.17	0.132	2869	18.26	16.17	0.147
2869.5	16.45	16.16	0.132	2870	18.24	16.12	0.146
2870.5	16.44	16.14	0.132	2871	18.23	16.12	0.146
2871.5	16.43	16.12	0.132	2872	18.28	16.15	0.146
2872.5	16.44	16.15	0.132	2873	18.28	16.15	0.146
2873.5	16.49	16.17	0.132	2874	18.27	16.16	0.146
2874.5	16.48	16.17	0.132	2875	18.29	16.16	0.146
2875.5	16.43	16.17	0.132	2876	18.29	16.15	0.146
2876.5	16.42	16.11	0.132	2877	18.29	16.16	0.146
2877.5	16.42	16.09	0.132	2878	18.33	16.19	0.147
2878.5	16.42	16.09	0.132	2879	18.35	16.21	0.147
2879.5	16.41	16.1	0.132	2880	18.25	16.2	0.146
2880.5	16.42	16.12	0.132	2881	18.23	16.12	0.146
2881.5	16.39	16.11	0.132	2882	18.17	16.07	0.145
2882.5	16.37	16.07	0.132	2883	18.11	15.97	0.144
2883.5	16.35	16.04	0.132	2884	18.07	15.92	0.144
2884.5	16.42	16.06	0.132	2885	18.06	15.92	0.144
2885.5	16.45	16.11	0.132	2886	18.1	15.92	0.144
2886.5	16.44	16.12	0.132	2887	18.1	15.99	0.145
2887.5	16.39	16.08	0.132	2888	18.24	16.08	0.146
2888.5	16.43	16.09	0.132	2889	18.27	16.11	0.146
2889.5	16.44	16.12	0.132	2890	18.28	16.15	0.146
2890.5	16.37	16.11	0.132	2891	18.27	16.16	0.146
2891.5	16.35	16.06	0.131	2892	18.28	16.15	0.146
2892.5	16.36	16.04	0.131	2893	18.29	16.16	0.146
2893.5	16.36	16.04	0.131	2894	18.27	16.15	0.146
2894.5	16.37	16.11	0.131	2895	18.2	16.08	0.145
2895.5	16.48	16.17	0.132	2896	18.19	16.07	0.145
2896.5	16.42	16.15	0.132	2897	18.2	16.08	0.145
2897.5	16.4	16.11	0.131	2898	18.21	16.08	0.145
2898.5	16.39	16.07	0.131	2899	18.23	16.14	0.146
2899.5	16.34	16.04	0.131	2900	18.32	16.18	0.146
2900.5	16.36	16.04	0.131	2901	18.32	16.2	0.146
2901.5	16.39	16.06	0.131	2902	18.28	16.19	0.146
2902.5	16.37	16.08	0.131	2903	18.21	16.08	0.145
2903.5	16.37	16.08	0.131	2904	18.16	16.03	0.144
2904.5	16.39	16.04	0.131	2905	18.17	16.02	0.144
2905.5	16.39	16.08	0.131	2906	18.17	16.02	0.144
2906.5	16.4	16.08	0.131	2907	18.2	16.09	0.145
2907.5	16.37	16.06	0.131	2908	18.27	16.12	0.145
2908.5	16.34	16.04	0.131	2909	18.24	16.14	0.145
2909.5	16.36	16.04	0.131	2910	18.2	16.11	0.145
2910.5	16.39	16.06	0.131	2911	18.2	16.08	0.145
2911.5	16.39	16.07	0.131	2912	18.24	16.09	0.145
2912.5	16.39	16.09	0.131	2913	18.21	16.1	0.145
2913.5	16.39	16.08	0.131	2914	18.21	16.08	0.145
2914.5	16.37	16.07	0.131	2915	18.2	16.07	0.145
2915.5	16.4	16.07	0.131	2916	18.18	16.06	0.144
2916.5	16.4	16.07	0.131	2917	18.18	16.04	0.144
2917.5	16.37	16.06	0.131	2918	18.18	16.04	0.144
2918.5	16.34	16.04	0.131	2919	18.15	16.04	0.144
2919.5	16.32	16.02	0.131	2920	18.17	16.04	0.144
2920.5	16.36	16.03	0.131	2921	18.17	16.04	0.144
2921.5	16.37	16.07	0.131	2922	18.12	16.03	0.144
2922.5	16.35	16.04	0.131	2923	18.11	15.98	0.143
2923.5	16.33	16.04	0.131	2924	18.19	16	0.144
2924.5	16.33	16	0.13	2925	18.2	16.03	0.144
2925.5	16.33	16	0.13	2926	18.19	16.06	0.144
2926.5	16.35	16.03	0.13	2927	18.16	16.04	0.144
2927.5	16.34	16.04	0.13	2928	18.18	16.03	0.144
2928.5	16.31	16.02	0.13	2929	18.18	16.07	0.144
2929.5	16.31	15.98	0.13	2930	18.17	16.04	0.144
2930.5	16.29	16	0.13	2931	18.16	16.02	0.143
2931.5	16.29	15.99	0.13	2932	18.17	16.01	0.144
2932.5	16.32	16.01	0.13	2933	18.17	16.02	0.144
2933.5	16.32	16.01	0.13	2934	18.17	16.01	0.143
2934.5	16.32	16.01	0.13	2935	18.16	16.04	0.144
2935.5	16.33	16.01	0.13	2936	18.17	16.06	0.144
2936.5	16.35	16.04	0.131	2937	18.14	16.03	0.144
2937.5	16.29	16.01	0.13	2938	18.1	16	0.143
2938.5	16.29	15.98	0.13	2939	18.1	15.97	0.143
2939.5	16.34	16.02	0.131	2940	18.17	16.02	0.144
2940.5	16.46	16.1	0.131	2941	18.16	16.04	0.144
2941.5	16.51	16.14	0.131	2942	18.15	16.04	0.144
2942.5	16.51	16.19	0.131	2943	18.15	16.03	0.143
2943.5	16.5	16.19	0.131	2944	18.14	16.02	0.144
2944.5	16.54	16.2	0.131	2945	18.18	16.02	0.144
2945.5	16.5	16.2	0.131	2946	18.19	16.03	0.144
2946.5	16.48	16.18	0.13	2947	18.19	16.08	0.144
2947.5	16.48	16.19	0.131	2948	18.18	16.07	0.144
2948.5	16.51	16.2	0.131	2949	18.17	16.07	0.144
2949.5	16.51	16.2	0.131	2950	18.16	16.06	0.144
2950.5	16.5	16.18	0.13	2951	18.12	15.94	0.142
2951.5	16.44	16.12	0.13	2952	18.01	15.89	0.142
2952.5	16.42	16.09	0.13	2953	18.03	15.88	0.142
2953.5	16.45	16.1	0.13	2954	18.09	15.9	0.142
2954.5	16.45	16.14	0.131	2955	18.12	15.97	0.143
2955.5	16.44	16.12	0.131	2956	18.18	16.03	0.143
2956.5	16.37	16.11	0.13	2957	18.24	16.06	0.144
2957.5	16.37	16.08	0.13	2958	18.28	16.14	0.144
2958.5	16.39	16.08	0.13	2959	18.29	16.2	0.145
2959.5	16.49	16.15	0.13	2960	18.27	16.16	0.145
2960.5	16.54	16.17	0.13	2961	18.25	16.15	0.145
2961.5	16.54	16.21	0.131	2962	18.24	16.11	0.144
2962.5	16.54	16.2	0.131	2963	18.26	16.12	0.144
2963.5	16.41	16.12	0.13	2964	18.23	16.12	0.144
2964.5	16.35	16.07	0.13	2965	18.19	16.08	0.144
2965.5	16.29	16.02	0.13	2966	18.18	16.07	0.144
2966.5	16.28	15.97	0.129	2967	18.21	16.12	0.144
2967.5	16.25	15.93	0.129	2968	18.27	16.14	0.144
2968.5	16.27	15.94	0.13	2969	18.27	16.14	0.144
2969.5	16.33	16.02	0.13	2970	18.31	16.15	0.144
2970.5	16.45	16.11	0.13	2971	18.34	16.2	0.145
2971.5	16.48	16.15	0.13	2972	18.26	16.18	0.145
2972.5	16.45	16.16	0.13	2973	18.2	16.11	0.144
2973.5	16.45	16.15	0.13	2974	18.19	16.08	0.143
2974.5	16.48	16.16	0.13	2975	18.21	16.1	0.144
2975.5	16.48	16.17	0.13	2976	18.23	16.12	0.144
2976.5	16.45	16.16	0.13	2977	18.23	16.12	0.144
2977.5	16.46	16.16	0.13	2978	18.27	16.12	0.144
2978.5	16.48	16.16	0.13	2979	18.27	16.15	0.144
2979.5	16.44	16.15	0.13	2980	18.18	16.1	0.143
2980.5	16.44	16.14	0.13	2981	18.17	16.08	0.143
2981.5	16.44	16.12	0.13	2982	18.17	16.04	0.143
2982.5	16.41	16.1	0.13	2983	18.17	16.04	0.143
2983.5	16.42	16.1	0.13	2984	18.2	16.07	0.143
2984.5	16.48	16.18	0.13	2985	18.26	16.08	0.144
2985.5	16.49	16.18	0.13	2986	18.26	16.11	0.144
2986.5	16.41	16.15	0.13	2987	18.23	16.11	0.144
2987.5	16.34	16.12	0.13	2988	18.2	16.11	0.143
2988.5	16.33	16.01	0.129	2989	18.2	16.11	0.143
2989.5	16.33	15.99	0.129	2990	18.23	16.12	0.144
2990.5	16.34	16.01	0.129	2991	18.29	16.18	0.144
2991.5	16.4	16.03	0.129	2992	18.29	16.2	0.144
2992.5	16.4	16.1	0.13	2993	18.24	16.19	0.144
2993.5	16.39	16.09	0.13	2994	18.21	16.14	0.143
2994.5	16.39	16.08	0.13	2995	18.23	16.11	0.143
2995.5	16.35	16.06	0.129	2996	18.21	16.09	0.143
2996.5	16.35	16.04	0.129	2997	18.21	16.1	0.143
2997.5	16.39	16.07	0.129	2998	18.2	16.08	0.143
2998.5	16.39	16.07	0.129	2999	18.2	16.09	0.143
2999.5	16.37	16.07	0.129	3000	18.2	16.08	0.143
3000.5	16.37	16.06	0.129	3001	18.2	16.1	0.143
3001.5	16.37	16.04	0.129	3002	18.2	16.09	0.143
3002.5	16.36	16.04	0.129	3003	18.17	16.08	0.143
3003.5	16.37	16.07	0.129	3004	18.2	16.08	0.143
3004.5	16.34	16.04	0.129	3005	18.16	16.07	0.143
3005.5	16.35	16.04	0.129	3006	18.15	16.04	0.142
3006.5	16.35	16.04	0.129	3007	18.15	16.06	0.143
3007.5	16.34	16	0.129	3008	18.2	16.09	0.143
3008.5	16.34	15.99	0.129	3009	18.18	16.09	0.143
3009.5	16.34	16.02	0.129	3010	18.19	16.08	0.142
3010.5	16.32	16	0.129	3011	18.2	16.08	0.143
3011.5	16.32	15.98	0.129	3012	18.21	16.1	0.143
3012.5	16.33	15.99	0.129	3013	18.2	16.11	0.143
3013.5	16.34	16.01	0.129	3014	18.18	16.09	0.143
3014.5	16.36	16	0.129	3015	18.16	16.04	0.142
3015.5	16.39	16.07	0.129	3016	18.21	16.1	0.143
3016.5	16.35	16.06	0.129	3017	18.23	16.12	0.143
3017.5	16.32	16.02	0.129	3018	18.23	16.14	0.143
3018.5	16.29	15.96	0.129	3019	18.2	16.1	0.142
3019.5	16.24	15.94	0.129	3020	18.18	16.09	0.143
3020.5	16.24	15.92	0.128	3021	18.16	16.06	0.142
3021.5	16.25	15.92	0.128	3022	18.16	16.06	0.142
3022.5	16.29	15.99	0.129	3023	18.14	16.07	0.142
3023.5	16.43	16.07	0.129	3024	18.2	16.07	0.142
3024.5	16.46	16.14	0.129	3025	18.21	16.1	0.143
3025.5	16.49	16.15	0.129	3026	18.21	16.11	0.143
3026.5	16.51	16.2	0.13	3027	18.2	16.12	0.143
3027.5	16.51	16.2	0.13	3028	18.15	16.11	0.142
3028.5	16.45	16.19	0.129	3029	18.14	16.08	0.142
3029.5	16.49	16.18	0.129	3030	18.15	16.06	0.142
3030.5	16.5	16.18	0.129	3031	18.14	16.04	0.142
3031.5	16.5	16.2	0.129	3032	18.09	16.02	0.141
3032.5	16.52	16.2	0.13	3033	18.1	16	0.141
3033.5	16.51	16.19	0.129	3034	18.12	16.03	0.141
3034.5	16.53	16.19	0.129	3035	18.19	16.09	0.142
3035.5	16.5	16.19	0.129	3036	18.15	16.08	0.142
3036.5	16.48	16.18	0.129	3037	18.12	16.04	0.141
3037.5	16.46	16.16	0.129	3038	18.09	15.99	0.141
3038.5	16.52	16.18	0.129	3039	18.04	15.95	0.141
3039.5	16.52	16.2	0.129	3040	18.08	15.96	0.14
3040.5	16.5	16.19	0.129	3041	18.11	16	0.141
3041.5	16.45	16.08	0.128	3042	18.12	16.02	0.141
3042.5	16.31	16.04	0.128	3043	18.15	16.08	0.142
3043.5	16.31	16.01	0.128	3044	18.21	16.12	0.142
3044.5	16.32	15.98	0.128	3045	18.24	16.17	0.142
3045.5	16.24	15.94	0.128	3046	18.24	16.17	0.143
3046.5	16.21	15.92	0.128	3047	18.21	16.16	0.142
3047.5	16.2	15.91	0.128	3048	18.2	16.14	0.142
3048.5	16.18	15.86	0.128	3049	18.2	16.14	0.142
3049.5	16.21	15.86	0.128	3050	18.21	16.14	0.142
3050.5	16.28	15.91	0.128	3051	18.24	16.17	0.142
3051.5	16.32	15.96	0.128	3052	18.23	16.15	0.142
3052.5	16.37	16.11	0.128	3053	18.2	16.15	0.142
3053.5	16.45	16.12	0.128	3054	18.2	16.12	0.142
3054.5	16.43	16.12	0.129	3055	18.19	16.12	0.141
3055.5	16.39	16.11	0.129	3056	18.21	16.12	0.141
3056.5	16.42	16.07	0.128	3057	18.24	16.16	0.142
3057.5	16.43	16.1	0.128	3058	18.26	16.18	0.142
3058.5	16.45	16.12	0.129	3059	18.16	16.12	0.141
3059.5	16.46	16.16	0.129	3060	18.12	16.08	0.141
3060.5	16.48	16.16	0.129	3061	18.12	16.06	0.141
3061.5	16.49	16.17	0.129	3062	18.15	16.09	0.141
3062.5	16.49	16.18	0.128	3063	18.24	16.16	0.141
3063.5	16.49	16.18	0.129	3064	18.26	16.18	0.142
3064.5	16.45	16.15	0.128	3065	18.27	16.2	0.142
3065.5	16.43	16.15	0.128	3066	18.25	16.19	0.142
3066.5	16.44	16.14	0.128	3067	18.18	16.14	0.141
3067.5	16.45	16.14	0.128	3068	18.17	16.12	0.141
3068.5	16.51	16.19	0.128	3069	18.17	16.12	0.141
3069.5	16.51	16.19	0.128	3070	18.15	16.1	0.141
3070.5	16.48	16.19	0.128	3071	18.15	16.09	0.141
3071.5	16.48	16.14	0.128	3072	18.16	16.11	0.141
3072.5	16.42	16.12	0.128	3073	18.18	16.12	0.141
3073.5	16.4	16.1	0.128	3074	18.18	16.12	0.141
3074.5	16.45	16.16	0.128	3075	18.1	16.11	0.141
3075.5	16.52	16.19	0.128	3076	18.09	16.04	0.14
3076.5	16.52	16.2	0.128	3077	18.1	16.04	0.14
3077.5	16.49	16.2	0.128	3078	18.1	16.04	0.14
3078.5	16.42	16.1	0.128	3079	18.1	16.07	0.14
3079.5	16.35	16.04	0.127	3080	18.12	16.07	0.14
3080.5	16.31	16.02	0.128	3081	18.14	16.09	0.14
3081.5	16.35	16	0.128	3082	18.14	16.08	0.14
3082.5	16.37	16.06	0.128	3083	18.12	16.06	0.14
3083.5	16.41	16.08	0.128	3084	18.15	16.08	0.14
3084.5	16.39	16.08	0.128	3085	18.15	16.1	0.14
3085.5	16.37	16.07	0.128	3086	18.12	16.08	0.14
3086.5	16.36	16.06	0.128	3087	18.14	16.09	0.14
3087.5	16.35	16.07	0.128	3088	18.16	16.1	0.14
3088.5	16.39	16.04	0.128	3089	18.18	16.14	0.141
3089.5	16.41	16.09	0.128	3090	18.16	16.12	0.14
3090.5	16.35	16.07	0.128	3091	18.16	16.12	0.14
3091.5	16.33	16.03	0.128	3092	18.17	16.11	0.14
3092.5	16.36	16.02	0.127	3093	18.12	16.11	0.14
3093.5	16.37	16.06	0.128	3094	18.11	16.04	0.139
3094.5	16.37	16.06	0.128	3095	18.12	16.06	0.139
3095.5	16.45	16.11	0.128	3096	18.19	16.08	0.14
3096.5	16.45	16.12	0.128	3097	18.19	16.11	0.14
3097.5	16.41	16.09	0.127	3098	18.17	16.12	0.14
3098.5	16.34	16.06	0.127	3099	18.17	16.12	0.14
3099.5	16.35	16.03	0.127	3100	18.15	16.11	0.14
3100.5	16.35	16.04	0.127	3101	18.09	16.1	0.14
3101.5	16.37	16.07	0.128	3102	18.06	16	0.139
3102.5	16.4	16.07	0.128	3103	18.04	15.99	0.139
3103.5	16.37	16.07	0.128	3104	18.09	16	0.139
3104.5	16.35	16.03	0.127	3105	18.1	16.04	0.139
3105.5	16.29	15.98	0.127	3106	18.09	16.06	0.139
3106.5	16.28	15.98	0.127	3107	18.07	16.04	0.139
3107.5	16.29	15.97	0.127	3108	18.08	16.04	0.139
3108.5	16.31	16.04	0.127	3109	18.06	16.03	0.139
3109.5	16.44	16.12	0.128	3110	18.07	16.04	0.139
3110.5	16.51	16.16	0.128	3111	18.14	16.04	0.139
3111.5	16.54	16.2	0.128	3112	18.16	16.11	0.14
3112.5	16.54	16.2	0.128	3113	18.18	16.12	0.14
3113.5	16.52	16.2	0.128	3114	18.14	16.12	0.14
3114.5	16.54	16.2	0.128	3115	18.08	16.07	0.139
3115.5	16.54	16.2	0.128	3116	18.04	16.02	0.139
3116.5	16.52	16.17	0.128	3117	18.03	16	0.139
3117.5	16.4	16.12	0.127	3118	18.04	16.04	0.139
3118.5	16.33	16.04	0.127	3119	18.09	16.07	0.139
3119.5	16.31	15.98	0.127	3120	18.03	16.04	0.139
3120.5	16.31	15.98	0.127	3121	18.03	16.01	0.139
3121.5	16.33	16	0.127	3122	18.02	16	0.139
3122.5	16.33	16.02	0.127	3123	18.03	16.01	0.139
3123.5	16.29	15.95	0.126	3124	18.02	16	0.139
3124.5	16.26	15.93	0.126	3125	17.99	15.98	0.138
3125.5	16.29	15.95	0.126	3126	17.98	15.96	0.138
3126.5	16.34	15.99	0.127	3127	17.99	15.97	0.138
3127.5	16.33	16.01	0.127	3128	18	15.99	0.138
3128.5	16.4	16.02	0.127	3129	18.03	15.99	0.138
3129.5	16.46	16.09	0.127	3130	18.08	16.12	0.14
3130.5	16.51	16.15	0.127	3131	18.15	16.14	0.14
3131.5	16.51	16.2	0.127	3132	18.15	16.16	0.14
3132.5	16.5	16.18	0.127	3133	18.12	16.14	0.14
3133.5	16.51	16.18	0.127	3134	18.12	16.14	0.14
3134.5	16.49	16.18	0.127	3135	18.12	16.15	0.139
3135.5	16.44	16.14	0.127	3136	18.12	16.15	0.139
3136.5	16.45	16.12	0.127	3137	18.12	16.15	0.139
3137.5	16.5	16.15	0.127	3138	18.15	16.18	0.14
3138.5	16.53	16.18	0.127	3139	18.09	16.15	0.139
3139.5	16.45	16.15	0.127	3140	18.07	16.12	0.139
3140.5	16.44	16.14	0.127	3141	18.06	16.09	0.139
3141.5	16.45	16.12	0.127	3142	18.08	16.1	0.139
3142.5	16.46	16.14	0.127	3143	18.09	16.09	0.139
3143.5	16.41	16.12	0.127	3144	18.07	16.11	0.139
3144.5	16.39	16.09	0.127	3145	18.08	16.1	0.139
3145.5	16.43	16.1	0.127	3146	18.12	16.16	0.139
3146.5	16.49	16.16	0.127	3147	18.15	16.17	0.14
3147.5	16.49	16.19	0.127	3148	18.12	16.18	0.14
3148.5	16.48	16.17	0.127	3149	18.12	16.17	0.14
3149.5	16.45	16.12	0.127	3150	18.12	16.18	0.14
3150.5	16.45	16.12	0.127	3151	18.14	16.19	0.14
3151.5	16.43	16.12	0.127	3152	18.12	16.17	0.14
3152.5	16.4	16.09	0.127	3153	18.08	16.16	0.139
3153.5	16.4	16.1	0.127	3154	18.06	16.12	0.139
3154.5	16.45	16.12	0.127	3155	18.04	16.12	0.139
3155.5	16.45	16.15	0.127	3156	17.99	16.1	0.139
3156.5	16.42	16.14	0.127	3157	17.98	16.04	0.138
3157.5	16.4	16.08	0.127	3158	17.99	16.04	0.138
3158.5	16.43	16.08	0.127	3159	18.02	16.08	0.139
3159.5	16.46	16.12	0.127	3160	18.03	16.1	0.139
3160.5	16.44	16.12	0.127	3161	18.04	16.1	0.139
3161.5	16.42	16.1	0.126	3162	18.03	16.08	0.138
3162.5	16.43	16.11	0.126	3163	18.03	16.09	0.138
3163.5	16.45	16.11	0.126	3164	18.02	16.1	0.138
3164.5	16.44	16.12	0.126	3165	17.99	16.09	0.138
3165.5	16.37	16.08	0.126	3166	18	16.08	0.139
3166.5	16.36	16.06	0.126	3167	18.06	16.11	0.139
3167.5	16.36	16.04	0.126	3168	18.07	16.14	0.139
3168.5	16.39	16.07	0.126	3169	18.04	16.14	0.139
3169.5	16.35	16.04	0.126	3170	18.03	16.11	0.138
3170.5	16.36	16.03	0.126	3171	17.99	16.09	0.138
3171.5	16.4	16.04	0.126	3172	18.01	16.09	0.138
3172.5	16.41	16.08	0.126	3173	18.06	16.12	0.139
3173.5	16.4	16.08	0.126	3174	18.04	16.12	0.139
3174.5	16.44	16.09	0.126	3175	17.99	16.08	0.138
3175.5	16.45	16.12	0.126	3176	18.02	16.09	0.138
3176.5	16.39	16.07	0.126	3177	18.01	16.1	0.139
3177.5	16.29	16.03	0.125	3178	17.99	16.04	0.138
3178.5	16.32	15.98	0.125	3179	17.95	16.03	0.138
3179.5	16.37	16.04	0.126	3180	17.95	16.03	0.138
3180.5	16.4	16.07	0.126	3181	17.93	16.02	0.138
3181.5	16.4	16.07	0.126	3182	17.93	16.01	0.138
3182.5	16.4	16.07	0.126	3183	17.95	16.03	0.138
3183.5	16.42	16.08	0.126	3184	17.96	16.04	0.138
3184.5	16.37	16.06	0.126	3185	17.98	16.04	0.138
3185.5	16.37	16.06	0.126	3186	17.96	16.06	0.138
3186.5	16.4	16.06	0.126	3187	17.95	16.06	0.138
3187.5	16.37	16.04	0.126	3188	17.98	16.04	0.138
3188.5	16.35	16.04	0.126	3189	17.96	16.04	0.138
3189.5	16.37	16.04	0.126	3190	17.96	16.07	0.138
3190.5	16.39	16.07	0.126	3191	17.95	16.04	0.138
3191.5	16.42	16.1	0.126	3192	17.95	16.06	0.138
3192.5	16.42	16.1	0.126	3193	17.98	16.06	0.138
3193.5	16.4	16.1	0.126	3194	17.99	16.07	0.138
3194.5	16.39	16.06	0.126	3195	17.9	16.02	0.138
3195.5	16.37	16.06	0.126	3196	17.9	16	0.137
3196.5	16.39	16.07	0.126	3197	17.91	16	0.138
3197.5	16.36	16.07	0.126	3198	17.94	16.04	0.138
3198.5	16.35	16.03	0.125	3199	17.95	16.04	0.138
3199.5	16.35	16.03	0.125	3200	17.95	16.04	0.138
3200.5	16.35	16.03	0.125	3201	17.95	16.04	0.138
3201.5	16.34	16.02	0.125	3202	17.95	16.02	0.138
3202.5	16.31	15.99	0.125	3203	17.89	16.01	0.138
3203.5	16.34	16.01	0.125	3204	17.9	15.99	0.138
3204.5	16.34	16.02	0.125	3205	17.89	16	0.138
3205.5	16.33	16.02	0.125	3206	17.91	15.99	0.137
3206.5	16.34	16.02	0.125	3207	17.89	16	0.137
3207.5	16.39	16.03	0.125	3208	17.89	16	0.137
3208.5	16.39	16.07	0.126	3209	17.93	16.01	0.138
3209.5	16.37	16.04	0.125	3210	17.94	16.04	0.138
3210.5	16.32	16.01	0.125	3211	17.89	16.02	0.137
3211.5	16.36	16.03	0.125	3212	17.9	16.01	0.137
3212.5	16.37	16.04	0.125	3213	17.95	16.02	0.138
3213.5	16.35	16.03	0.125	3214	17.98	16.07	0.138
3214.5	16.36	16.02	0.125	3215	17.94	16.08	0.138
3215.5	16.36	16.03	0.126	3216	17.95	16.04	0.138
3216.5	16.35	16.03	0.125	3217	17.95	16.08	0.138
3217.5	16.34	16	0.125	3218	17.95	16.04	0.138
3218.5	16.25	15.98	0.125	3219	17.89	16.03	0.137
3219.5	16.25	15.95	0.125	3220	17.87	16	0.137
3220.5	16.27	15.94	0.124	3221	17.89	15.99	0.137
3221.5	16.29	15.98	0.125	3222	17.92	16.02	0.138
3222.5	16.41	16.02	0.125	3223	18.01	16.09	0.138
3223.5	16.46	16.1	0.125	3224	18.01	16.11	0.138
3224.5	16.48	16.12	0.126	3225	18.03	16.12	0.139
3225.5	16.43	16.12	0.126	3226	18.01	16.12	0.139
3226.5	16.43	16.1	0.126	3227	18.04	16.14	0.139
3227.5	16.46	16.11	0.126	3228	18.07	16.15	0.139
3228.5	16.46	16.15	0.126	3229	18.07	16.17	0.139
3229.5	16.53	16.15	0.126	3230	18.06	16.18	0.139
3230.5	16.53	16.2	0.126	3231	18.08	16.2	0.139
3231.5	16.51	16.2	0.126	3232	18.06	16.18	0.139
3232.5	16.45	16.14	0.125	3233	18.04	16.15	0.139
3233.5	16.45	16.12	0.125	3234	18.03	16.14	0.139
3234.5	16.44	16.12	0.125	3235	18.04	16.15	0.139
3235.5	16.44	16.12	0.125	3236	18.04	16.17	0.139
3236.5	16.5	16.12	0.125	3237	18.01	16.16	0.139
3237.5	16.48	16.14	0.125	3238	18.03	16.15	0.139
3238.5	16.42	16.12	0.125	3239	18.06	16.16	0.139
3239.5	16.41	16.09	0.125	3240	18.03	16.16	0.139
3240.5	16.43	16.09	0.125	3241	18.03	16.15	0.138
3241.5	16.44	16.1	0.125	3242	18.04	16.17	0.139
3242.5	16.44	16.11	0.125	3243	18.08	16.19	0.139
3243.5	16.46	16.15	0.125	3244	18.04	16.19	0.139
3244.5	16.42	16.12	0.125	3245	18.02	16.17	0.138
3245.5	16.4	16.12	0.125	3246	18.01	16.14	0.138
3246.5	16.4	16.08	0.125	3247	18	16.12	0.138
3247.5	16.43	16.12	0.125	3248	18.01	16.12	0.138
3248.5	16.46	16.14	0.125	3249	18.04	16.14	0.138
3249.5	16.44	16.14	0.125	3250	18.07	16.16	0.139
3250.5	16.39	16.1	0.125	3251	18	16.14	0.138
3251.5	16.37	16.08	0.125	3252	18.02	16.12	0.138
3252.5	16.45	16.1	0.125	3253	18.06	16.12	0.138
3253.5	16.45	16.14	0.125	3254	18.08	16.2	0.139
3254.5	16.44	16.14	0.125	3255	18.08	16.2	0.139
3255.5	16.48	16.16	0.125	3256	18.07	16.2	0.138
3256.5	16.42	16.15	0.125	3257	18.04	16.19	0.138
3257.5	16.39	16.1	0.125	3258	18.04	16.18	0.138
3258.5	16.37	16.08	0.125	3259	18.06	16.17	0.138
3259.5	16.45	16.1	0.125	3260	18.04	16.17	0.138
3260.5	16.41	16.12	0.125	3261	18.06	16.18	0.138
3261.5	16.41	16.1	0.125	3262	18.06	16.16	0.138
3262.5	16.42	16.1	0.125	3263	18.03	16.16	0.138
3263.5	16.42	16.11	0.125	3264	18.03	16.14	0.138
3264.5	16.39	16.09	0.124	3265	18.01	16.16	0.138
3265.5	16.37	16.07	0.124	3266	17.99	16.11	0.137
3266.5	16.35	16.03	0.124	3267	17.95	16.07	0.137
3267.5	16.32	16	0.124	3268	18	16.09	0.137
3268.5	16.32	16	0.124	3269	18.04	16.15	0.138
3269.5	16.37	16.04	0.124	3270	18.07	16.19	0.138
3270.5	16.42	16.07	0.125	3271	17.99	16.17	0.137
3271.5	16.39	16.08	0.125	3272	17.98	16.12	0.137
3272.5	16.33	16.06	0.125	3273	17.98	16.12	0.137
3273.5	16.32	16	0.124	3274	17.95	16.06	0.137
3274.5	16.34	16.01	0.124	3275	17.96	16.08	0.137
3275.5	16.37	16.03	0.125	3276	17.96	16.1	0.137
3276.5	16.41	16.07	0.125	3277	17.95	16.12	0.137
3277.5	16.43	16.12	0.125	3278	17.95	16.11	0.137
3278.5	16.46	16.15	0.125	3279	17.99	16.11	0.137
3279.5	16.43	16.12	0.125	3280	17.95	16.12	0.137
3280.5	16.39	16.09	0.125	3281	17.93	16.1	0.137
3281.5	16.36	16.04	0.125	3282	17.95	16.09	0.137
3282.5	16.4	16.06	0.125	3283	18.01	16.12	0.137
3283.5	16.39	16.08	0.125	3284	18.02	16.15	0.137
3284.5	16.37	16.08	0.124	3285	18.04	16.16	0.137
3285.5	16.4	16.08	0.124	3286	18.01	16.12	0.137
3286.5	16.37	16.08	0.124	3287	17.95	16.11	0.136
3287.5	16.34	16.04	0.124	3288	17.96	16.08	0.136
3288.5	16.33	16.02	0.124	3289	17.96	16.08	0.136
3289.5	16.32	16.01	0.124	3290	17.96	16.07	0.136
3290.5	16.29	15.99	0.124	3291	17.95	16.07	0.136
3291.5	16.33	15.97	0.124	3292	17.99	16.1	0.136
3292.5	16.37	16.04	0.124	3293	17.98	16.11	0.136
3293.5	16.35	16.06	0.124	3294	17.98	16.12	0.136
3294.5	16.33	16.03	0.124	3295	17.96	16.09	0.136
3295.5	16.32	16.01	0.124	3296	17.96	16.1	0.137
3296.5	16.35	16.04	0.124	3297	18.02	16.11	0.137
3297.5	16.4	16.07	0.124	3298	18.03	16.14	0.137
3298.5	16.37	16.07	0.124	3299	17.99	16.12	0.137
3299.5	16.31	16.01	0.124	3300	17.98	16.12	0.136
3300.5	16.33	15.98	0.124	3301	18	16.12	0.136
3301.5	16.37	16.03	0.124	3302	17.98	16.1	0.136
3302.5	16.45	16.08	0.124	3303	17.95	16.09	0.136
3303.5	16.45	16.14	0.124	3304	17.94	16.07	0.136
3304.5	16.43	16.12	0.124	3305	17.96	16.08	0.136
3305.5	16.45	16.12	0.124	3306	17.95	16.1	0.136
3306.5	16.49	16.15	0.124	3307	17.98	16.12	0.136
3307.5	16.52	16.19	0.124	3308	17.98	16.09	0.136
3308.5	16.53	16.2	0.125	3309	17.96	16.1	0.136
3309.5	16.54	16.21	0.125	3310	17.95	16.08	0.136
3310.5	16.57	16.26	0.125	3311	17.98	16.1	0.136
3311.5	16.61	16.29	0.125	3312	17.99	16.11	0.136
3312.5	16.56	16.28	0.125	3313	17.95	16.12	0.136
3313.5	16.54	16.23	0.125	3314	17.96	16.1	0.136
3314.5	16.49	16.19	0.125	3315	17.96	16.09	0.136
3315.5	16.36	16.08	0.124	3316	17.96	16.1	0.136
3316.5	16.29	16.04	0.124	3317	17.99	16.11	0.136
3317.5	16.28	16	0.124	3318	17.96	16.09	0.136
3318.5	16.29	15.99	0.124	3319	17.98	16.1	0.136
3319.5	16.29	16	0.124	3320	18.01	16.12	0.136
3320.5	16.26	15.95	0.123	3321	18.01	16.15	0.136
3321.5	16.26	15.94	0.123	3322	17.98	16.11	0.136
3322.5	16.28	15.95	0.123	3323	17.95	16.1	0.136
3323.5	16.29	15.96	0.123	3324	17.95	16.1	0.136
3324.5	16.34	15.99	0.123	3325	17.98	16.11	0.136
3325.5	16.43	16.02	0.124	3326	17.99	16.11	0.136
3326.5	16.45	16.12	0.124	3327	17.99	16.11	0.136
3327.5	16.45	16.15	0.124	3328	17.99	16.12	0.136
3328.5	16.46	16.14	0.124	3329	17.94	16.1	0.136
3329.5	16.45	16.15	0.124	3330	17.95	16.04	0.135
3330.5	16.45	16.15	0.124	3331	17.95	16.08	0.135
3331.5	16.51	16.17	0.124	3332	17.93	16.08	0.135
3332.5	16.53	16.19	0.124	3333	17.9	16.04	0.135
3333.5	16.53	16.2	0.124	3334	17.91	16.04	0.135
3334.5	16.48	16.18	0.124	3335	17.98	16.09	0.135
3335.5	16.45	16.14	0.124	3336	17.95	16.11	0.135
3336.5	16.43	16.11	0.124	3337	17.91	16.08	0.135
3337.5	16.45	16.14	0.124	3338	17.89	16.02	0.134
3338.5	16.49	16.17	0.124	3339	17.95	16.04	0.135
3339.5	16.45	16.15	0.124	3340	17.96	16.08	0.135
3340.5	16.44	16.12	0.124	3341	17.93	16.08	0.135
3341.5	16.41	16.09	0.124	3342	17.98	16.08	0.135
3342.5	16.44	16.11	0.124	3343	18	16.1	0.135
3343.5	16.51	16.12	0.124	3344	18	16.12	0.136
3344.5	16.54	16.2	0.124	3345	17.99	16.1	0.135
3345.5	16.51	16.2	0.124	3346	18	16.12	0.135
3346.5	16.46	16.19	0.124	3347	17.99	16.12	0.135
3347.5	16.42	16.12	0.124	3348	17.94	16.1	0.135
3348.5	16.34	15.99	0.123	3349	17.92	16.06	0.135
3349.5	16.21	15.93	0.123	3350	17.92	16.03	0.135
3350.5	16.2	15.9	0.123	3351	17.94	16.08	0.135
3351.5	16.2	15.88	0.123	3352	17.93	16.07	0.135
3352.5	16.23	15.94	0.123	3353	17.87	16.04	0.135
3353.5	16.29	15.96	0.123	3354	17.86	15.99	0.134
3354.5	16.33	15.99	0.123	3355	17.87	16.01	0.134
3355.5	16.4	16.01	0.123	3356	17.93	16.02	0.134
3356.5	16.45	16.12	0.124	3357	17.95	16.08	0.135
3357.5	16.44	16.12	0.124	3358	17.94	16.07	0.135
3358.5	16.43	16.11	0.124	3359	17.87	16.04	0.135
3359.5	16.4	16.09	0.123	3360	17.87	16.01	0.134
3360.5	16.4	16.09	0.123	3361	17.92	15.99	0.134
3361.5	16.43	16.1	0.123	3362	17.94	16.04	0.134
3362.5	16.43	16.11	0.124	3363	17.94	16.04	0.135
3363.5	16.4	16.07	0.123	3364	17.96	16.08	0.135
3364.5	16.36	16.04	0.123	3365	18.04	16.12	0.135
3365.5	16.37	16.04	0.123	3366	18.03	16.19	0.136
3366.5	16.4	16.06	0.123	3367	18.01	16.16	0.135
3367.5	16.43	16.11	0.124	3368	18.03	16.14	0.136
3368.5	16.45	16.12	0.123	3369	18.03	16.17	0.136
3369.5	16.45	16.14	0.123	3370	18.03	16.18	0.136
3370.5	16.43	16.12	0.123	3371	18.03	16.17	0.136
3371.5	16.37	16.04	0.123	3372	18	16.16	0.136
3372.5	16.35	16.04	0.123	3373	18.01	16.14	0.136
3373.5	16.37	16.02	0.123	3374	18.02	16.18	0.136
3374.5	16.39	16.07	0.123	3375	18.11	16.21	0.137
3375.5	16.4	16.08	0.123	3376	18.09	16.25	0.137
3376.5	16.37	16.08	0.123	3377	18.01	16.2	0.136
3377.5	16.39	16.08	0.123	3378	18.06	16.17	0.136
3378.5	16.37	16.06	0.123	3379	18.07	16.2	0.136
3379.5	16.39	16.08	0.123	3380	18.08	16.21	0.136
3380.5	16.4	16.07	0.123	3381	18.04	16.16	0.136
3381.5	16.39	16.08	0.123	3382	18.04	16.17	0.136
3382.5	16.39	16.07	0.123	3383	18.1	16.18	0.136
3383.5	16.37	16.07	0.123	3384	18.12	16.24	0.137
3384.5	16.4	16.06	0.123	3385	18.12	16.21	0.136
3385.5	16.4	16.09	0.123	3386	18.08	16.2	0.136
3386.5	16.39	16.06	0.123	3387	17.95	16.12	0.135
3387.5	16.37	16.04	0.123	3388	17.89	16.08	0.135
3388.5	16.37	16.04	0.123	3389	17.87	16.01	0.134
3389.5	16.36	16.03	0.123	3390	17.85	15.98	0.134
3390.5	16.43	16.06	0.123	3391	17.87	16	0.134
3391.5	16.41	16.1	0.123	3392	17.9	16	0.134
3392.5	16.37	16.06	0.123	3393	17.89	16.03	0.134
3393.5	16.36	16.04	0.123	3394	17.87	16.03	0.134
3394.5	16.34	16.04	0.123	3395	17.85	16	0.134
3395.5	16.33	16.02	0.123	3396	17.83	15.98	0.134
3396.5	16.34	16.01	0.123	3397	17.85	15.99	0.134
3397.5	16.33	16.01	0.122	3398	17.94	16.04	0.135
3398.5	16.31	15.99	0.122	3399	17.95	16.07	0.135
3399.5	16.35	16.02	0.123	3400	18.01	16.12	0.135
3400.5	16.36	16.03	0.123	3401	18.06	16.19	0.136
3401.5	16.37	16.04	0.123	3402	18.04	16.2	0.136
3402.5	16.4	16.07	0.123	3403	18.06	16.21	0.136
3403.5	16.35	16.08	0.123	3404	18.1	16.23	0.136
3404.5	16.32	16	0.122	3405	18.09	16.21	0.136
3405.5	16.31	16	0.123	3406	17.99	16.19	0.135
3406.5	16.35	16.04	0.123	3407	17.95	16.12	0.135
3407.5	16.33	16.03	0.123	3408	17.95	16.11	0.135
3408.5	16.32	15.99	0.123	3409	17.98	16.12	0.135
3409.5	16.31	15.98	0.122	3410	17.98	16.12	0.135
3410.5	16.31	15.98	0.122	3411	18	16.12	0.135
3411.5	16.34	15.99	0.122	3412	18.03	16.14	0.135
3412.5	16.37	16.09	0.123	3413	18.01	16.16	0.135
3413.5	16.52	16.17	0.123	3414	17.93	16.11	0.135
3414.5	16.53	16.2	0.123	3415	17.92	16.09	0.135
3415.5	16.54	16.2	0.123	3416	17.93	16.07	0.134
3416.5	16.51	16.18	0.123	3417	17.93	16.07	0.135
3417.5	16.49	16.18	0.123	3418	17.96	16.08	0.135
3418.5	16.46	16.16	0.123	3419	17.95	16.1	0.135
3419.5	16.45	16.15	0.123	3420	17.95	16.11	0.135
3420.5	16.48	16.16	0.123	3421	17.99	16.14	0.135
3421.5	16.53	16.18	0.123	3422	17.95	16.14	0.135
3422.5	16.56	16.23	0.123	3423	17.93	16.09	0.135
3423.5	16.54	16.21	0.123	3424	17.92	16.07	0.135
3424.5	16.53	16.2	0.123	3425	17.92	16.04	0.134
3425.5	16.5	16.16	0.123	3426	17.95	16.06	0.134
3426.5	16.41	16.09	0.123	3427	18.02	16.14	0.135
3427.5	16.33	15.99	0.122	3428	18.02	16.17	0.135
3428.5	16.27	15.95	0.122	3429	17.99	16.15	0.135
3429.5	16.26	15.96	0.122	3430	17.99	16.12	0.135
3430.5	16.25	15.95	0.122	3431	17.99	16.12	0.135
3431.5	16.21	15.9	0.122	3432	17.93	16.11	0.135
3432.5	16.26	15.89	0.122	3433	17.93	16.06	0.134
3433.5	16.34	15.92	0.122	3434	17.94	16.07	0.135
3434.5	16.42	16.12	0.123	3435	17.95	16.08	0.135
3435.5	16.5	16.16	0.123	3436	18	16.12	0.135
3436.5	16.5	16.19	0.123	3437	17.98	16.11	0.135
3437.5	16.49	16.19	0.123	3438	17.93	16.1	0.135
3438.5	16.43	16.11	0.123	3439	17.92	16.06	0.134
3439.5	16.43	16.11	0.123	3440	17.92	16.06	0.135
3440.5	16.45	16.12	0.123	3441	17.93	16.07	0.135
3441.5	16.45	16.14	0.123	3442	17.95	16.08	0.135
3442.5	16.44	16.11	0.123	3443	17.95	16.09	0.135
3443.5	16.41	16.09	0.123	3444	17.95	16.09	0.135
3444.5	16.44	16.09	0.123	3445	17.96	16.09	0.135
3445.5	16.48	16.12	0.123	3446	17.96	16.09	0.135
3446.5	16.5	16.17	0.123	3447	18.01	16.11	0.135
3447.5	16.5	16.18	0.123	3448	18.04	16.15	0.135
3448.5	16.46	16.17	0.123	3449	18.02	16.16	0.135
3449.5	16.46	16.14	0.123	3450	17.94	16.1	0.134
3450.5	16.44	16.12	0.122	3451	17.95	16.1	0.134
3451.5	16.48	16.14	0.122	3452	17.98	16.11	0.135
3452.5	16.49	16.16	0.123	3453	18.03	16.17	0.135
3453.5	16.48	16.15	0.123	3454	18.02	16.17	0.135
3454.5	16.42	16.1	0.122	3455	18.02	16.18	0.135
3455.5	16.4	16.09	0.122	3456	18	16.14	0.135
3456.5	16.37	16.04	0.122	3457	18	16.14	0.135
3457.5	16.36	16.04	0.122	3458	17.96	16.15	0.135
3458.5	16.45	16.07	0.122	3459	17.95	16.12	0.134
3459.5	16.45	16.11	0.122	3460	17.95	16.12	0.134
3460.5	16.45	16.12	0.122	3461	17.95	16.09	0.134
3461.5	16.45	16.11	0.122	3462	17.93	16.07	0.134
3462.5	16.41	16.11	0.122	3463	17.93	16.06	0.134
3463.5	16.41	16.09	0.122	3464	17.93	16.07	0.134
3464.5	16.4	16.1	0.122	3465	17.93	16.08	0.135
3465.5	16.43	16.11	0.122	3466	17.93	16.1	0.135
3466.5	16.4	16.11	0.122	3467	17.95	16.09	0.134
3467.5	16.42	16.11	0.122	3468	17.95	16.12	0.134
3468.5	16.43	16.11	0.122	3469	17.95	16.1	0.134
3469.5	16.39	16.08	0.122	3470	17.93	16.07	0.134
3470.5	16.4	16.07	0.122	3471	17.92	16.08	0.134
3471.5	16.42	16.08	0.122	3472	17.87	16.04	0.134
3472.5	16.42	16.09	0.122	3473	17.85	16	0.133
3473.5	16.4	16.08	0.122	3474	17.94	16.02	0.133
3474.5	16.39	16.08	0.122	3475	17.96	16.11	0.134
3475.5	16.39	16.07	0.122	3476	17.98	16.12	0.134
3476.5	16.39	16.08	0.122	3477	17.98	16.12	0.134
3477.5	16.45	16.12	0.122	3478	17.93	16.11	0.134
3478.5	16.45	16.14	0.122	3479	17.91	16.09	0.134
3479.5	16.43	16.12	0.122	3480	17.9	16.07	0.134
3480.5	16.43	16.11	0.122	3481	17.87	16.04	0.134
3481.5	16.48	16.12	0.122	3482	17.92	16.04	0.134
3482.5	16.46	16.16	0.122	3483	17.96	16.08	0.134
3483.5	16.46	16.15	0.122	3484	17.95	16.12	0.134
3484.5	16.46	16.14	0.122	3485	17.95	16.14	0.134
3485.5	16.46	16.14	0.122	3486	17.98	16.12	0.134
3486.5	16.43	16.12	0.122	3487	17.95	16.14	0.135
3487.5	16.42	16.1	0.122	3488	17.91	16.1	0.134
3488.5	16.4	16.08	0.122	3489	17.91	16.06	0.134
3489.5	16.36	16.08	0.122	3490	17.89	16.04	0.134
3490.5	16.39	16.07	0.122	3491	17.85	16.02	0.133
3491.5	16.37	16.08	0.122	3492	17.84	16.01	0.133
3492.5	16.39	16.08	0.122	3493	17.85	16.01	0.133
3493.5	16.4	16.08	0.122	3494	17.87	16.02	0.133
3494.5	16.37	16.09	0.122	3495	17.94	16.08	0.134
3495.5	16.36	16.06	0.122	3496	17.98	16.12	0.134
3496.5	16.37	16.04	0.122	3497	17.95	16.12	0.134
3497.5	16.37	16.06	0.122	3498	17.87	16.04	0.133
3498.5	16.37	16.06	0.122	3499	17.89	16.06	0.133
3499.5	16.34	16.04	0.122	3500	17.9	16.06	0.133
3500.5	16.29	16	0.121	3501	17.85	16.02	0.133
3501.5	16.26	15.98	0.121	3502	17.87	16.03	0.133
3502.5	16.27	15.95	0.121	3503	17.95	16.04	0.133
3503.5	16.32	15.97	0.121	3504	17.99	16.14	0.134
3504.5	16.34	16.02	0.121	3505	17.98	16.16	0.134
3505.5	16.36	16.02	0.122	3506	17.95	16.12	0.134
3506.5	16.42	16.11	0.122	3507	17.95	16.14	0.134
3507.5	16.53	16.19	0.122	3508	17.92	16.11	0.134
3508.5	16.52	16.2	0.122	3509	17.91	16.09	0.133
3509.5	16.52	16.2	0.122	3510	17.93	16.08	0.133
3510.5	16.52	16.2	0.122	3511	17.9	16.08	0.133
3511.5	16.5	16.18	0.122	3512	17.85	16.06	0.133
3512.5	16.48	16.16	0.122	3513	17.85	16.01	0.133
3513.5	16.48	16.16	0.122	3514	17.87	16.02	0.133
3514.5	16.52	16.18	0.122	3515	17.87	16.04	0.133
3515.5	16.53	16.19	0.122	3516	17.9	16.04	0.133
3516.5	16.51	16.19	0.122	3517	17.89	16.06	0.133
3517.5	16.5	16.17	0.122	3518	17.85	16.04	0.133
3518.5	16.51	16.18	0.122	3519	17.85	16.02	0.133
[truncated: 2,983 more rows]
