# Supplementary material for: In-orbit demonstration of an iodine electric propulsion system
Source: Nature. 2021 Nov 17;599(7885):411–5. doi: 10.1038/s41586-021-04015-y (PMC8599014; doi:10.1038/s41586-021-04015-y)
Supplement: Supplementary file 5 — Source Data Extended Data Fig. 3 [file 41586_2021_4015_MOESM5_ESM.xlsx]

## Sheet: Ex. Fig. 3a (Perveance)
Ion beam current (mA)	Total accel. voltage (V) - CH law	Total accel. voltage (V) - Perveance limit (PIC)	Total accel. voltage (V) - Cross-over limit (PIC)	Operating range - Ion beam current (mA)	Operating range - Voltage (V)
5.97154	233.859	360	2900	6	900
8.95731	306.442	440	3300	21.5	1700
11.9431	371.229	510	3700
14.9288	430.773	580	4100
17.9146	486.447	625	4400
20.9004	539.097	690	4700
23.8862	589.289	750	5100

## Sheet: Ex. Fig. 3b (Correction factor)
RF power (W)	Thrust correction factor
6	1.18097
6.5	1.16668
7	1.13831
7.5	1.10529
8	1.11557
8.5	1.10351
9	1.09171
9.5	1.08477
10	1.07441
10.5	1.06396
11	1.06775
11.5	1.06052
12	1.05897
12.5	1.05596
13	1.0431

## Sheet: Ex. Fig. 3c (Thrust-Power)
Total power (W) - 38 ug/s	Thrust (mN) - 38 ug/s	Total power (W) - 58 ug/s	Thrust (mN) - 58 ug/s	Total power (W) - 99 ug/s	Thrust (mN) - 99 ug/s
37.235	0.447545	38.46	0.515369	34.26	0.283445
40.59	0.543241	42.51	0.60971	36.51	0.338245
40.76	0.530785	42.515	0.64909	38.76	0.385659
43.8575	0.630478	46.3075	0.761309	41.2025	0.577107
44.285	0.604199	46.56	0.694186	45.815	0.681712
44.94	0.642247	47.69	0.766973	46.1325	0.751967
47.125	0.717078	50.1	0.872936	50.4275	0.775213
48.995	0.745213	52.495	0.901185	50.8	0.90935
49.29	0.730747	52.865	0.870639	52.245	0.889968
53.05	0.848301	57.3	1.03527	58.3	1.07851
54.1325	0.845788	58.6825	1.01861	58.3575	1.0062
58.975	0.959971	64.5	1.17016	65.8	1.22102

## Sheet: Ex. Fig. 3d (PIC)
r/R	z/L
0.0201178	0.727632
0.016977	0.820782
0.000138226	0.478853
0.000138435	0.124335
0.000132452	0.834145
0.000133685	0.0906303
0.000138837	0.780662
0.000134879	0.717907
0.000142244	0.626423
0.000135498	0.653976
0.000145754	0.143015
0.000137377	0.255746
0.000139517	0.405312
0.000132904	0.295623
0.000133659	0.68884
0.000132546	0.592511
0.000127448	0.587217
0.000128382	0.98185
0.000130902	0.685907
0.000132645	0.65137
0.000147068	0.450913
0.000141339	0.231578
0.000151671	0.0353742
0.000135475	0.922923
0.000143974	0.148211
0.000140239	0.672034
0.000139335	0.697732
0.000147669	0.289999
0.000137855	0.0383298
0.00013649	0.506048
0.000138808	0.242179
0.000136214	0.705426
0.000143189	0.282231
0.000143521	0.310611
0.000135282	0.781032
0.000143361	0.168499
0.000136681	0.650735
0.000153316	0.25744
0.000135675	0.76997
0.000152614	0.374598
0.000138014	0.961942
0.000142183	0.634826
0.000149262	0.653395
0.000149003	0.921819
0.000135866	0.414201
0.000143573	0.315953
0.000142793	0.904848
0.000143588	0.543465
0.000134112	0.143336
0.000147983	0.618313
0.000141862	0.318379
0.000140275	0.189346
0.000141153	0.432954
0.000146525	0.490686
0.00014594	0.457978
0.000141526	0.896017
0.000149861	0.0178016
0.00014435	0.985798
0.00014692	0.741396
0.00016946	0.287594
0.000145893	0.556474
0.000150124	0.000317893
0.000142784	0.0206288
0.00014887	0.770692
0.00013984	0.630547
0.000144383	0.0964088
0.000159664	0.485012
0.000146035	0.972553
0.000154425	0.621753
0.000144109	0.67462
0.000151608	0.143715
0.000153578	0.359248
0.000142475	0.46997
0.000153482	0.87376
0.000154281	0.344942
0.00015003	0.311878
0.000149799	0.131094
0.000152103	0.119732
0.000149485	0.120752
0.000155394	0.167265
0.000140825	0.0375821
0.00015127	0.413699
0.000153203	0.992215
0.000149836	0.790706
0.000150677	0.257371
0.000161041	0.11973
0.000153336	0.0238555
0.000155211	0.529939
0.000151851	0.893474
0.000154808	0.666169
0.000151995	0.6982
0.000161934	0.442839
0.000155603	0.583145
0.000146803	0.4082
0.000152974	0.923314
0.000153238	0.551409
0.000168105	0.629878
0.000154115	0.60754
0.000147896	0.338437
0.000164428	0.296546
0.000160019	0.91631
0.000156254	0.789656
0.000167765	0.161938
0.000163948	0.239598
0.000148499	0.556058
0.000158389	0.627884
0.000169049	0.195636
0.00015294	0.0737801
0.000156448	0.578284
0.038952	0.237583
0.0368082	0.913094
0.000112035	0.266711
0.000108956	0.549969
0.000122884	0.293508
0.000124125	0.0247921
0.00010919	0.470711
0.000107991	0.826677
0.00011713	0.375745
0.000106137	0.89392
0.000124808	0.0985431
0.00011059	0.390348
0.000113902	0.549946
0.000115966	0.36903
0.000109397	0.859178
0.000122177	0.205017
0.000112809	0.370137
0.000122803	0.0575711
0.000118633	0.396189
0.000112426	0.481019
0.000110844	0.593533
0.00012547	0.832643
0.000112673	0.576351
0.000116535	0.335905
0.000119366	0.49954
0.000123197	0.875869
0.000119033	0.736424
0.000112882	0.489303
0.000114557	0.85724
0.000120222	0.0613808
0.00011649	0.169955
0.000113054	0.696114
0.000111602	0.363456
0.000112586	0.440108
0.000123176	0.740805
0.000112985	0.754236
0.000120383	0.929589
0.000122027	0.0855971
0.000119606	0.144408
0.000118403	0.447576
0.000121675	0.352487
0.000118705	0.142342
0.000118644	0.212388
0.00012457	0.681963
0.000117132	0.773053
0.000112577	0.774311
0.000119812	0.517682
0.000118773	0.912427
0.000130213	0.922702
0.000119247	0.983686
0.000127755	0.057432
0.000118782	0.421726
0.000129759	0.986113
0.000118565	0.275636
0.000125409	0.333079
0.000122338	0.350416
0.000117255	0.38629
0.000118076	0.333112
0.000136436	0.538598
0.000116033	0.582276
0.00012766	0.165069
0.000123934	0.576187
0.000123719	0.0225869
0.000127262	0.444913
0.000124196	0.414192
0.000120757	0.694685
0.000124749	0.861836
0.000123376	0.454512
0.000126919	0.1228
0.000130926	0.212462
0.000125083	0.816209
0.000121113	0.195592
0.000126327	0.352951
0.000119712	0.684068
0.000136693	0.729344
0.000129572	0.837703
0.000139742	0.662622
0.000138959	0.220196
0.000123078	0.199015
0.000121086	0.177218
0.000129954	0.72174
0.000124225	0.57103
0.000122259	0.306216
0.000136384	0.827451
0.000142673	0.441655
0.000138579	0.710912
0.000124924	0.505847
0.000131904	0.818845
0.000128487	0.62057
0.000144026	0.165144
0.000142664	0.43643
0.00013475	0.359135
0.000135907	0.658619
0.000132511	0.838934
0.000132395	0.3399
0.000138696	0.372024
0.000128571	0.814756
0.000136294	0.622946
0.00012548	0.46353
0.000136642	0.132314
0.000131991	0.310503
0.000149561	0.213164
0.00014356	0.644931
0.000136869	0.104525
0.000132375	0.320108
0.000138308	0.745513
0.000145486	0.0839441
0.00012561	0.235045
0.000126847	0.38454
0.00013641	0.950297
0.0384578	0.620002
0.00511682	0.71792
0.681463	0.431314
8.63522e-05	0.0694398
8.98928e-05	0.52935
8.58719e-05	0.373247
8.78802e-05	0.311495
8.92663e-05	0.707186
9.50094e-05	0.98526
9.05479e-05	0.491541
8.71827e-05	0.219305
9.26502e-05	0.987682
8.64483e-05	0.96206
8.75368e-05	0.770148
9.73482e-05	0.387836
9.33353e-05	0.779385
9.65037e-05	0.856903
9.28371e-05	0.519929
8.90577e-05	0.527292
0.000104797	0.623649
9.62142e-05	0.760904
8.89281e-05	0.655146
9.11788e-05	0.195363
9.37946e-05	0.898542
9.04059e-05	0.522022
9.76538e-05	0.397849
9.02501e-05	0.286474
9.16725e-05	0.0793452
9.64145e-05	0.042432
9.95108e-05	0.298825
9.59077e-05	0.237648
9.59908e-05	0.585105
8.99002e-05	0.586073
9.93363e-05	0.446996
9.71888e-05	0.615973
9.41198e-05	0.438697
9.75392e-05	0.149332
9.88647e-05	0.560022
9.56237e-05	0.636957
0.00010163	0.431726
0.000108403	0.841228
0.00010152	0.0341789
9.66228e-05	0.357816
9.53749e-05	0.91655
9.29872e-05	0.176825
9.51725e-05	0.290226
0.000103636	0.0539909
9.45689e-05	0.2415
0.00010366	0.192042
0.000104877	0.942677
9.89863e-05	0.904853
9.72655e-05	0.183551
0.000112162	0.623075
9.6239e-05	0.739755
0.000103373	0.454157
0.000107509	0.906319
0.000106257	0.125387
0.000105681	0.0785136
9.73087e-05	0.847978
0.000102674	0.277033
0.000102538	0.477774
0.000109384	0.61669
0.00010064	0.988655
9.71377e-05	0.693782
9.54122e-05	0.324346
0.000100387	0.86189
9.97931e-05	0.26909
0.000103821	0.985652
0.000103101	0.0860526
0.000100121	0.749059
0.000104577	0.298008
0.00010124	0.923146
0.000104581	0.661817
0.000105384	0.952464
0.000104712	0.86113
0.000101523	0.942078
0.000105557	0.781432
0.000104275	0.396458
0.000117598	0.474853
0.000105325	0.649627
0.0001032	0.865399
0.000107451	0.517712
0.000101727	0.639816
0.000106543	0.417813
0.000107184	0.382204
0.000105384	0.0606879
0.000113243	0.291992
0.000100873	0.111388
0.000109955	0.42042
0.00010937	0.432403
0.000109269	0.413545
0.000105801	0.157019
0.000106551	0.157132
0.000115125	0.254993
0.000103431	0.585493
0.000101542	0.0160651
0.000102793	0.856216
0.000111396	0.997534
0.000112844	0.54532
0.000104372	0.913762
0.00010673	0.260745
0.00011597	0.554786
0.000104702	0.912838
0.000109904	0.708689
0.000112464	0.778684
0.000106681	0.639283
0.000108813	0.417854
0.00011036	0.964597
0.000107762	0.35174
0.000123165	0.106822
0.000109349	0.849177
0.000115473	0.497407
0.000108621	0.865739
0.000114395	0.763562
0.000106961	0.69727
0.0378107	0.823417
0.0244913	0.117974
0.0166791	0.352187
0.00157667	0.765113
0.00148718	0.40237
0.00156138	0.650558
0.00149886	0.0104052
0.0014227	0.999175
0.00139926	0.992856
0.00159561	0.88535
0.00155449	0.688995
0.00147306	0.953554
0.00165166	0.810378
0.00147986	0.779771
0.00152551	0.984787
0.00155269	0.240138
0.00149154	0.186392
0.00156467	0.0883456
0.00155794	0.279228
0.00145158	0.55007
0.00141324	0.888387
0.00159804	0.709034
0.00150052	0.618399
0.00155582	0.638428
0.00154008	0.866633
0.00148985	0.696962
0.0015155	0.297423
0.00141709	0.382117
0.00157998	0.952729
0.00150347	0.816036
0.00143916	0.498444
0.00143761	0.518686
0.00155274	0.455445
0.00152671	0.731984
0.00153747	0.027844
0.00159098	0.485306
0.00158283	0.153425
0.00158354	0.20882
0.00148885	0.129619
0.00149285	0.255924
0.00150422	0.925506
0.00157464	0.384153
0.00159158	0.424065
0.00149643	0.540436
0.00150664	0.14971
0.00155181	0.0256404
0.00155417	0.868653
0.00150537	0.757129
0.00153114	0.0486084
0.00152773	0.668431
0.00144662	0.440804
0.00144944	0.242524
0.00160271	0.735585
0.00147993	0.876554
0.0015451	0.424026
0.00148675	0.217988
0.00155478	0.746989
0.00152851	0.56222
0.0015301	0.869667
0.00150866	0.977081
0.00151264	0.724011
0.00152486	0.495841
0.00147312	0.107002
0.00152754	0.0930174
0.00156402	0.775855
0.00146087	0.553719
0.00142984	0.244732
0.00153014	0.711636
0.00165065	0.246388
0.00152105	0.454941
0.00144075	0.963608
0.00148443	0.989957
0.00162475	0.324258
0.00152663	0.699551
0.00147956	0.363499
0.00151162	0.659939
0.00148848	0.360958
0.00157997	0.948873
0.00154771	0.709555
0.00147243	0.0670884
0.00144817	0.500089
0.0014675	0.605849
0.00151631	0.463467
0.00149005	0.209651
0.00161071	0.495213
0.00153778	0.171404
0.0015271	0.679962
0.00146731	0.908058
0.00157272	0.0272305
0.00144699	0.930697
0.00145126	0.770656
0.00163041	0.400687
0.00150403	0.441198
0.00159932	0.566666
0.00150313	0.361856
0.0014986	0.276331
0.00151561	0.603272
0.00159798	0.558719
0.00166768	0.329307
0.00144498	0.8085
0.00146935	0.344571
0.00154246	0.525344
0.00145313	0.564549
0.00155099	0.2057
0.00156726	0.539587
0.00159193	0.0129716
0.00157691	0.903275
0.000805805	0.179412
0.00140443	0.435786
0.000253023	0.511091
0.00136519	0.87743
0.00112683	0.392002
0.000372142	0.434231
0.00229439	0.874715
0.00144052	0.297133
0.00148291	0.688019
0.00143576	0.0810544
0.0015525	0.711701
0.00156643	0.506481
0.0014356	0.239616
0.00141948	0.0956107
0.0014339	0.12008
0.00152297	0.85361
0.00144946	0.492726
0.00151079	0.347666
0.00152006	0.632289
0.00155831	0.251428
0.00141728	0.70157
0.0014767	0.94549
0.00142958	0.680802
0.00144342	0.248175
0.0015217	0.538091
0.00146458	0.800051
0.00161773	0.0897549
0.00150925	0.815029
0.00143178	0.443372
0.00139566	0.658956
0.0014627	0.512025
0.00151263	0.28381
0.0014509	0.324444
0.0016177	0.482689
0.00150804	0.100981
0.00149687	0.552705
0.00156032	0.00647803
0.00159455	0.699584
0.00155161	0.174745
0.00146985	0.714105
0.00151328	0.322632
0.00154969	0.176263
0.00159996	0.304444
0.00145144	0.293281
0.00154183	0.857293
0.00155206	0.743684
0.00143021	0.990024
0.0014276	0.537705
0.00143738	0.18375
0.00161828	0.0225032
0.00154632	0.875705
0.00147729	0.159549
0.00147536	0.547416
0.00148906	0.812725
0.00152179	0.825616
0.00152697	0.085057
0.00153536	0.211118
0.00145966	0.0530865
0.00141408	0.855606
0.00144767	0.644548
0.00159614	0.830494
0.00151945	0.473834
0.0015034	0.0257813
0.00145195	0.297018
0.00146747	0.0106128
0.00142295	0.100264
0.00158079	0.477463
0.00152005	0.731687
0.00150783	0.888147
0.00155375	0.718183
0.00149137	0.916886
0.00148018	0.160231
0.0015516	0.850399
0.00148914	0.0951769
0.00164379	0.645735
0.0016057	0.960734
0.00153204	0.0139524
0.00157396	0.460907
0.00153649	0.0299092
0.00147894	0.588152
0.00148089	0.382203
0.00143604	0.985748
0.00151076	0.0829744
0.0015405	0.434555
0.00158541	0.492624
0.00151495	0.287332
0.00156301	0.576219
0.00149713	0.0562854
0.00150959	0.233707
0.00144931	0.0129443
0.00149875	0.242203
0.00146774	0.516002
0.00145244	0.734109
0.00153373	0.119906
0.00144173	0.211243
0.00147014	0.525095
0.00155613	0.947442
0.00147195	0.218157
0.00149497	0.267324
0.00145042	0.33052
0.00152201	0.508247
0.0015187	0.0053812
0.00143568	0.620519
0.00147908	0.239945
0.00144231	0.80222
0.0014968	0.866423
0.00157035	0.0945373
0.00142342	0.770048
0.00148649	0.179254
0.00143695	0.25188
0.00156423	0.148986
0.00151471	0.897551
0.00156758	0.61701
0.0015826	0.635036
0.000530319	0.852253
0.000461854	0.374833
0.00125004	0.28393
0.0243207	0.426953
0.00144528	0.0381226
0.00136956	0.954312
0.00152496	0.411784
0.001439	0.587186
0.00146627	0.698047
0.00159425	0.858916
0.00157055	0.615141
0.00160565	0.360532
0.00153483	0.373537
0.00166483	0.0440136
0.00151685	0.354398
0.00142574	0.472141
0.00150014	0.232471
0.00151746	0.0867842
0.00159389	0.0204959
0.0014285	0.0534667
0.00146475	0.049462
0.00152253	0.608476
0.00140397	0.618083
0.00137554	0.610297
0.00150629	0.973548
0.00143386	0.664272
0.00147506	0.105529
0.00147035	0.173223
0.00140768	0.389925
0.00150266	0.039599
0.00146406	0.129398
0.00138659	0.929208
0.00145754	0.9549
0.00155274	0.303361
0.00143016	0.328867
0.00138793	0.689444
0.00147764	0.137851
0.00141654	0.505239
0.00147836	0.562008
0.00144018	0.838325
0.00152035	0.858606
0.00156194	0.0364146
0.001441	0.465259
0.00149337	0.244592
0.00145201	0.497239
0.00148767	0.180036
0.00136742	0.555751
0.00141103	0.175099
0.00138104	0.684657
0.00152325	0.398399
0.00144588	0.955667
0.0014425	0.806121
0.00138585	0.620575
0.00142925	0.891281
0.0013914	0.607773
0.00148144	0.966844
0.00138205	0.562154
0.00154621	0.178816
0.00141468	0.843151
0.00146639	0.862625
0.00146693	0.106983
0.00147238	0.827126
0.00157402	0.908076
0.00146044	0.729924
0.00150559	0.886263
0.00147851	0.113147
0.00145124	0.669283
0.00144012	0.206975
0.00149574	0.350953
0.00137401	0.809591
0.0014398	0.786492
0.00139694	0.641788
0.00153958	0.725337
0.00166889	0.126457
0.00149526	0.0579125
0.00142703	0.937878
0.00158009	0.505191
0.00142262	0.862013
0.00144769	0.36715
0.00141911	0.857603
0.00150039	0.529348
0.00144999	0.780054
0.00142853	0.241811
0.00147984	0.292957
0.00143692	0.507757
0.00151475	0.483306
0.00156411	0.822813
0.00140573	0.432836
0.00152757	0.609058
0.00156406	0.833075
0.00151934	0.940626
0.00158139	0.269052
0.00143029	0.625135
0.00142763	0.0563393
0.00151047	0.962393
0.00149386	0.0452907
0.00151068	0.190539
0.0017039	0.253612
0.00147057	0.296593
0.00143581	0.153173
0.00142512	0.611424
0.00143436	0.719442
0.00163143	0.231161
0.00143333	0.309669
0.00149701	0.623837
0.00149845	0.462702
0.00149895	0.980396
0.00148952	0.182879
0.00152565	0.576037
0.00160706	0.314744
0.001575	0.99342
0.00150989	0.693607
0.00140787	0.453632
0.00164221	0.191872
0.00143364	0.984059
0.00139574	0.00368263
0.00156561	0.156041
0.00151581	0.403586
0.00145379	0.729644
0.00144625	0.371568
0.00146595	0.278817
0.00153524	0.427778
0.000289486	0.548976
0.00106246	0.304531
0.000211143	0.684805
0.00138897	0.622603
0.000182308	0.126932
0.0532766	0.271298
0.0479257	0.435443
0.0392998	0.736386
0.00245982	0.0708221
0.0026299	0.0756355
0.00236507	0.527727
0.00234224	0.757968
0.00248295	0.312691
0.00237325	0.0174608
0.00246477	0.183217
0.00227024	0.478675
0.00234081	0.699788
0.00240165	0.182281
0.00246716	0.653757
0.00236788	0.941323
0.00254061	0.396913
0.00250549	0.434335
0.0023476	0.144412
0.00240718	0.815054
0.00257058	0.336565
0.00230987	0.512375
0.00235526	0.117053
0.0023693	0.782273
0.00242942	0.919021
0.00249357	0.752623
0.00234874	0.488768
0.00232391	0.372101
0.00235343	0.612632
0.00238393	0.83423
0.00232497	0.557863
0.00257342	0.00278936
0.00235238	0.531735
0.00245645	0.648846
0.00268268	0.352126
0.00233104	0.480088
0.00241213	0.495642
0.00252688	0.0325758
0.00227586	0.64837
0.00249424	0.299382
0.00246673	0.939366
0.00225148	0.961782
0.00227639	0.470799
0.00258806	0.467597
0.00227431	0.628312
0.00240352	0.823357
0.00261808	0.567555
0.00246238	0.662164
0.0025201	0.450577
0.00244258	0.611789
0.00246834	0.455943
0.00224797	0.802836
0.00247839	0.135889
0.00246187	0.338188
0.00244128	0.551752
0.00234804	0.00609397
0.0022724	0.690786
0.002311	0.0708673
0.00242033	0.884716
0.00231105	0.430502
0.00230715	0.489273
0.00255829	0.195343
0.00263076	0.712021
0.00228114	0.127463
0.00224615	0.405701
0.00236163	0.300294
0.00254025	0.510381
0.00230807	0.199109
0.00239553	0.321032
0.00246874	0.0332061
0.0022603	0.907128
0.00261285	0.547385
0.00235628	0.853092
0.00252466	0.631957
0.00235037	0.682301
0.00264332	0.734858
0.00256259	0.193863
0.00230729	0.91441
0.00228499	0.568553
0.00234132	0.0465729
0.00234906	0.00271334
0.0023054	0.724432
0.00238475	0.857044
0.00249093	0.72669
0.0024006	0.714271
0.00250609	0.728177
0.00229033	0.127966
0.00232939	0.784324
0.00259061	0.0225521
0.00226967	0.183205
0.00252899	0.904838
0.00229804	0.0419129
0.0024977	0.878507
0.0024325	0.864255
0.00246963	0.515085
0.00235022	0.155156
0.00230184	0.132406
0.00240604	0.78514
0.00228045	0.837036
0.00235336	0.477954
0.00232491	0.89677
0.00243737	0.926191
0.00232797	0.504309
0.00226399	0.0990751
0.00234624	0.954066
0.00246333	0.410908
0.00244269	0.253052
0.00229783	0.224285
0.00227494	0.975393
0.00245038	0.00867329
0.00255176	0.155266
0.00229195	0.959312
0.0022398	0.759075
0.00243373	0.719271
0.00229563	0.109889
0.0023452	0.47468
0.00234357	0.629134
0.00236551	0.12579
0.00242031	0.0958425
0.00231546	0.120503
0.00236005	0.772695
0.00121095	0.666304
0.00227145	0.293256
0.00211964	0.659633
0.00213396	0.24778
0.0180177	0.856457
0.0179411	0.605526
0.0159376	0.455245
0.00228641	0.00738983
0.00238625	0.0263738
0.00230469	0.169277
0.0023397	0.114283
0.00246118	0.740924
0.00233774	0.407695
0.002343	0.248106
0.00224078	0.532356
0.00246675	0.227686
0.00231934	0.229759
0.00238231	0.773495
0.00233113	0.562481
0.00241646	0.420004
0.00228397	0.0927607
0.00226496	0.459429
0.00222465	0.920859
0.00241931	0.428364
0.00228242	0.149522
0.00222988	0.407306
0.00223748	0.872227
0.00233287	0.950321
0.00256225	0.653381
0.0025645	0.119782
0.00246741	0.692569
0.00227743	0.215492
0.0025073	0.240144
0.0027261	0.0224342
0.00238279	0.107223
0.00240338	0.717662
0.00245384	0.464478
0.0023588	0.192441
0.00224579	0.0494447
0.00225402	0.844349
0.00257318	0.288271
0.00246361	0.59953
0.0023356	0.682217
0.00238587	0.947815
0.00246285	0.895346
0.00243401	0.301812
0.00241357	0.73907
0.00237579	0.633158
0.00239965	0.0657796
0.00231776	0.426251
0.00240324	0.78469
0.00232861	0.453838
0.00238597	0.522998
0.00246764	0.386131
0.00239493	0.0721385
0.00234559	0.21109
0.00241418	0.766987
0.00234688	0.703799
0.00232489	0.503187
0.00244655	0.916607
0.00235199	0.823331
0.00231925	0.317139
0.00231111	0.765499
0.00242391	0.821878
0.00228441	0.913483
0.00232912	0.454265
0.00245166	0.511462
0.00237436	0.679112
0.00235899	0.662499
0.00262743	0.180298
0.00230624	0.88425
0.00237413	0.121557
0.00254363	0.523496
0.0023878	0.699593
0.00231714	0.577949
0.00249091	0.922719
0.00244818	0.470908
0.00263814	0.289435
0.00228482	0.293348
0.00250545	0.414095
0.00262917	0.943632
0.00239111	0.370679
0.00227381	0.28766
0.00223365	0.457055
0.00245715	0.421695
0.0024802	0.492268
0.00235928	0.749761
0.00253527	0.157167
0.00228606	0.316963
0.00244462	0.245154
0.00229877	0.551684
0.00236617	0.0474814
0.00236932	0.831061
0.00229555	0.192185
0.00249704	0.168929
0.00243734	0.163951
0.00235876	0.888898
0.00227254	0.968654
0.0025155	0.635235
0.00225798	0.314471
0.00236076	0.888926
0.00261842	0.00298342
0.00220087	0.868246
0.00230465	0.317397
0.00229218	0.817364
0.00231426	0.606494
0.00258333	0.689768
0.0022796	0.0926005
0.00228532	0.706455
0.00262961	0.0323146
0.0023295	0.830535
0.00229466	0.71884
0.00242417	0.120679
0.00237114	0.755682
0.00241681	0.909901
0.00222723	0.887528
0.00233738	0.324054
0.00240474	0.367187
0.00240561	0.492938
0.00225332	0.874556
0.0023123	0.0334496
0.00244856	0.586701
0.0024793	0.168455
0.00246141	0.305875
0.00230845	0.220055
0.00239289	0.0819165
0.00176891	0.677176
0.00609605	0.911197
0.0532115	0.67502
0.00248206	0.396291
0.00235524	0.148108
0.00227669	0.0645853
0.00253664	0.503803
0.00240329	0.520602
0.00222761	0.925306
0.00225069	0.160399
0.00250589	0.859127
0.00227679	0.0777446
0.00245832	0.234839
0.00223397	0.184189
0.0024359	0.707872
0.00233006	0.633912
0.00238781	0.357807
0.00221096	0.883408
0.00221676	0.634099
0.0023699	0.17251
0.00231441	0.802472
0.00233618	0.556438
0.00222487	0.372946
0.00224595	0.620715
0.00228282	0.703675
0.00222776	0.259301
0.00232585	0.0589822
0.00222349	0.821722
0.0024444	0.299142
0.00220283	0.677957
0.00229578	0.108166
0.0023201	0.405401
0.00237512	0.156362
0.00218011	0.833449
0.00237152	0.836326
0.00259459	0.0213499
0.00222966	0.414657
0.00237664	0.252786
0.00225514	0.331782
0.00239318	0.951304
0.00223426	0.0463211
0.00235186	0.513892
0.00244954	0.431553
0.00231786	0.616717
0.00247534	0.286195
0.00226255	0.519159
0.0025273	0.433198
0.0022668	0.833712
0.00232425	0.206793
0.0024119	0.0634071
0.00233127	0.494161
0.00237831	0.590674
0.00243897	0.310883
0.0023646	0.460165
0.00250766	0.953245
0.00221843	0.472178
0.00233021	0.567724
0.00217267	0.861161
0.00226959	0.325638
0.00226314	0.413228
0.00227733	0.198354
0.00235804	0.760503
0.00227167	0.625602
0.00230677	0.213242
0.00230584	0.0936286
0.0023571	0.573532
0.00229872	0.333068
0.00245889	0.70295
0.00236079	0.727553
0.00225714	0.533185
0.00233621	0.284214
0.00240687	0.986572
0.00244309	0.811298
0.00252248	0.65638
0.00218407	0.948014
0.00250385	0.817232
0.00266354	0.30565
0.00235197	0.490334
0.00231079	0.916017
0.00260776	0.475248
0.00253804	0.565153
0.00242092	0.506119
0.00227882	0.796106
0.00236499	0.721132
0.00234799	0.0408304
0.00266826	0.485153
0.00235727	0.757998
0.00233227	0.676771
0.00235202	0.365812
0.00240592	0.87659
0.00223117	0.566212
0.00229537	0.699503
0.002479	0.932218
0.00241831	0.791264
0.00233842	0.574609
0.00232466	0.110603
0.00251871	0.00712151
0.00232025	0.849121
0.00246603	0.655704
0.00252608	0.247913
0.0022435	0.753933
0.00254021	0.187055
0.00252178	0.365405
0.00225267	0.552542
0.00248812	0.659324
0.00236922	0.946278
0.00242471	0.399284
0.00241719	0.776421
0.00235501	0.190381
0.00230303	0.652109
0.00225369	0.264432
0.00227858	0.84237
0.00220825	0.360752
0.00238025	0.0452724
0.00245958	0.403502
0.00235506	0.0572702
0.00223002	0.20407
0.00237496	0.33709
0.00255472	0.651481
0.00238898	0.247185
0.000371432	0.914893
0.00124502	0.563195
0.00134829	0.335093
0.000524424	0.416186
0.0280214	0.939378
0.0290944	0.792014
0.00444705	0.301082
0.00468739	0.656074
0.00446684	0.906994
0.00400584	0.173211
0.00413509	0.168183
0.00438992	0.498108
0.00427045	0.306451
0.00412925	0.816734
0.00438719	0.148205
0.00417662	0.467175
0.00417569	0.908033
0.0041905	0.37309
0.00429455	0.452174
0.00415327	0.720247
0.00412301	0.868995
0.0043662	0.144763
0.00439976	0.50145
0.00410574	0.447661
0.0041765	0.641878
0.00459369	0.833853
0.00431183	0.184705
0.00450481	0.0731201
0.00429283	0.753822
0.0040947	0.106854
0.00423025	0.477096
0.00416823	0.291286
0.00435474	0.215681
0.0041421	0.186687
0.00417279	0.106893
0.00419251	0.908039
0.00449292	0.0483953
0.00424888	0.130897
0.00435457	0.239336
0.00408061	0.850422
0.00448275	0.513375
0.00399848	0.491967
0.00438033	0.439303
0.00499725	0.440735
0.00442489	0.743385
0.00423431	0.175314
0.00437771	0.921623
0.00402874	0.281736
0.00408419	0.132702
0.00405859	0.928264
0.0039606	0.450774
0.00443755	0.895268
0.00420576	0.544279
0.00441235	0.0998784
0.00424976	0.398519
0.0022634	0.74073
0.00415113	0.696968
0.00433299	0.508311
0.00466277	0.478151
0.00410307	0.741653
0.00417592	0.188577
0.0041587	0.180475
0.00434168	0.0956083
0.00419123	0.587801
0.00458467	0.0706599
0.00442468	0.233621
0.00394895	0.607365
0.00424509	0.030384
0.00411226	0.105148
0.00422532	0.384955
0.00421821	0.154136
0.00420144	0.716125
0.00431197	0.243583
0.00430391	0.279561
0.00411665	0.893899
0.00443122	0.131854
0.00420671	0.468509
0.00418616	0.435916
0.00437618	0.190411
0.00407533	0.487558
0.00421567	0.4256
0.00437211	0.723582
0.00418809	0.884931
0.00435083	0.925356
0.00417394	0.44866
0.00407563	0.966011
0.00402109	0.153884
0.00420359	0.0458681
0.00409933	0.463231
0.00402734	0.855961
0.00426625	0.42324
0.00446516	0.546961
0.004509	0.844715
0.00472313	0.403334
0.00448362	0.0661209
0.00399137	0.856068
0.00402515	0.106804
0.00447502	0.781281
0.00431299	0.419248
0.00463137	0.80849
0.00413409	0.693154
0.00426047	0.545464
0.00423669	0.0089452
0.00402637	0.986947
0.00419948	0.584447
0.0042397	0.143146
0.00426494	0.479945
0.00438479	0.554575
0.00423493	0.684722
0.848459	0.935765
0.661173	0.899916
0.744007	0.940574
0.709853	0.926985
0.00215315	0.0433833
0.643487	0.888926
0.000544313	0.996653
0.00263297	0.0160681
0.00254909	0.647583
0.0655599	0.96752
0.00842031	0.982957
0.0379372	0.786416
0.0144843	0.816735
0.00428999	0.246381
0.00407254	0.346605
0.00486861	0.553994
0.00432138	0.924558
0.00431075	0.344664
0.00405247	0.869303
0.00452633	0.150486
0.00411677	0.928523
0.0040351	0.585082
0.00405848	0.601852
0.00408048	0.957323
0.00400104	0.754283
0.0045451	0.355961
0.0042118	0.47701
0.00394219	0.316524
0.00456362	0.39164
0.00405324	0.387205
0.004008	0.637107
0.00418608	0.887768
0.00400555	0.307661
0.00404319	0.719662
0.00423686	0.969244
0.0039559	0.766995
0.00397936	0.352602
0.00402209	0.847398
0.00411195	0.687718
0.00407525	0.331339
0.00408179	0.924198
0.00402367	0.955522
0.00434929	0.815911
0.00429831	0.222247
0.00477087	0.522214
0.0040347	0.0191712
0.0046323	0.38291
0.00405708	0.730007
0.00428586	0.337518
0.00414023	0.844003
0.00422914	0.710449
0.00406649	0.345036
0.0043417	0.983077
0.00445741	0.635051
0.00399996	0.766689
0.0044248	0.700715
0.00441126	0.0241225
0.00431771	0.12304
0.00418248	0.026434
0.00418185	0.713636
0.0046101	0.72984
0.0043035	0.217892
0.00421825	0.776516
0.0043831	0.456335
0.00433875	0.952327
0.00414673	0.359266
0.00441718	0.69705
0.004106	0.31544
0.00443316	0.47325
0.00413243	0.467117
0.0042042	0.984948
0.00427448	0.436625
0.00401005	0.276527
0.00424525	0.46127
0.00415309	0.743566
0.00413668	0.062095
0.00415221	0.0914249
0.00415112	0.191322
0.00431931	0.0401698
0.00422058	0.0211174
0.00410617	0.396649
0.00396852	0.952261
0.004492	0.805353
0.00414391	0.582064
0.00422695	0.270397
0.00438329	0.0201263
0.00442367	0.844746
0.00419677	0.7792
0.00419034	0.14964
0.00452072	0.708474
0.0040121	0.488731
0.0044375	0.903894
0.0043279	0.187896
0.00432365	0.892357
0.00403408	0.169149
0.00402422	0.863683
0.00417757	0.410057
0.00398741	0.955965
0.00426521	0.340987
0.00418524	0.0355836
0.00432941	0.272949
0.00409815	0.925616
0.00417242	0.437689
0.00423389	0.697407
0.00440862	0.0192179
0.00429313	0.950528
0.00438478	0.64977
0.824697	0.977462
0.646645	0.893014
0.678414	0.910099
0.00294755	0.807464
0.00157244	0.316077
0.00250464	0.703144
0.622501	0.875789
0.00076549	0.716817
0.00292622	0.32858
0.762827	0.952801
0.684039	0.913922
0.613716	0.869996
0.00203612	0.185698
0.000807474	0.670686
0.00264925	0.182206
0.886348	0.99393
0.738041	0.942126
0.00330053	0.201341
0.693753	0.919583
0.00332802	0.916011
0.00332364	0.252853
0.656046	0.898785
0.0231361	0.917955
0.0803921	0.909231
0.0448922	0.796021
0.0345634	0.659364
0.051045	0.280519
0.00439072	0.195835
0.00425109	0.120018
0.00437852	0.335485
0.00417127	0.219302
0.00430986	0.844042
0.00426828	0.302555
0.00405197	0.53701
0.00435143	0.603376
0.00415564	0.555918
0.00437648	0.401553
0.0044321	0.835108
0.00403995	0.0896006
0.00451378	0.386517
0.00416029	0.0786033
0.00429529	0.471831
0.00434111	0.035417
0.00433219	0.675025
0.00403337	0.888508
0.00399009	0.335978
0.00415983	0.0700972
0.0041171	0.684137
0.00411993	0.624134
0.00402519	0.434508
0.00434578	0.0443855
0.00412427	0.0683762
0.00416351	0.280443
0.00413981	0.240968
0.0042579	0.490617
0.00418831	0.27603
0.00400551	0.314539
0.00418318	0.926329
0.00445212	0.0711043
0.00415767	0.3968
0.00408572	0.0573898
0.00455839	0.645325
0.00417825	0.17563
0.00424212	0.352116
0.00422827	0.241687
0.00433343	0.688284
0.00386563	0.692709
0.00405226	0.973295
0.00399964	0.531067
0.00437728	0.466405
0.00397742	0.0777135
0.00420373	0.82555
0.00441377	0.393237
0.0041688	0.685164
0.00408783	0.840811
0.00437407	0.152683
0.00416721	0.96248
0.00414778	0.901248
0.00451858	0.492204
0.00444064	0.387962
0.0045569	0.0870361
0.00421518	0.964181
0.00404965	0.660214
0.00430642	0.659365
0.00417682	0.905203
0.00414197	0.74952
0.0042248	0.327489
0.00405341	0.340026
0.00430572	0.0665888
0.00423247	0.901865
0.00427261	0.054641
0.00414947	0.125223
0.0041282	0.0386719
0.00441514	0.0363051
0.00406935	0.599178
0.00407505	0.838821
0.00417924	0.393861
0.00421524	0.651563
0.00480388	0.468577
0.00405854	0.0311613
0.00431375	0.941503
0.00412326	0.845695
0.00423554	0.233896
0.0046641	0.275788
0.00413369	0.65312
0.00425655	0.236363
0.00392466	0.274302
0.00396019	0.834627
0.00410936	0.183313
0.00400974	0.360671
0.00417934	0.462377
0.00427341	0.192249
0.00421645	0.847629
0.00425133	0.442099
0.00427689	0.50605
0.00449923	0.994478
0.00416593	0.966386
0.00413261	0.65515
0.00450704	0.855734
0.00412072	0.186115
0.00413705	0.932878
0.00420025	0.986915
0.00430705	0.599307
0.00404117	0.169543
0.00403846	0.71124
0.00409799	0.790836
0.00428582	0.950885
0.00418259	0.304323
0.00422476	0.271695
0.00425332	0.749379
0.00421734	0.51522
0.00399999	0.412976
0.00397385	0.500279
0.00403225	0.110201
0.00398829	0.907419
0.00393351	0.602686
0.0043188	0.79517
0.00421762	0.920379
0.00444605	0.440979
0.00417206	0.418918
0.00424978	0.84012
0.00428947	0.463212
0.00457682	0.991258
0.00404608	0.68487
0.00417369	0.373043
0.000426166	0.463827
0.00351072	0.343126
0.901336	0.999759
0.00378982	0.282459
0.00342332	0.0807428
0.000284947	0.879401
0.00124696	0.933722
0.610992	0.870833
0.702727	0.926439
0.00198819	0.114779
0.0249783	0.820295
0.0407502	0.907911
0.0468004	0.9808
0.00414151	0.470769
0.00254198	0.0541292
0.00270251	0.0083419
2.16144e-05	0.701082
0.872276	0.914333
0.944273	0.968294
0.0384675	0.697223
0.0178375	0.88857
0.00237417	0.758525
0.0432974	0.562295
0.0647361	0.786488
0.00546352	0.693689
0.00552672	0.0641464
0.00607544	0.402506
0.00592039	0.0037061
0.00549358	0.539454
0.00536069	0.9381
0.00580061	0.728281
0.00562199	0.896426
0.0060198	0.742848
0.00567641	0.215055
0.00549916	0.562445
0.00566517	0.899487
0.00566631	0.843413
0.00570225	0.925386
0.00550629	0.833982
0.00615301	0.337699
0.00568936	0.547328
0.00550481	0.726741
0.00337222	0.342125
0.00575974	0.192303
0.0054972	0.0355273
0.00554036	0.0812274
0.00556112	0.412659
0.00530416	0.78497
0.00532286	0.286175
0.00570963	0.685433
0.00628494	0.292933
0.00544451	0.965398
0.0058736	0.278543
0.00528615	0.89533
0.00545018	0.309734
0.00549641	0.590775
0.00528794	0.835211
0.00528513	0.995244
0.00601657	0.180141
0.00565842	0.30055
0.00551939	0.486634
0.00528531	0.736925
0.00554048	0.537647
0.00536447	0.10894
0.00574612	0.19352
0.00593186	0.932014
0.00566152	0.721138
0.00570193	0.388263
0.00582034	0.61884
0.00578487	0.417193
0.0058662	0.0153369
0.00584415	0.0647575
0.00620069	0.425935
0.0057843	0.555407
0.0055361	0.641092
0.00558416	0.182137
0.00549217	0.988086
0.00558875	0.052625
0.00533942	0.994087
0.0058842	0.388438
0.00614926	0.431622
0.00551799	0.933766
0.0057072	0.815114
0.00584173	0.539563
0.00567025	0.215177
0.00543406	0.985718
0.00560276	0.547612
0.00540936	0.322494
0.00595355	0.733483
0.00557324	0.0459816
0.00568757	0.641735
0.00594069	0.0832549
0.00563226	0.803942
0.00538113	0.604113
0.00585756	0.619095
0.00565931	0.927052
0.00618295	0.320302
0.00584457	0.0353524
0.00561372	0.793772
0.00567892	0.27849
0.00538324	0.380787
0.00580914	0.90086
0.0055764	0.347046
0.00547422	0.634638
0.00555334	0.94599
0.00541898	0.673418
0.00546926	0.327318
0.00566227	0.625559
0.00551962	0.957707
0.00549638	0.520279
0.00577419	0.697192
0.00562557	0.467546
0.00572815	0.864147
0.0056461	0.663956
0.00562966	0.97421
0.00619221	0.782092
0.00590035	0.295158
0.00540077	0.82445
0.00565917	0.363633
0.00551551	0.326577
0.0052775	0.29802
0.962211	0.977415
0.669782	0.79653
0.000433188	0.673479
0.964222	0.971539
0.00301243	0.787116
0.00143112	0.539467
0.867875	0.914753
0.000178093	0.488829
0.930417	0.970981
0.995108	0.983009
0.00207708	0.197209
0.00221957	0.0625334
0.458452	0.730599
0.790805	0.877585
0.0024609	0.412298
0.990412	0.983917
0.00328271	0.431375
0.941947	0.963713
0.886089	0.954315
0.97514	0.981996
0.924707	0.967849
0.985382	0.980004
0.00417671	0.250792
0.00421113	0.780414
0.985696	0.984583
0.00139119	0.734068
0.000817458	0.341441
0.0235945	0.874943
0.391415	0.161438
0.00561596	0.257243
0.00568206	0.773308
0.00531518	0.123034
0.00535855	0.643378
0.00532386	0.631297
0.00598194	0.0482808
0.00547535	0.363022
0.00573261	0.452144
0.00545949	0.600922
0.00557697	0.762394
0.00541943	0.310775
0.00534068	0.478916
0.00585541	0.070574
0.00555148	0.672411
0.00544517	0.267794
0.00561382	0.734153
0.00551899	0.193268
0.00585414	0.175273
0.00594358	0.96471
0.00575849	0.884213
0.00577352	0.214783
0.00602473	0.162909
0.00609643	0.927899
0.00547867	0.472821
0.00560327	0.164765
0.00544732	0.761586
0.00593018	0.995306
0.00560595	0.666538
0.00538659	0.690461
0.00523169	0.970877
0.00549164	0.628135
0.00636933	0.406781
0.00585362	0.414426
0.00519514	0.873589
0.00522202	0.828963
0.00580261	0.391617
0.00545965	0.209423
0.00572305	0.649563
0.00531912	0.956823
0.00568574	0.344567
0.00586466	0.884687
0.00539884	0.67119
0.00563067	0.203494
0.0057668	0.894924
0.00551976	0.277196
0.0054982	0.0249078
0.00618671	0.634539
0.00543552	0.572954
0.00655813	0.259684
0.00564973	0.313902
0.00564418	0.101375
0.00541383	0.706794
0.00607916	0.396365
0.00546401	0.345119
0.00556389	0.551701
0.00600448	0.457447
0.00585884	0.0722673
0.00538253	0.957826
0.00570225	0.543247
0.00557207	0.317099
0.00568912	0.897174
0.00546375	0.979412
0.00574267	0.836712
0.00602688	0.760538
0.005438	0.597889
0.00568874	0.184712
0.00603917	0.165848
0.0056062	0.398526
0.00533101	0.674775
0.00547759	0.86227
0.0053443	0.669179
0.00542645	0.878733
0.00588681	0.331923
0.00554954	0.789285
0.00562075	0.306681
0.00600932	0.5218
0.00532042	0.886669
0.00536835	0.32409
0.00550004	0.605357
0.00515953	0.738014
0.0054503	0.080805
0.0059074	0.302685
0.00566875	0.520585
0.00573991	0.483129
0.00611897	0.585935
0.00564814	0.525463
0.00535726	0.940806
0.00562568	0.0285254
0.00569031	0.23094
0.00569954	0.210961
0.00587274	0.179928
0.00542981	0.6316
0.00602221	0.134216
0.005973	0.962007
0.00561638	0.177649
0.00609492	0.0934885
0.00547785	0.794396
0.00537263	0.275593
0.00609194	0.0967499
0.00619202	0.0532649
0.0056125	0.430468
0.00559524	0.251047
0.00577676	0.0128945
0.00562795	0.606578
0.00542791	0.744151
0.00530972	0.673833
0.00563843	0.189538
0.00585167	0.242648
0.00555439	0.699607
0.00567769	0.935742
0.00558	0.263635
0.00574601	0.587914
0.00544686	0.551414
0.00559468	0.537724
0.000463155	0.926949
0.663479	0.792446
0.00163877	0.515473
0.955779	0.968856
0.647251	0.778982
0.958613	0.952885
0.00322121	0.725617
0.995176	0.981091
0.991039	0.985944
0.917975	0.967096
0.855688	0.958225
0.967065	0.972138
0.00522082	0.504721
0.00485175	0.204318
0.003183	0.0754423
0.98499	0.988139
0.00427661	0.328417
0.843706	0.906625
0.000603666	0.479184
0.966259	0.973281
0.00541243	0.284473
0.974113	0.97688
0.955886	0.97504
0.0245995	0.871793
0.00546409	0.18786
0.00564141	0.134579
0.00529091	0.795444
0.00574836	0.227157
0.00578675	0.263809
0.00530832	0.993572
0.00519865	0.81791
0.00574348	0.307664
0.00530245	0.812374
0.00556552	0.278304
0.00545212	0.21018
0.00564781	0.897317
0.0054366	0.465146
0.00528375	0.19221
0.00537199	0.0982293
0.00559771	0.465814
0.00569672	0.478206
0.0054462	0.446023
0.00588653	0.111797
0.00573419	0.486667
0.00539078	0.990257
0.00516131	0.937364
0.00549738	0.108824
0.00525563	0.898286
0.00536288	0.528224
0.00550601	0.339295
0.00575626	0.776322
0.005926	0.226456
0.00563658	0.229046
0.00559238	0.474258
0.00585833	0.603644
0.00541112	0.82174
0.00556107	0.46262
0.00566416	0.545989
0.00526124	0.304342
0.0056689	0.78471
0.00523529	0.236621
0.00551123	0.00775224
0.00559399	0.721542
0.00560775	0.619012
0.00538941	0.299429
0.00587752	0.177131
0.00519953	0.775573
0.0056013	0.267428
0.00560826	0.0689467
0.00547514	0.594692
0.00589594	0.126375
0.00528418	0.448442
0.00576491	0.0671326
0.00577499	0.208767
0.0057432	0.646055
0.00554302	0.233212
0.00545264	0.430972
0.00552232	0.462951
0.00564273	0.0404142
0.005515	0.669028
0.0060173	0.491394
0.00558238	0.790207
0.00571701	0.305673
0.00564346	0.395016
0.0055134	0.184503
0.00600846	0.255787
0.00565781	0.755918
0.00589789	0.644504
0.00574322	0.366468
0.00568909	0.354621
0.00566356	0.816689
0.00539744	0.29466
0.00580303	0.131044
0.00548134	0.0542827
0.0053383	0.350213
0.00560047	0.275232
0.00562882	0.757776
0.00586661	0.953407
0.00564931	0.7668
0.00559472	0.60161
0.0057227	0.0848148
0.00585413	0.188008
0.00548489	0.222058
0.00561424	0.154793
0.00601539	0.313707
0.00567701	0.575278
0.00559206	0.100217
0.00542226	0.212095
0.0053202	0.558788
0.00548594	0.127886
0.00537667	0.518081
0.00544734	0.29579
0.00562611	0.285059
0.005453	0.873846
0.0057532	0.176879
0.00588455	0.298863
0.00529514	0.142707
0.00545201	0.198715
0.00529811	0.478283
0.00521277	0.702199
0.00521828	0.913043
0.00593003	0.442196
0.00561396	0.643995
0.00552456	0.33483
0.00554126	0.624763
0.00556413	0.498746
0.00559871	0.850399
0.00600614	0.476743
0.00569036	0.860032
0.0052346	0.84017
0.00581738	0.808592
0.0057055	0.284687
0.00542417	0.587583
0.00542305	0.157423
0.00567269	0.740529
0.987549	0.98343
0.990157	0.986523
0.947192	0.975265
0.943476	0.969815
0.990676	0.987268
0.26914	0.898955
0.00165013	0.699291
0.953743	0.970115
0.00398066	0.0764761
0.00518847	0.717451
0.980083	0.981763
0.00318407	0.317927
0.941034	0.968993
0.00319548	0.686737
0.724549	0.844886
0.957072	0.976755
0.996657	0.991536
0.950133	0.970059
0.973294	0.973677
0.00222658	0.461043
0.93587	0.963982
0.00209113	0.503923
0.257619	0.905565
0.00505407	0.948539
0.882833	0.923989
0.955569	0.977126
0.940743	0.970723
0.00224679	0.563026
0.00422055	0.616539
0.00405466	0.831423
0.729164	0.612865
0.000545196	0.414035
0.963797	0.840135
0.000758245	0.107918
0.00314592	0.29105
0.00442233	0.756392
0.986706	0.848307
0.00576354	0.767054
0.00795711	0.161445
0.954223	0.843328
0.977139	0.851557
0.00614162	0.0366987
0.000755365	0.257394
0.0013135	0.960636
0.0061266	0.783399
0.00668502	0.763329
0.00331943	0.646497
0.00838074	0.0262855
0.00845541	0.0705328
0.00839848	0.333532
0.00846593	0.381115
0.00919081	0.122239
0.00909275	0.00820304
0.00829461	0.145931
0.00778075	0.973366
0.00822632	0.768041
0.008677	0.0628905
0.00858436	0.028264
0.00803514	0.0143496
0.00879779	0.186317
0.00873074	0.866554
0.00855521	0.877951
0.00830038	0.0752717
0.00847936	0.101462
0.0091366	0.482875
0.00882693	0.30768
0.00840846	0.286444
0.00786922	0.999763
0.00871709	0.451892
0.00810165	0.432096
0.00833415	0.877442
0.00812662	0.813334
0.00870374	0.0242605
0.00821896	0.584004
0.00848198	0.321047
0.00859525	0.0821616
0.00842048	0.589633
0.00833035	0.765273
0.00828249	0.0352499
0.00840726	0.7856
0.00862239	0.389367
0.00950975	0.438734
0.0089657	0.118051
0.00900551	0.0258133
0.00858508	0.382137
0.00861795	0.66282
0.00827785	0.828491
0.00809626	0.590599
0.00875914	0.256702
0.00819341	0.846067
0.00905241	0.253073
0.00801809	0.945195
0.00858011	0.464035
0.00796329	0.377187
0.00978225	0.104935
0.00828885	0.948029
0.00843411	0.0933333
0.00845969	0.964179
0.00859625	0.797719
0.00917928	0.0421975
0.00894821	0.940425
0.00837848	0.869084
0.0090056	0.197649
0.00898472	0.237346
0.00853411	0.71788
0.00900898	0.0942134
0.00807049	0.939131
0.00880211	0.162677
0.00820804	0.310031
0.00781705	0.942087
0.0087795	0.284013
0.00848749	0.319556
0.00924745	0.136985
0.00844041	0.36549
0.00824914	0.403296
0.00805757	0.0388987
0.00855874	0.645196
0.00813139	0.688568
0.00806745	0.567184
0.00815126	0.105265
0.00873946	0.402819
0.00801786	0.571886
0.00844758	0.386516
0.00828839	0.845006
0.00847033	0.655326
0.00848473	0.799764
0.00839327	0.663647
0.00837847	0.961033
0.00803224	0.324134
0.00882519	0.516718
0.00915203	0.685582
0.00871234	0.471461
0.00840848	0.390235
0.00837325	0.249916
0.00831798	0.16526
0.00929752	0.390333
0.00843721	0.069888
0.00868736	0.500715
0.00839544	0.976535
0.00827859	0.510904
0.00858651	0.76749
0.00811472	0.472897
0.00837217	0.680674
0.00832054	0.0729758
0.0081871	0.822859
0.00873178	0.279847
0.00791239	0.944003
0.00842421	0.0153955
0.00869138	0.719269
0.00809617	0.665916
0.00882541	0.464712
0.00813237	0.143981
0.00850372	0.0250283
0.00864113	0.829009
0.00975982	0.649965
0.00892391	0.576765
0.00865966	0.291888
0.00904015	0.740746
0.00799399	0.775134
0.00921375	0.919442
0.00452386	0.723319
0.00108807	0.164949
0.979111	0.855682
0.00643755	0.374581
0.00267399	0.426369
0.00174136	0.660654
0.00737756	0.651603
0.965903	0.856871
0.938816	0.793145
0.75447	0.860497
0.00632029	0.335905
0.00611657	0.376096
0.00508507	0.58161
0.00222275	0.627287
0.002728	0.866262
0.00521273	0.652707
0.00472261	0.363382
0.00761107	0.754591
0.702373	0.588139
0.00781936	0.868734
0.00620065	0.639259
0.682672	0.55696
0.842142	0.727962
0.806076	0.697416
0.957985	0.840867
0.0152363	0.612436
0.0354547	0.817233
0.0181444	0.925912
0.00826725	0.956558
0.0083467	0.899526
0.0086662	0.00657093
[truncated: 528,832+ more rows]

## Sheet: Ex. Fig. 3e (Isp-Power)
Total power (W) - 38 ug/s	Specific impulse (s) - 38 ug/s	Total power (W) - 58 ug/s	Specific impulse (s) - 58 ug/s	Total power (W) - 99 ug/s	Specific impulse (s) - 99 ug/s
37.235	1210.53	38.46	902.198	34.26	290.925
40.59	1469.37	42.51	1067.35	36.51	347.171
40.76	1435.68	42.515	1136.29	38.76	395.835
43.8575	1705.33	46.3075	1332.74	41.2025	592.336
44.285	1634.25	46.56	1215.23	45.815	699.701
44.94	1737.16	47.69	1342.65	46.1325	771.809
47.125	1939.56	50.1	1528.15	50.4275	795.669
48.995	2015.66	52.495	1577.6	50.8	933.345
49.29	1976.54	52.865	1524.13	52.245	913.452
53.05	2294.5	57.3	1812.33	58.3	1106.97
54.1325	2287.7	58.6825	1783.17	58.3575	1032.75
58.975	2596.55	64.5	2048.47	65.8	1253.24
