# Supplementary material for: In-orbit demonstration of an iodine electric propulsion system
Source: Nature. 2021 Nov 17;599(7885):411–5. doi: 10.1038/s41586-021-04015-y (PMC8599014; doi:10.1038/s41586-021-04015-y)
Supplement: Supplementary file 6 — Source Data Extended Data Fig. 4 [file 41586_2021_4015_MOESM6_ESM.xlsx]

## Sheet: Ex. Fig. 3a (Current comp.)
Time (s) - Ground	Electron neutralizer current (mA) - Ground	Ion beam current (mA) - Ground	Accel grid current (mA) - Ground	Time (s) - Flight	Electron neutralizer current (mA) - Flight	Ion beam current (mA) - Flight	Accel grid current (mA) - Flight
600.5	0.1	0.03	-0.11	601	0.16	-0.01	-0.617
601.5	0.1	0.02	-0.109	602	0.16	-0.02	-0.617
602.5	0.1	0.03	-0.109	603	0.16	-0.02	-0.616
603.5	0.1	0.02	-0.109	604	0.16	-0.02	-0.616
604.5	0.1	0.03	-0.109	605	0.16	-0.01	-0.616
605.5	0.1	0.02	-0.109	606	0.16	-0.02	-0.616
606.5	0.1	0.03	-0.108	607	0.16	-0.01	-0.616
607.5	0.1	0.03	-0.108	608	0.16	-0.01	-0.616
608.5	0.1	0.03	-0.108	609	0.16	-0.01	-0.616
609.5	0.1	0.03	-0.108	610	0.16	-0.01	-0.616
610.5	0.1	0.03	-0.108	611	0.16	-0.01	-0.616
611.5	0.1	0.03	-0.108	612	0.16	-0.01	-0.616
612.5	0.1	0.03	-0.108	613	0.16	-0.01	-0.615
613.5	0.1	0.03	-0.108	614	0.16	-0.01	-0.615
614.5	0.1	0.03	-0.108	615	0.16	-0.01	-0.615
615.5	0.09	0.03	-0.108	616	0.16	-0.01	-0.615
616.5	0.09	0.03	-0.108	617	0.17	-0.01	-0.615
617.5	0.1	0.03	-0.107	618	0.17	-0.01	-0.615
618.5	0.1	0.03	-0.107	619	0.16	-0.01	-0.615
619.5	0.1	0.03	-0.107	620	0.16	-0.01	-0.615
620.5	0.1	0.03	-0.107	621	0.16	-0.01	-0.615
621.5	0.1	0.03	-0.107	622	0.16	-0.01	-0.615
622.5	0.1	0.03	-0.106	623	0.16	-0.01	-0.615
623.5	0.1	0.03	-0.106	624	0.16	-0.01	-0.615
624.5	0.1	0.03	-0.106	625	0.16	-0.01	-0.615
625.5	0.1	0.03	-0.106	626	0.17	-0.01	-0.614
626.5	0.09	0.03	-0.106	627	0.17	-0.01	-0.614
627.5	0.09	0.03	-0.106	628	0.17	-0.01	-0.614
628.5	0.09	0.03	-0.105	629	0.17	-0.01	-0.614
629.5	0.09	0.03	-0.105	630	0.17	-0.01	-0.614
630.5	0.1	0.03	-0.105	631	0.17	-0.01	-0.614
631.5	0.1	0.03	-0.105	632	0.17	-0.01	-0.614
632.5	0.1	0.03	-0.105	633	0.17	-0.01	-0.614
633.5	0.1	0.03	-0.105	634	0.17	-0.02	-0.613
634.5	0.1	0.03	-0.104	635	0.17	-0.02	-0.613
635.5	0.1	0.03	-0.104	636	0.17	-0.02	-0.613
636.5	0.1	0.03	-0.104	637	0.17	-0.01	-0.614
637.5	0.1	0.03	-0.104	638	0.17	-0.01	-0.613
638.5	0.1	0.03	-0.104	639	0.17	-0.02	-0.613
639.5	0.1	0.03	-0.104	640	0.17	-0.02	-0.613
640.5	0.09	0.03	-0.104	641	0.17	-0.02	-0.613
641.5	0.1	0.03	-0.103	642	0.17	-0.02	-0.613
642.5	0.09	0.03	-0.103	643	0.16	-0.02	-0.613
643.5	0.09	0.03	-0.103	644	0.16	-0.01	-0.613
644.5	0.09	0.03	-0.103	645	0.16	-0.02	-0.613
645.5	0.09	0.03	-0.103	646	0.17	-0.02	-0.613
646.5	0.09	0.03	-0.103	647	0.17	-0.02	-0.613
647.5	0.09	0.03	-0.102	648	0.17	-0.01	-0.613
648.5	0.09	0.03	-0.102	649	0.17	-0.01	-0.613
649.5	0.1	0.03	-0.102	650	0.17	-0.01	-0.613
650.5	0.1	0.03	-0.102	651	0.17	-0.02	-0.613
651.5	0.1	0.03	-0.102	652	0.17	-0.02	-0.613
652.5	0.09	0.03	-0.102	653	0.17	-0.01	-0.613
653.5	0.09	0.03	-0.102	654	0.17	-0.02	-0.613
654.5	0.09	0.03	-0.101	655	0.17	-0.02	-0.613
655.5	0.09	0.02	-0.101	656	0.17	-0.02	-0.613
656.5	0.09	0.03	-0.101	657	0.17	-0.02	-0.613
657.5	0.1	0.02	-0.101	658	0.17	-0.02	-0.613
658.5	0.09	0.02	-0.101	659	0.17	-0.01	-0.613
659.5	0.1	0.02	-0.1	660	0.17	-0.01	-0.612
660.5	0.1	0.02	-0.1	661	0.17	-0.01	-0.612
661.5	0.09	0.02	-0.1	662	0.17	-0.01	-0.612
662.5	0.09	0.02	-0.1	663	0.17	-0.02	-0.612
663.5	0.09	0.03	-0.1	664	0.17	-0.02	-0.612
664.5	0.1	0.02	-0.1	665	0.17	-0.02	-0.612
665.5	0.1	0.02	-0.1	666	0.17	-0.02	-0.612
666.5	0.09	0.02	-0.099	667	0.17	-0.02	-0.612
667.5	0.09	0.02	-0.099	668	0.17	-0.02	-0.612
668.5	0.09	0.02	-0.099	669	0.17	-0.01	-0.612
669.5	0.09	0.03	-0.099	670	0.17	-0.02	-0.612
670.5	0.09	0.03	-0.099	671	0.17	-0.02	-0.612
671.5	0.1	0.02	-0.099	672	0.17	-0.02	-0.612
672.5	0.1	0.02	-0.099	673	0.17	-0.02	-0.612
673.5	0.1	0.03	-0.099	674	0.17	-0.02	-0.612
674.5	0.1	0.03	-0.099	675	0.17	-0.02	-0.612
675.5	0.1	0.03	-0.098	676	0.17	-0.02	-0.612
676.5	0.1	0.03	-0.098	677	0.17	-0.02	-0.612
677.5	0.1	0.03	-0.098	678	0.17	-0.02	-0.612
678.5	0.1	0.03	-0.098	679	0.17	-0.02	-0.612
679.5	0.1	0.03	-0.098	680	0.17	-0.02	-0.611
680.5	0.09	0.03	-0.098	681	0.17	-0.02	-0.612
681.5	0.09	0.03	-0.097	682	0.17	-0.02	-0.612
682.5	0.09	0.03	-0.097	683	0.17	-0.02	-0.612
683.5	0.09	0.03	-0.097	684	0.17	-0.02	-0.612
684.5	0.09	0.03	-0.097	685	0.17	-0.02	-0.612
685.5	0.09	0.03	-0.097	686	0.17	-0.01	-0.612
686.5	0.09	0.03	-0.097	687	0.17	-0.01	-0.612
687.5	0.09	0.03	-0.096	688	0.17	-0.01	-0.612
688.5	0.09	0.03	-0.096	689	0.17	-0.02	-0.612
689.5	0.09	0.03	-0.096	690	0.17	-0.02	-0.612
690.5	0.09	0.03	-0.096	691	0.17	-0.02	-0.611
691.5	0.09	0.02	-0.096	692	0.17	-0.02	-0.611
692.5	0.09	0.02	-0.096	693	0.17	-0.02	-0.612
693.5	0.09	0.03	-0.096	694	0.17	-0.02	-0.612
694.5	0.09	0.03	-0.096	695	0.17	-0.02	-0.612
695.5	0.09	0.03	-0.095	696	0.17	-0.02	-0.611
696.5	0.09	0.03	-0.095	697	0.17	-0.01	-0.611
697.5	0.09	0.03	-0.095	698	0.17	-0.02	-0.611
698.5	0.09	0.03	-0.095	699	0.17	-0.02	-0.611
699.5	0.09	0.02	-0.094	700	0.17	-0.02	-0.611
700.5	0.09	0.02	-0.094	701	0.17	-0.02	-0.611
701.5	0.09	0.02	-0.094	702	0.17	-0.02	-0.611
702.5	0.09	0.02	-0.094	703	0.17	-0.02	-0.611
703.5	0.09	0.02	-0.094	704	0.17	-0.02	-0.611
704.5	0.09	0.02	-0.094	705	0.17	-0.01	-0.611
705.5	0.09	0.03	-0.093	706	0.17	-0.01	-0.611
706.5	0.09	0.02	-0.093	707	0.18	-0.01	-0.611
707.5	0.09	0.03	-0.093	708	0.19	0	-0.614
708.5	0.09	0.03	-0.093	709	0.19	0	-0.616
709.5	0.09	0.03	-0.093	710	0.19	0	-0.617
710.5	0.09	0.03	-0.093	711	0.19	0	-0.617
711.5	0.09	0.03	-0.093	712	0.19	0	-0.617
712.5	0.09	0.03	-0.093	713	0.19	0	-0.617
713.5	0.09	0.03	-0.093	714	0.19	0	-0.617
714.5	0.09	0.03	-0.092	715	0.19	0	-0.617
715.5	0.09	0.03	-0.092	716	0.19	0	-0.617
716.5	0.09	0.03	-0.092	717	0.19	0	-0.617
717.5	0.1	0.05	-0.083	718	0.19	0	-0.617
718.5	0.11	0.05	-0.085	719	2.1	0	-0.644
719.5	0.12	0.06	-0.086	720	4.32	1.47	-0.631
720.5	0.12	0.06	-0.087	721	9.07	4.92	-0.601
721.5	0.12	0.06	-0.087	722	11.15	6.48	0.047
722.5	0.12	0.06	-0.087	723	8.05	6.67	0.048
723.5	0.12	0.06	-0.087	724	8.21	6.7	0.048
724.5	0.12	0.05	-0.087	725	8.32	6.8	0.049
725.5	0.12	0.05	-0.086	726	8.35	6.95	0.049
726.5	0.12	0.05	-0.086	727	8.51	6.99	0.049
727.5	4.57	0.06	-0.086	728	8.56	7.07	0.049
728.5	9.67	4.96	-0.105	729	8.59	7.09	0.049
729.5	14.57	11.48	0.11	730	8.62	7.18	0.049
730.5	11.82	11.49	0.11	731	8.71	7.21	0.049
731.5	11.94	11.62	0.11	732	8.75	7.27	0.049
732.5	12.05	11.67	0.109	733	8.76	7.28	0.049
733.5	12.1	11.86	0.109	734	8.75	7.28	0.049
734.5	12.29	11.93	0.108	735	8.77	7.3	0.049
735.5	12.37	12.04	0.108	736	8.81	7.32	0.048
736.5	12.43	12.07	0.108	737	8.85	7.36	0.048
737.5	12.48	12.19	0.108	738	8.88	7.4	0.048
738.5	12.55	12.24	0.108	739	8.88	7.4	0.048
739.5	12.55	12.26	0.108	740	8.88	7.4	0.048
740.5	12.57	12.26	0.108	741	8.87	7.4	0.048
741.5	12.58	12.28	0.108	742	8.85	7.39	0.048
742.5	12.56	12.27	0.109	743	8.89	7.4	0.048
743.5	12.54	12.25	0.109	744	8.93	7.43	0.048
744.5	12.51	12.22	0.109	745	8.95	7.46	0.048
745.5	12.48	12.2	0.11	746	8.97	7.5	0.048
746.5	12.46	12.19	0.11	747	8.97	7.51	0.048
747.5	12.44	12.15	0.111	748	8.97	7.5	0.048
748.5	12.42	12.11	0.112	749	8.97	7.5	0.048
749.5	12.35	12.09	0.113	750	8.97	7.5	0.049
750.5	12.32	12.06	0.113	751	8.96	7.5	0.049
751.5	12.28	12.02	0.114	752	8.97	7.5	0.049
752.5	12.24	11.95	0.114	753	9.02	7.52	0.049
753.5	12.19	11.92	0.114	754	9.06	7.6	0.049
754.5	12.17	11.89	0.114	755	9.1	7.64	0.049
755.5	12.14	11.85	0.116	756	9.12	7.64	0.049
756.5	12.1	11.79	0.117	757	9.13	7.65	0.049
757.5	12.01	11.76	0.118	758	9.14	7.67	0.049
758.5	11.96	11.72	0.118	759	9.17	7.69	0.049
759.5	11.94	11.63	0.119	760	9.2	7.7	0.049
760.5	11.85	11.57	0.12	761	9.22	7.73	0.05
761.5	11.81	11.55	0.12	762	9.27	7.81	0.05
762.5	11.78	11.5	0.12	763	9.34	7.83	0.05
763.5	11.79	11.51	0.121	764	9.35	7.86	0.05
764.5	11.83	11.52	0.121	765	9.39	7.87	0.05
765.5	11.79	11.52	0.122	766	9.43	7.94	0.05
766.5	11.73	11.5	0.122	767	9.49	7.96	0.05
767.5	11.72	11.46	0.123	768	9.5	7.99	0.051
768.5	11.81	11.47	0.123	769	9.52	8	0.051
769.5	11.84	11.53	0.124	770	9.54	8.05	0.051
770.5	11.85	11.54	0.124	771	9.6	8.09	0.051
771.5	11.83	11.54	0.124	772	9.64	8.12	0.051
772.5	11.85	11.55	0.124	773	9.64	8.13	0.051
773.5	11.85	11.55	0.124	774	9.67	8.16	0.051
774.5	11.86	11.56	0.124	775	9.76	8.22	0.052
775.5	11.89	11.59	0.125	776	9.79	8.24	0.052
776.5	11.89	11.6	0.125	777	9.85	8.3	0.052
777.5	11.92	11.61	0.125	778	9.89	8.39	0.052
778.5	11.93	11.64	0.126	779	9.95	8.41	0.052
779.5	11.98	11.66	0.127	780	9.97	8.42	0.052
780.5	12	11.67	0.127	781	9.97	8.42	0.052
781.5	12.01	11.72	0.126	782	10.01	8.47	0.053
782.5	12	11.72	0.127	783	10.1	8.52	0.053
783.5	12.05	11.74	0.127	784	10.17	8.58	0.053
784.5	12.09	11.78	0.127	785	10.22	8.6	0.053
785.5	12.17	11.86	0.126	786	10.28	8.7	0.054
786.5	12.34	12	0.126	787	10.36	8.77	0.054
787.5	12.42	12.05	0.127	788	10.43	8.83	0.054
788.5	12.47	12.13	0.127	789	10.47	8.85	0.054
789.5	12.47	12.17	0.127	790	10.5	8.92	0.055
790.5	12.48	12.18	0.127	791	10.53	8.93	0.055
791.5	12.52	12.19	0.127	792	10.55	8.95	0.055
792.5	12.58	12.25	0.127	793	10.6	8.97	0.055
793.5	12.62	12.31	0.127	794	10.67	9.08	0.056
794.5	12.64	12.32	0.127	795	10.78	9.13	0.056
795.5	12.67	12.35	0.127	796	10.8	9.16	0.057
796.5	12.76	12.43	0.127	797	10.85	9.2	0.057
797.5	12.81	12.54	0.127	798	10.91	9.3	0.057
798.5	12.88	12.57	0.127	799	11.02	9.33	0.058
799.5	12.9	12.6	0.127	800	11.07	9.39	0.058
800.5	12.89	12.6	0.127	801	11.09	9.43	0.058
801.5	12.9	12.63	0.127	802	11.12	9.5	0.058
802.5	13.05	12.71	0.127	803	11.2	9.52	0.059
803.5	13.13	12.81	0.127	804	11.24	9.56	0.059
804.5	13.18	12.89	0.127	805	11.27	9.58	0.059
805.5	13.21	12.91	0.127	806	11.33	9.64	0.059
806.5	13.22	12.92	0.127	807	11.39	9.68	0.059
807.5	13.25	12.94	0.127	808	11.42	9.71	0.06
808.5	13.3	13.01	0.127	809	11.46	9.76	0.06
809.5	13.45	13.09	0.127	810	11.52	9.85	0.06
810.5	13.53	13.18	0.127	811	11.57	9.89	0.061
811.5	13.56	13.23	0.127	812	11.59	9.89	0.061
812.5	13.56	13.28	0.128	813	11.63	9.93	0.061
813.5	13.59	13.28	0.128	814	11.7	10.01	0.062
814.5	13.64	13.31	0.128	815	11.79	10.04	0.062
815.5	13.7	13.38	0.128	816	11.81	10.1	0.062
816.5	13.74	13.44	0.128	817	11.85	10.14	0.062
817.5	13.81	13.49	0.128	818	11.91	10.22	0.063
818.5	13.88	13.52	0.128	819	11.99	10.25	0.063
819.5	13.94	13.63	0.128	820	12	10.28	0.063
820.5	13.95	13.66	0.128	821	12.02	10.29	0.063
821.5	14	13.66	0.128	822	12.03	10.32	0.063
822.5	14.03	13.71	0.128	823	12.13	10.36	0.064
823.5	14.09	13.81	0.129	824	12.19	10.42	0.064
824.5	14.17	13.86	0.129	825	12.22	10.44	0.064
825.5	14.2	13.88	0.129	826	12.21	10.45	0.064
826.5	14.25	13.92	0.129	827	12.21	10.45	0.065
827.5	14.28	14.05	0.129	828	12.25	10.46	0.065
828.5	14.43	14.1	0.129	829	12.31	10.51	0.065
829.5	14.48	14.17	0.129	830	12.33	10.56	0.066
830.5	14.51	14.19	0.129	831	12.38	10.6	0.066
831.5	14.52	14.24	0.129	832	12.44	10.62	0.066
832.5	14.57	14.26	0.129	833	12.51	10.69	0.066
833.5	14.62	14.31	0.129	834	12.55	10.75	0.067
834.5	14.68	14.35	0.129	835	12.59	10.76	0.067
835.5	14.8	14.47	0.13	836	12.65	10.79	0.068
836.5	14.82	14.5	0.13	837	12.68	10.82	0.068
837.5	14.83	14.51	0.13	838	12.74	10.95	0.068
838.5	14.86	14.61	0.13	839	12.85	10.99	0.069
839.5	15.01	14.64	0.13	840	12.9	11.04	0.069
840.5	15.08	14.73	0.131	841	12.97	11.08	0.069
841.5	15.12	14.77	0.131	842	13	11.16	0.07
842.5	15.13	14.82	0.131	843	13.04	11.19	0.07
843.5	15.16	14.84	0.131	844	13.03	11.2	0.07
844.5	15.23	14.88	0.132	845	13.03	11.19	0.07
845.5	15.28	14.95	0.132	846	13.05	11.21	0.071
846.5	15.32	15.02	0.132	847	13.14	11.27	0.071
847.5	15.35	15.04	0.132	848	13.21	11.31	0.072
848.5	15.36	15.06	0.132	849	13.27	11.37	0.072
849.5	15.4	15.08	0.133	850	13.33	11.45	0.072
850.5	15.5	15.18	0.133	851	13.37	11.47	0.073
851.5	15.57	15.21	0.133	852	13.37	11.49	0.073
852.5	15.64	15.28	0.134	853	13.41	11.52	0.073
853.5	15.65	15.34	0.134	854	13.46	11.61	0.074
854.5	15.67	15.37	0.134	855	13.6	11.65	0.074
855.5	15.73	15.39	0.134	856	13.63	11.7	0.075
856.5	15.79	15.46	0.135	857	13.65	11.72	0.075
857.5	15.86	15.58	0.135	858	13.67	11.77	0.075
858.5	15.94	15.6	0.135	859	13.76	11.81	0.076
859.5	15.95	15.64	0.136	860	13.82	11.87	0.076
860.5	15.98	15.66	0.136	861	13.85	11.9	0.076
861.5	15.99	15.69	0.136	862	13.91	12	0.077
862.5	16.03	15.71	0.136	863	13.98	12.03	0.077
863.5	16.06	15.77	0.136	864	13.99	12.04	0.077
864.5	16.15	15.8	0.136	865	14.02	12.06	0.078
865.5	16.27	15.93	0.137	866	14.05	12.1	0.079
866.5	16.29	15.96	0.137	867	14.1	12.13	0.079
867.5	16.29	15.99	0.138	868	14.17	12.17	0.079
868.5	16.29	16	0.138	869	14.21	12.24	0.079
869.5	16.29	16	0.138	870	14.25	12.32	0.08
870.5	16.28	16	0.138	871	14.3	12.34	0.08
871.5	16.28	16	0.138	872	14.3	12.35	0.081
872.5	16.32	16.02	0.138	873	14.31	12.35	0.081
873.5	16.35	16.04	0.138	874	14.35	12.43	0.081
874.5	16.35	16.06	0.138	875	14.48	12.45	0.082
875.5	16.37	16.07	0.138	876	14.54	12.52	0.082
876.5	16.4	16.1	0.139	877	14.57	12.55	0.083
877.5	16.43	16.12	0.139	878	14.63	12.65	0.083
878.5	16.45	16.12	0.139	879	14.71	12.7	0.084
879.5	16.46	16.17	0.139	880	14.68	12.7	0.084
880.5	16.51	16.2	0.139	881	14.64	12.68	0.084
881.5	16.54	16.23	0.139	882	14.66	12.65	0.084
882.5	16.54	16.24	0.14	883	14.75	12.7	0.085
883.5	16.44	16.16	0.139	884	14.8	12.74	0.085
884.5	16.37	16.1	0.139	885	14.86	12.81	0.085
885.5	16.42	16.1	0.139	886	14.92	12.93	0.086
886.5	16.42	16.12	0.139	887	15	12.96	0.086
887.5	16.43	16.15	0.14	888	15.03	13.01	0.087
888.5	16.45	16.15	0.14	889	15.05	13.03	0.087
889.5	16.42	16.15	0.14	890	15.06	13.07	0.088
890.5	16.41	16.12	0.14	891	15.11	13.08	0.088
891.5	16.41	16.16	0.14	892	15.18	13.14	0.088
892.5	16.51	16.18	0.141	893	15.23	13.16	0.089
893.5	16.5	16.2	0.141	894	15.29	13.26	0.09
894.5	16.51	16.2	0.141	895	15.35	13.29	0.09
895.5	16.56	16.24	0.141	896	15.35	13.28	0.09
896.5	16.56	16.27	0.141	897	15.36	13.29	0.09
897.5	16.54	16.25	0.141	898	15.38	13.33	0.09
898.5	16.48	16.16	0.141	899	15.47	13.38	0.091
899.5	16.43	16.14	0.141	900	15.52	13.4	0.091
900.5	16.43	16.12	0.141	901	15.57	13.45	0.092
901.5	16.44	16.14	0.141	902	15.62	13.52	0.093
902.5	16.41	16.08	0.141	903	15.7	13.56	0.093
903.5	16.39	16.07	0.141	904	15.75	13.62	0.093
904.5	16.42	16.09	0.141	905	15.77	13.66	0.094
905.5	16.37	16.09	0.141	906	15.79	13.67	0.094
906.5	16.37	16.1	0.141	907	15.84	13.67	0.094
907.5	16.48	16.15	0.142	908	15.88	13.73	0.094
908.5	16.5	16.18	0.142	909	15.94	13.75	0.095
909.5	16.51	16.23	0.142	910	16	13.85	0.096
910.5	16.56	16.24	0.142	911	16.08	13.91	0.096
911.5	16.6	16.29	0.143	912	16.09	13.92	0.096
912.5	16.61	16.31	0.143	913	16.09	13.92	0.096
913.5	16.58	16.26	0.142	914	16.1	13.93	0.097
914.5	16.52	16.23	0.142	915	16.2	13.99	0.097
915.5	16.51	16.21	0.142	916	16.26	14.02	0.097
916.5	16.44	16.2	0.142	917	16.29	14.09	0.098
917.5	16.41	16.12	0.142	918	16.31	14.14	0.098
918.5	16.44	16.12	0.142	919	16.36	14.16	0.099
919.5	16.45	16.15	0.143	920	16.41	14.17	0.099
920.5	16.44	16.15	0.142	921	16.44	14.2	0.099
921.5	16.44	16.15	0.142	922	16.45	14.22	0.099
922.5	16.46	16.16	0.143	923	16.45	14.23	0.1
923.5	16.45	16.17	0.143	924	16.45	14.25	0.1
924.5	16.43	16.12	0.142	925	16.46	14.25	0.1
925.5	16.51	16.16	0.143	926	16.46	14.24	0.1
926.5	16.54	16.19	0.143	927	16.56	14.32	0.101
927.5	16.57	16.26	0.143	928	16.6	14.34	0.101
928.5	16.6	16.31	0.143	929	16.62	14.4	0.102
929.5	16.61	16.29	0.143	930	16.6	14.41	0.102
930.5	16.59	16.29	0.143	931	16.61	14.41	0.102
931.5	16.52	16.24	0.143	932	16.64	14.42	0.102
932.5	16.46	16.14	0.143	933	16.67	14.46	0.103
933.5	16.4	16.11	0.143	934	16.69	14.47	0.103
934.5	16.37	16.07	0.142	935	16.71	14.47	0.103
935.5	16.35	16.06	0.143	936	16.73	14.5	0.104
936.5	16.42	16.06	0.143	937	16.78	14.56	0.104
937.5	16.48	16.11	0.143	938	16.83	14.56	0.104
938.5	16.48	16.15	0.143	939	16.84	14.58	0.105
939.5	16.46	16.19	0.143	940	16.84	14.58	0.104
940.5	16.45	16.17	0.143	941	16.87	14.62	0.105
941.5	16.39	16.15	0.143	942	16.95	14.64	0.105
942.5	16.36	16.11	0.143	943	17.03	14.72	0.106
943.5	16.37	16.11	0.143	944	17.07	14.75	0.106
944.5	16.43	16.15	0.143	945	17.09	14.81	0.107
945.5	16.42	16.12	0.143	946	17.15	14.84	0.107
946.5	16.45	16.12	0.143	947	17.16	14.85	0.108
947.5	16.51	16.2	0.144	948	17.17	14.86	0.108
948.5	16.5	16.23	0.144	949	17.15	14.85	0.108
949.5	16.52	16.23	0.144	950	17.21	14.9	0.108
950.5	16.56	16.25	0.144	951	17.24	14.92	0.108
951.5	16.56	16.26	0.144	952	17.28	14.97	0.109
952.5	16.43	16.2	0.144	953	17.34	15.04	0.11
953.5	16.39	16.14	0.144	954	17.36	15.04	0.11
954.5	16.37	16.08	0.143	955	17.33	15.03	0.11
955.5	16.37	16.09	0.143	956	17.32	14.99	0.109
956.5	16.43	16.11	0.143	957	17.31	15.02	0.11
957.5	16.48	16.16	0.144	958	17.32	15.04	0.11
958.5	16.52	16.2	0.144	959	17.34	15.06	0.111
959.5	16.54	16.23	0.144	960	17.37	15.06	0.111
960.5	16.52	16.23	0.144	961	17.37	15.07	0.111
961.5	16.44	16.19	0.144	962	17.37	15.09	0.111
962.5	16.35	16.04	0.144	963	17.39	15.08	0.111
963.5	16.25	15.99	0.143	964	17.4	15.1	0.111
964.5	16.26	15.97	0.144	965	17.4	15.11	0.112
965.5	16.26	15.96	0.144	966	17.44	15.14	0.112
966.5	16.28	15.96	0.144	967	17.48	15.15	0.112
967.5	16.29	15.96	0.144	968	17.5	15.19	0.113
968.5	16.35	16.01	0.144	969	17.54	15.25	0.114
969.5	16.37	16.08	0.144	970	17.57	15.28	0.114
970.5	16.4	16.1	0.144	971	17.6	15.28	0.114
971.5	16.48	16.14	0.145	972	17.64	15.31	0.114
972.5	16.52	16.18	0.145	973	17.64	15.33	0.114
973.5	16.56	16.29	0.145	974	17.66	15.33	0.115
974.5	16.66	16.32	0.146	975	17.7	15.36	0.115
975.5	16.67	16.37	0.146	976	17.75	15.41	0.116
976.5	16.62	16.36	0.146	977	17.77	15.41	0.116
977.5	16.6	16.32	0.146	978	17.77	15.41	0.116
978.5	16.6	16.31	0.146	979	17.78	15.4	0.116
979.5	16.6	16.29	0.146	980	17.79	15.4	0.116
980.5	16.62	16.31	0.146	981	17.79	15.43	0.116
981.5	16.58	16.32	0.146	982	17.81	15.45	0.116
982.5	16.49	16.24	0.146	983	17.85	15.47	0.117
983.5	16.44	16.19	0.145	984	17.89	15.49	0.117
984.5	16.44	16.14	0.145	985	17.92	15.59	0.118
985.5	16.44	16.14	0.145	986	18	15.65	0.119
986.5	16.43	16.15	0.145	987	18	15.66	0.119
987.5	16.43	16.12	0.145	988	18	15.67	0.119
988.5	16.45	16.15	0.146	989	18	15.68	0.119
989.5	16.46	16.17	0.146	990	17.99	15.68	0.119
990.5	16.49	16.19	0.146	991	17.99	15.67	0.119
991.5	16.51	16.2	0.146	992	18.01	15.64	0.12
992.5	16.53	16.24	0.146	993	18.01	15.69	0.12
993.5	16.53	16.23	0.146	994	18.07	15.73	0.121
994.5	16.46	16.2	0.146	995	18.07	15.77	0.121
995.5	16.37	16.12	0.145	996	18.08	15.79	0.121
996.5	16.34	16.03	0.145	997	18.09	15.8	0.121
997.5	16.39	16.03	0.145	998	18.16	15.81	0.122
998.5	16.43	16.08	0.146	999	18.17	15.84	0.122
999.5	16.41	16.09	0.146	1000	18.18	15.83	0.122
1000.5	16.31	16.04	0.145	1001	18.2	15.83	0.122
1001.5	16.29	15.99	0.145	1002	18.2	15.84	0.122
1002.5	16.34	16.01	0.145	1003	18.21	15.87	0.122
1003.5	16.36	16.01	0.145	1004	18.31	15.88	0.122
1004.5	16.26	16	0.145	1005	18.36	15.97	0.123
1005.5	16.25	15.96	0.145	1006	18.39	15.99	0.124
1006.5	16.26	15.95	0.145	1007	18.35	15.97	0.123
1007.5	16.29	15.99	0.145	1008	18.35	15.94	0.123
1008.5	16.36	16.03	0.145	1009	18.35	15.97	0.124
1009.5	16.43	16.09	0.146	1010	18.44	16.03	0.125
1010.5	16.52	16.12	0.146	1011	18.43	16.04	0.125
1011.5	16.56	16.26	0.147	1012	18.41	16.02	0.125
1012.5	16.65	16.33	0.147	1013	18.37	15.95	0.125
1013.5	16.68	16.35	0.147	1014	18.43	15.96	0.125
1014.5	16.64	16.33	0.147	1015	18.46	16.01	0.125
1015.5	16.6	16.31	0.147	1016	18.5	16.04	0.125
1016.5	16.58	16.26	0.147	1017	18.52	16.12	0.126
1017.5	16.49	16.25	0.147	1018	18.56	16.12	0.126
1018.5	16.42	16.11	0.146	1019	18.6	16.14	0.127
1019.5	16.43	16.09	0.146	1020	18.62	16.15	0.127
1020.5	16.44	16.1	0.146	1021	18.62	16.16	0.127
1021.5	16.43	16.12	0.146	1022	18.61	16.16	0.127
1022.5	16.41	16.1	0.146	1023	18.61	16.18	0.127
1023.5	16.44	16.12	0.147	1024	18.62	16.21	0.128
1024.5	16.48	16.15	0.147	1025	18.61	16.24	0.128
1025.5	16.45	16.17	0.147	1026	18.64	16.24	0.128
1026.5	16.35	16.07	0.146	1027	18.65	16.23	0.128
1027.5	16.37	16.06	0.146	1028	18.66	16.24	0.128
1028.5	16.41	16.08	0.146	1029	18.68	16.25	0.129
1029.5	16.41	16.09	0.146	1030	18.62	16.23	0.129
1030.5	16.4	16.08	0.146	1031	18.59	16.18	0.129
1031.5	16.44	16.09	0.146	1032	18.58	16.14	0.129
1032.5	16.46	16.14	0.147	1033	18.6	16.19	0.129
1033.5	16.48	16.17	0.147	1034	18.7	16.23	0.129
1034.5	16.54	16.19	0.147	1035	18.71	16.26	0.13
1035.5	16.57	16.23	0.147	1036	18.7	16.27	0.13
1036.5	16.57	16.26	0.147	1037	18.71	16.28	0.13
1037.5	16.54	16.24	0.147	1038	18.76	16.29	0.13
1038.5	16.46	16.2	0.147	1039	18.77	16.32	0.13
1039.5	16.4	16.12	0.147	1040	18.76	16.33	0.13
1040.5	16.37	16.1	0.147	1041	18.7	16.26	0.13
1041.5	16.33	16.03	0.146	1042	18.64	16.2	0.13
1042.5	16.34	16.04	0.147	1043	18.61	16.19	0.13
1043.5	16.35	16.04	0.147	1044	18.64	16.18	0.13
1044.5	16.31	16	0.146	1045	18.66	16.21	0.131
1045.5	16.31	15.99	0.146	1046	18.66	16.23	0.131
1046.5	16.33	16.01	0.147	1047	18.65	16.21	0.131
1047.5	16.29	16.03	0.147	1048	18.62	16.2	0.13
1048.5	16.29	15.99	0.147	1049	18.61	16.17	0.131
1049.5	16.27	15.96	0.147	1050	18.61	16.17	0.131
1050.5	16.29	16	0.147	1051	18.61	16.19	0.131
1051.5	16.31	16.01	0.147	1052	18.62	16.19	0.131
1052.5	16.31	16.01	0.147	1053	18.62	16.2	0.132
1053.5	16.32	16.01	0.147	1054	18.62	16.21	0.132
1054.5	16.36	16.03	0.147	1055	18.6	16.19	0.132
1055.5	16.42	16.09	0.147	1056	18.6	16.2	0.132
1056.5	16.45	16.15	0.148	1057	18.65	16.25	0.132
1057.5	16.44	16.14	0.148	1058	18.7	16.29	0.133
1058.5	16.48	16.16	0.148	1059	18.66	16.29	0.133
1059.5	16.48	16.17	0.148	1060	18.59	16.26	0.133
1060.5	16.42	16.12	0.148	1061	18.56	16.18	0.132
1061.5	16.44	16.12	0.147	1062	18.57	16.19	0.133
1062.5	16.46	16.14	0.147	1063	18.56	16.17	0.133
1063.5	16.44	16.16	0.147	1064	18.54	16.16	0.133
1064.5	16.46	16.16	0.148	1065	18.54	16.17	0.133
1065.5	16.48	16.16	0.148	1066	18.58	16.19	0.133
1066.5	16.45	16.17	0.148	1067	18.6	16.2	0.133
1067.5	16.49	16.19	0.148	1068	18.59	16.2	0.133
1068.5	16.45	16.17	0.148	1069	18.61	16.2	0.134
1069.5	16.45	16.15	0.148	1070	18.61	16.2	0.134
1070.5	16.48	16.15	0.148	1071	18.59	16.16	0.133
1071.5	16.51	16.2	0.148	1072	18.6	16.15	0.133
1072.5	16.45	16.18	0.148	1073	18.61	16.14	0.133
1073.5	16.41	16.11	0.148	1074	18.62	16.15	0.134
1074.5	16.44	16.12	0.148	1075	18.61	16.15	0.134
1075.5	16.46	16.16	0.148	1076	18.59	16.14	0.134
1076.5	16.49	16.19	0.148	1077	18.56	16.12	0.134
1077.5	16.5	16.19	0.148	1078	18.59	16.16	0.134
1078.5	16.51	16.2	0.148	1079	18.6	16.17	0.134
1079.5	16.52	16.21	0.148	1080	18.6	16.19	0.134
1080.5	16.5	16.18	0.148	1081	18.62	16.24	0.135
1081.5	16.44	16.16	0.148	1082	18.66	16.26	0.135
1082.5	16.37	16.06	0.147	1083	18.64	16.26	0.135
1083.5	16.27	16	0.147	1084	18.6	16.23	0.135
1084.5	16.27	15.99	0.147	1085	18.56	16.16	0.134
1085.5	16.27	15.96	0.147	1086	18.54	16.15	0.134
1086.5	16.27	15.96	0.147	1087	18.54	16.14	0.135
1087.5	16.29	15.98	0.147	1088	18.53	16.14	0.135
1088.5	16.31	15.98	0.147	1089	18.56	16.14	0.135
1089.5	16.28	15.98	0.147	1090	18.62	16.17	0.135
1090.5	16.31	15.98	0.147	1091	18.64	16.2	0.136
1091.5	16.4	16.01	0.148	1092	18.62	16.2	0.136
1092.5	16.45	16.1	0.148	1093	18.64	16.2	0.136
1093.5	16.51	16.2	0.148	1094	18.66	16.21	0.136
1094.5	16.53	16.23	0.148	1095	18.67	16.24	0.136
1095.5	16.54	16.23	0.148	1096	18.66	16.24	0.136
1096.5	16.54	16.23	0.148	1097	18.6	16.17	0.136
1097.5	16.51	16.18	0.148	1098	18.62	16.18	0.136
1098.5	16.34	16.12	0.148	1099	18.62	16.18	0.136
1099.5	16.29	16.04	0.148	1100	18.62	16.19	0.137
1100.5	16.32	16.01	0.148	1101	18.61	16.17	0.137
1101.5	16.35	16.02	0.148	1102	18.62	16.18	0.137
1102.5	16.32	16.02	0.148	1103	18.62	16.15	0.137
1103.5	16.36	16.03	0.148	1104	18.64	16.17	0.137
1104.5	16.39	16.09	0.148	1105	18.66	16.24	0.138
1105.5	16.32	16.07	0.148	1106	18.7	16.25	0.138
1106.5	16.31	16.02	0.147	1107	18.7	16.24	0.138
1107.5	16.31	16	0.147	1108	18.67	16.24	0.138
1108.5	16.32	16.03	0.147	1109	18.64	16.16	0.137
1109.5	16.29	16.02	0.147	1110	18.54	16.09	0.137
1110.5	16.31	16.01	0.147	1111	18.54	16.08	0.137
1111.5	16.34	16.02	0.147	1112	18.59	16.09	0.137
1112.5	16.33	16.03	0.148	1113	18.61	16.14	0.137
1113.5	16.32	16.02	0.148	1114	18.54	16.12	0.137
1114.5	16.32	16.01	0.148	1115	18.53	16.09	0.137
1115.5	16.32	16.03	0.148	1116	18.56	16.08	0.137
1116.5	16.35	16.04	0.148	1117	18.56	16.1	0.137
1117.5	16.37	16.06	0.148	1118	18.6	16.11	0.138
1118.5	16.37	16.07	0.148	1119	18.65	16.16	0.138
1119.5	16.34	16.04	0.148	1120	18.65	16.19	0.138
1120.5	16.32	16.03	0.148	1121	18.64	16.2	0.139
1121.5	16.32	16.02	0.148	1122	18.67	16.21	0.139
1122.5	16.29	16.01	0.148	1123	18.67	16.23	0.139
1123.5	16.31	16.03	0.148	1124	18.66	16.23	0.139
1124.5	16.37	16.06	0.148	1125	18.66	16.24	0.139
1125.5	16.37	16.07	0.148	1126	18.67	16.2	0.139
1126.5	16.37	16.07	0.148	1127	18.62	16.16	0.138
1127.5	16.37	16.07	0.148	1128	18.62	16.14	0.138
1128.5	16.41	16.11	0.148	1129	18.62	16.12	0.139
1129.5	16.4	16.1	0.148	1130	18.6	16.12	0.139
1130.5	16.41	16.11	0.148	1131	18.61	16.12	0.139
1131.5	16.41	16.11	0.148	1132	18.57	16.12	0.139
1132.5	16.43	16.12	0.149	1133	18.54	16.08	0.139
1133.5	16.42	16.12	0.148	1134	18.58	16.11	0.139
1134.5	16.36	16.06	0.148	1135	18.62	16.14	0.139
1135.5	16.36	16.03	0.148	1136	18.66	16.2	0.14
1136.5	16.35	16.04	0.148	1137	18.69	16.23	0.14
1137.5	16.35	16.04	0.148	1138	18.65	16.21	0.14
1138.5	16.37	16.06	0.148	1139	18.61	16.19	0.14
1139.5	16.45	16.07	0.149	1140	18.59	16.16	0.14
1140.5	16.46	16.15	0.149	1141	18.54	16.08	0.139
1141.5	16.46	16.15	0.149	1142	18.45	16.04	0.138
1142.5	16.45	16.12	0.148	1143	18.43	15.97	0.138
1143.5	16.43	16.14	0.148	1144	18.43	15.96	0.138
1144.5	16.41	16.12	0.148	1145	18.45	16	0.139
1145.5	16.43	16.1	0.149	1146	18.48	16.04	0.139
1146.5	16.43	16.12	0.149	1147	18.49	16.04	0.139
1147.5	16.46	16.17	0.149	1148	18.45	16.04	0.139
1148.5	16.45	16.16	0.149	1149	18.45	16.02	0.139
1149.5	16.43	16.1	0.148	1150	18.56	16.08	0.14
1150.5	16.35	16.08	0.148	1151	18.6	16.12	0.14
1151.5	16.35	16.06	0.148	1152	18.58	16.15	0.141
1152.5	16.37	16.04	0.148	1153	18.54	16.09	0.14
1153.5	16.39	16.09	0.148	1154	18.58	16.1	0.14
1154.5	16.45	16.12	0.149	1155	18.58	16.11	0.141
1155.5	16.45	16.14	0.149	1156	18.54	16.1	0.141
1156.5	16.42	16.16	0.149	1157	18.53	16.08	0.141
1157.5	16.4	16.12	0.149	1158	18.58	16.11	0.141
1158.5	16.45	16.14	0.149	1159	18.62	16.16	0.141
1159.5	16.45	16.15	0.149	1160	18.62	16.16	0.141
1160.5	16.42	16.12	0.149	1161	18.62	16.17	0.141
1161.5	16.43	16.12	0.149	1162	18.6	16.14	0.141
1162.5	16.41	16.11	0.149	1163	18.6	16.14	0.141
1163.5	16.36	16.1	0.149	1164	18.61	16.12	0.141
1164.5	16.34	16.04	0.149	1165	18.62	16.18	0.142
1165.5	16.4	16.08	0.149	1166	18.68	16.21	0.142
1166.5	16.42	16.09	0.149	1167	18.66	16.23	0.142
1167.5	16.42	16.11	0.149	1168	18.61	16.19	0.142
1168.5	16.39	16.09	0.149	1169	18.59	16.12	0.142
1169.5	16.42	16.11	0.149	1170	18.59	16.11	0.142
1170.5	16.45	16.11	0.149	1171	18.61	16.12	0.142
1171.5	16.45	16.17	0.149	1172	18.66	16.15	0.142
1172.5	16.45	16.16	0.149	1173	18.66	16.2	0.142
1173.5	16.48	16.17	0.149	1174	18.67	16.2	0.142
1174.5	16.5	16.18	0.149	1175	18.69	16.23	0.143
1175.5	16.49	16.19	0.149	1176	18.67	16.19	0.143
1176.5	16.45	16.15	0.149	1177	18.62	16.14	0.142
1177.5	16.51	16.17	0.149	1178	18.54	16.11	0.142
1178.5	16.52	16.2	0.149	1179	18.56	16.1	0.142
1179.5	16.52	16.2	0.149	1180	18.6	16.1	0.142
1180.5	16.46	16.19	0.149	1181	18.64	16.16	0.143
1181.5	16.43	16.14	0.149	1182	18.57	16.12	0.142
1182.5	16.42	16.12	0.149	1183	18.57	16.1	0.142
1183.5	16.48	16.17	0.149	1184	18.57	16.09	0.142
1184.5	16.51	16.2	0.149	1185	18.53	16.04	0.141
1185.5	16.49	16.2	0.149	1186	18.51	16.02	0.141
1186.5	16.45	16.18	0.149	1187	18.53	16.02	0.142
1187.5	16.44	16.1	0.148	1188	18.51	16.04	0.142
1188.5	16.29	16.04	0.148	1189	18.46	15.99	0.141
1189.5	16.26	15.99	0.148	1190	18.52	16.01	0.142
1190.5	16.28	15.95	0.148	1191	18.54	16.06	0.142
1191.5	16.27	15.95	0.148	1192	18.54	16.08	0.142
1192.5	16.2	15.91	0.147	1193	18.53	16.08	0.142
1193.5	16.18	15.89	0.147	1194	18.56	16.1	0.143
1194.5	16.23	15.92	0.148	1195	18.62	16.15	0.143
1195.5	16.35	16.02	0.148	1196	18.61	16.17	0.143
1196.5	16.43	16.08	0.148	1197	18.61	16.17	0.144
1197.5	16.52	16.18	0.149	1198	18.65	16.2	0.144
1198.5	16.51	16.2	0.149	1199	18.66	16.21	0.144
1199.5	16.52	16.2	0.149	1200	18.65	16.2	0.144
1200.5	16.53	16.2	0.149	1201	18.62	16.17	0.144
1201.5	16.46	16.17	0.149	1202	18.62	16.16	0.144
1202.5	16.37	16.04	0.148	1203	18.64	16.18	0.144
1203.5	16.33	16.04	0.148	1204	18.65	16.2	0.144
1204.5	16.29	16	0.148	1205	18.65	16.2	0.144
1205.5	16.2	15.99	0.148	1206	18.69	16.23	0.145
1206.5	16.19	15.89	0.148	1207	18.69	16.25	0.145
1207.5	16.21	15.88	0.147	1208	18.66	16.27	0.145
1208.5	16.2	15.9	0.147	1209	18.65	16.2	0.144
1209.5	16.17	15.85	0.147	1210	18.54	16.18	0.144
1210.5	16.19	15.85	0.147	1211	18.5	16.09	0.143
1211.5	16.24	15.89	0.148	1212	18.49	16.04	0.143
1212.5	16.35	15.94	0.148	1213	18.54	16.06	0.144
1213.5	16.41	16.11	0.148	1214	18.58	16.09	0.144
1214.5	16.4	16.12	0.148	1215	18.64	16.16	0.145
1215.5	16.37	16.08	0.148	1216	18.65	16.19	0.145
1216.5	16.37	16.07	0.148	1217	18.65	16.2	0.145
1217.5	16.4	16.1	0.148	1218	18.62	16.17	0.145
1218.5	16.45	16.15	0.149	1219	18.62	16.18	0.145
1219.5	16.45	16.15	0.149	1220	18.61	16.16	0.145
1220.5	16.45	16.15	0.149	1221	18.62	16.17	0.145
1221.5	16.45	16.14	0.149	1222	18.58	16.12	0.145
1222.5	16.46	16.15	0.149	1223	18.53	16.12	0.145
1223.5	16.49	16.18	0.149	1224	18.51	16.06	0.144
1224.5	16.49	16.18	0.149	1225	18.49	16.03	0.144
1225.5	16.49	16.16	0.149	1226	18.49	16.01	0.144
1226.5	16.48	16.17	0.149	1227	18.49	16.03	0.144
1227.5	16.49	16.18	0.149	1228	18.56	16.1	0.145
1228.5	16.48	16.18	0.149	1229	18.62	16.17	0.145
1229.5	16.45	16.17	0.149	1230	18.64	16.19	0.145
1230.5	16.46	16.15	0.149	1231	18.62	16.17	0.146
1231.5	16.46	16.17	0.149	1232	18.65	16.17	0.146
1232.5	16.46	16.16	0.149	1233	18.67	16.2	0.146
1233.5	16.46	16.16	0.148	1234	18.65	16.19	0.146
1234.5	16.49	16.17	0.149	1235	18.64	16.16	0.146
1235.5	16.48	16.19	0.149	1236	18.64	16.16	0.146
1236.5	16.45	16.16	0.149	1237	18.62	16.16	0.145
1237.5	16.49	16.17	0.149	1238	18.62	16.19	0.145
1238.5	16.52	16.2	0.149	1239	18.62	16.18	0.145
1239.5	16.5	16.19	0.148	1240	18.62	16.18	0.145
1240.5	16.45	16.18	0.148	1241	18.62	16.17	0.146
1241.5	16.45	16.15	0.148	1242	18.62	16.16	0.146
1242.5	16.46	16.15	0.148	1243	18.61	16.17	0.146
1243.5	16.49	16.2	0.149	1244	18.59	16.12	0.146
1244.5	16.5	16.19	0.149	1245	18.58	16.12	0.146
1245.5	16.46	16.18	0.149	1246	18.61	16.12	0.146
1246.5	16.49	16.16	0.149	1247	18.6	16.14	0.146
1247.5	16.5	16.16	0.148	1248	18.62	16.15	0.146
1248.5	16.41	16.12	0.148	1249	18.67	16.19	0.146
1249.5	16.43	16.1	0.148	1250	18.62	16.19	0.146
1250.5	16.49	16.12	0.148	1251	18.62	16.17	0.146
1251.5	16.5	16.19	0.149	1252	18.67	16.21	0.147
1252.5	16.5	16.19	0.149	1253	18.69	16.21	0.147
1253.5	16.51	16.19	0.149	1254	18.69	16.24	0.147
1254.5	16.49	16.18	0.148	1255	18.73	16.24	0.147
1255.5	16.35	16.12	0.148	1256	18.71	16.27	0.147
1256.5	16.28	16	0.148	1257	18.69	16.25	0.147
1257.5	16.29	15.98	0.147	1258	18.62	16.19	0.146
1258.5	16.31	16	0.147	1259	18.59	16.17	0.146
1259.5	16.27	15.99	0.147	1260	18.56	16.12	0.146
1260.5	16.25	15.98	0.147	1261	18.54	16.08	0.146
1261.5	16.23	15.94	0.147	1262	18.54	16.07	0.145
1262.5	16.18	15.87	0.147	1263	18.52	16.08	0.146
1263.5	16.29	15.9	0.147	1264	18.51	16.06	0.146
1264.5	16.33	15.95	0.147	1265	18.56	16.08	0.146
1265.5	16.42	16.06	0.148	1266	18.56	16.09	0.146
1266.5	16.48	16.18	0.148	1267	18.54	16.11	0.146
1267.5	16.51	16.2	0.148	1268	18.56	16.12	0.146
1268.5	16.5	16.2	0.148	1269	18.57	16.11	0.146
1269.5	16.49	16.19	0.148	1270	18.59	16.11	0.146
1270.5	16.52	16.2	0.148	1271	18.6	16.1	0.146
1271.5	16.51	16.21	0.148	1272	18.6	16.12	0.146
1272.5	16.48	16.2	0.148	1273	18.58	16.1	0.146
1273.5	16.43	16.1	0.148	1274	18.59	16.1	0.146
1274.5	16.34	16.07	0.147	1275	18.58	16.1	0.146
1275.5	16.27	16	0.147	1276	18.58	16.08	0.146
1276.5	16.19	15.97	0.147	1277	18.61	16.09	0.146
1277.5	16.12	15.83	0.146	1278	18.6	16.11	0.147
1278.5	16.14	15.82	0.146	1279	18.62	16.1	0.147
1279.5	16.15	15.83	0.146	1280	18.62	16.14	0.147
1280.5	16.19	15.86	0.146	1281	18.68	16.17	0.147
1281.5	16.23	15.94	0.147	1282	18.61	16.15	0.147
1282.5	16.34	16.01	0.147	1283	18.6	16.11	0.147
1283.5	16.43	16.04	0.147	1284	18.58	16.1	0.147
1284.5	16.48	16.12	0.148	1285	18.54	16.07	0.146
1285.5	16.48	16.18	0.148	1286	18.59	16.07	0.147
1286.5	16.48	16.18	0.148	1287	18.65	16.12	0.147
1287.5	16.46	16.17	0.148	1288	18.68	16.19	0.148
1288.5	16.49	16.19	0.148	1289	18.62	16.18	0.147
1289.5	16.45	16.18	0.148	1290	18.62	16.12	0.147
1290.5	16.43	16.18	0.148	1291	18.62	16.11	0.147
1291.5	16.43	16.11	0.147	1292	18.67	16.14	0.147
1292.5	16.45	16.14	0.147	1293	18.61	16.14	0.147
1293.5	16.41	16.14	0.147	1294	18.59	16.08	0.147
1294.5	16.37	16.12	0.147	1295	18.58	16.07	0.147
1295.5	16.39	16.1	0.147	1296	18.61	16.09	0.147
1296.5	16.43	16.14	0.148	1297	18.64	16.09	0.147
1297.5	16.45	16.16	0.148	1298	18.64	16.11	0.147
1298.5	16.45	16.12	0.148	1299	18.68	16.11	0.147
1299.5	16.45	16.15	0.148	1300	18.69	16.19	0.148
1300.5	16.49	16.18	0.148	1301	18.79	16.26	0.149
1301.5	16.45	16.18	0.148	1302	18.81	16.28	0.149
1302.5	16.45	16.17	0.148	1303	18.78	16.29	0.149
1303.5	16.45	16.14	0.148	1304	18.71	16.2	0.148
1304.5	16.44	16.15	0.147	1305	18.68	16.18	0.148
1305.5	16.46	16.14	0.148	1306	18.67	16.16	0.148
1306.5	16.52	16.19	0.148	1307	18.65	16.14	0.147
1307.5	16.5	16.15	0.147	1308	18.64	16.09	0.147
1308.5	16.39	16.12	0.147	1309	18.59	16.09	0.147
1309.5	16.4	16.11	0.147	1310	18.51	16.04	0.146
1310.5	16.4	16.09	0.147	1311	18.45	15.99	0.146
1311.5	16.39	16.11	0.147	1312	18.41	15.9	0.145
1312.5	16.42	16.11	0.147	1313	18.41	15.88	0.145
1313.5	16.44	16.12	0.147	1314	18.4	15.89	0.146
1314.5	16.42	16.12	0.147	1315	18.4	15.91	0.146
1315.5	16.39	16.12	0.147	1316	18.43	15.95	0.146
1316.5	16.4	16.1	0.147	1317	18.51	15.99	0.147
1317.5	16.41	16.1	0.147	1318	18.54	16.03	0.147
1318.5	16.43	16.12	0.147	1319	18.58	16.09	0.149
1319.5	16.41	16.12	0.147	1320	18.58	16.14	0.149
1320.5	16.4	16.1	0.147	1321	18.57	16.16	0.149
1321.5	16.42	16.1	0.147	1322	18.58	16.11	0.149
1322.5	16.44	16.12	0.147	1323	18.59	16.12	0.149
1323.5	16.42	16.12	0.147	1324	18.62	16.2	0.15
1324.5	16.4	16.11	0.147	1325	18.64	16.2	0.15
1325.5	16.37	16.09	0.147	1326	18.58	16.18	0.15
1326.5	16.4	16.1	0.147	1327	18.54	16.14	0.15
1327.5	16.4	16.11	0.147	1328	18.56	16.12	0.15
1328.5	16.41	16.12	0.147	1329	18.59	16.16	0.15
1329.5	16.45	16.14	0.147	1330	18.56	16.14	0.15
1330.5	16.37	16.12	0.146	1331	18.54	16.12	0.15
1331.5	16.39	16.09	0.146	1332	18.58	16.17	0.15
1332.5	16.4	16.07	0.146	1333	18.61	16.2	0.15
1333.5	16.43	16.12	0.147	1334	18.59	16.2	0.15
1334.5	16.42	16.11	0.147	1335	18.58	16.18	0.15
1335.5	16.4	16.11	0.147	1336	18.58	16.17	0.15
1336.5	16.42	16.09	0.147	1337	18.54	16.16	0.15
1337.5	16.44	16.14	0.147	1338	18.53	16.15	0.15
1338.5	16.43	16.14	0.147	1339	18.54	16.12	0.15
1339.5	16.43	16.12	0.147	1340	18.57	16.16	0.15
1340.5	16.42	16.11	0.147	1341	18.62	16.17	0.15
1341.5	16.39	16.07	0.146	1342	18.62	16.21	0.151
1342.5	16.39	16.07	0.146	1343	18.62	16.21	0.151
1343.5	16.39	16.09	0.146	1344	18.62	16.2	0.15
1344.5	16.35	16.08	0.146	1345	18.59	16.2	0.15
1345.5	16.33	16.03	0.146	1346	18.5	16.12	0.149
1346.5	16.37	16.04	0.146	1347	18.43	16.06	0.149
1347.5	16.43	16.09	0.146	1348	18.41	15.99	0.148
1348.5	16.46	16.17	0.147	1349	18.42	16.01	0.149
1349.5	16.43	16.16	0.146	1350	18.4	16.01	0.149
1350.5	16.36	16.11	0.146	1351	18.36	15.97	0.148
1351.5	16.33	16.07	0.146	1352	18.37	15.95	0.148
1352.5	16.34	16.04	0.146	1353	18.49	16.02	0.149
1353.5	16.37	16.06	0.146	1354	18.56	16.07	0.15
1354.5	16.4	16.11	0.146	1355	18.58	16.14	0.15
1355.5	16.37	16.09	0.146	1356	18.61	16.2	0.151
1356.5	16.39	16.08	0.146	1357	18.61	16.21	0.151
1357.5	16.34	16.04	0.146	1358	18.57	16.2	0.151
1358.5	16.33	16.06	0.146	1359	18.54	16.17	0.15
1359.5	16.37	16.1	0.146	1360	18.56	16.12	0.15
1360.5	16.44	16.14	0.146	1361	18.56	16.15	0.15
1361.5	16.48	16.16	0.147	1362	18.57	16.14	0.15
1362.5	16.45	16.15	0.147	1363	18.54	16.15	0.15
1363.5	16.4	16.1	0.146	1364	18.53	16.14	0.15
1364.5	16.37	16.08	0.146	1365	18.64	16.16	0.151
1365.5	16.35	16.07	0.146	1366	18.65	16.23	0.151
1366.5	16.28	16.04	0.145	1367	18.64	16.24	0.151
1367.5	16.28	16.04	0.145	1368	18.62	16.23	0.151
1368.5	16.37	16.06	0.146	1369	18.58	16.2	0.151
1369.5	16.4	16.08	0.146	1370	18.54	16.19	0.151
1370.5	16.37	16.07	0.146	1371	18.49	16.12	0.15
1371.5	16.35	16.03	0.145	1372	18.44	16.03	0.149
1372.5	16.37	16.02	0.145	1373	18.43	15.99	0.149
1373.5	16.42	16.07	0.146	1374	18.42	16	0.149
1374.5	16.4	16.09	0.146	1375	18.44	16.03	0.149
1375.5	16.32	16.04	0.145	1376	18.46	16.04	0.149
1376.5	16.35	16.02	0.145	1377	18.41	16.02	0.149
1377.5	16.4	16.08	0.145	1378	18.41	15.99	0.149
1378.5	16.42	16.12	0.146	1379	18.43	15.99	0.149
1379.5	16.37	16.09	0.146	1380	18.43	16.03	0.149
1380.5	16.32	16.04	0.146	1381	18.43	16.04	0.149
1381.5	16.32	16.01	0.145	1382	18.43	16.04	0.149
1382.5	16.37	16.08	0.145	1383	18.45	16.04	0.149
1383.5	16.34	16.09	0.145	1384	18.44	16.03	0.149
1384.5	16.29	16.02	0.145	1385	18.41	16	0.149
1385.5	16.26	15.99	0.145	1386	18.41	16	0.149
1386.5	16.31	16	0.145	1387	18.44	16.02	0.149
1387.5	16.33	16.04	0.145	1388	18.43	16.03	0.149
1388.5	16.31	16.04	0.145	1389	18.36	15.98	0.149
1389.5	16.31	16.02	0.145	1390	18.36	15.96	0.148
1390.5	16.31	16.01	0.145	1391	18.35	15.93	0.148
1391.5	16.29	16.01	0.145	1392	18.36	15.98	0.149
1392.5	16.28	16	0.145	1393	18.5	16.01	0.15
1393.5	16.29	16	0.145	1394	18.52	16.08	0.15
1394.5	16.37	16.04	0.145	1395	18.54	16.12	0.151
1395.5	16.37	16.04	0.145	1396	18.56	16.19	0.151
1396.5	16.35	16.04	0.145	1397	18.62	16.21	0.151
1397.5	16.36	16.04	0.145	1398	18.62	16.24	0.152
1398.5	16.31	16.02	0.145	1399	18.59	16.21	0.151
1399.5	16.31	16.01	0.145	1400	18.59	16.19	0.151
1400.5	16.37	16.03	0.145	1401	18.62	16.2	0.152
1401.5	16.37	16.07	0.145	1402	18.62	16.23	0.152
1402.5	16.28	16.04	0.145	1403	18.6	16.23	0.152
1403.5	16.24	15.97	0.144	1404	18.54	16.17	0.151
1404.5	16.27	15.99	0.145	1405	18.51	16.11	0.15
1405.5	16.39	16.08	0.145	1406	18.45	16.1	0.15
1406.5	16.48	16.12	0.145	1407	18.41	16.04	0.149
1407.5	16.54	16.21	0.146	1408	18.43	16.06	0.15
1408.5	16.54	16.24	0.146	1409	18.45	16.07	0.15
1409.5	16.6	16.25	0.146	1410	18.4	16.04	0.15
1410.5	16.58	16.27	0.146	1411	18.37	15.99	0.149
1411.5	16.54	16.24	0.146	1412	18.4	16.01	0.15
1412.5	16.43	16.08	0.145	1413	18.46	16.04	0.15
1413.5	16.28	16.02	0.144	1414	18.48	16.09	0.15
1414.5	16.32	16.01	0.144	1415	18.45	16.09	0.15
1415.5	16.37	16.03	0.144	1416	18.45	16	0.15
1416.5	16.37	16.07	0.145	1417	18.4	16	0.149
1417.5	16.27	16.02	0.144	1418	18.44	16.01	0.15
1418.5	16.27	15.99	0.144	1419	18.5	16.04	0.15
1419.5	16.29	15.97	0.144	1420	18.5	16.11	0.151
1420.5	16.37	16.02	0.144	1421	18.39	16.04	0.15
1421.5	16.36	16.07	0.145	1422	18.37	16.03	0.15
1422.5	16.33	16.06	0.145	1423	18.4	16	0.15
1423.5	16.29	16	0.144	1424	18.43	16.03	0.15
1424.5	16.25	15.97	0.144	1425	18.46	16.04	0.15
1425.5	16.24	15.93	0.144	1426	18.46	16.08	0.15
1426.5	16.26	15.94	0.144	1427	18.5	16.1	0.151
1427.5	16.26	15.97	0.144	1428	18.51	16.12	0.151
1428.5	16.4	16.04	0.145	1429	18.53	16.11	0.151
1429.5	16.45	16.09	0.145	1430	18.52	16.12	0.151
1430.5	16.5	16.17	0.145	1431	18.5	16.11	0.151
1431.5	16.54	16.26	0.146	1432	18.48	16.06	0.15
1432.5	16.57	16.27	0.145	1433	18.43	16.03	0.15
1433.5	16.57	16.28	0.145	1434	18.45	16.04	0.15
1434.5	16.58	16.26	0.145	1435	18.45	16.04	0.15
1435.5	16.45	16.2	0.145	1436	18.45	16.06	0.15
1436.5	16.37	16.15	0.145	1437	18.53	16.11	0.151
1437.5	16.34	16.06	0.144	1438	18.53	16.12	0.151
1438.5	16.27	15.97	0.144	1439	18.49	16.12	0.151
1439.5	16.25	15.93	0.143	1440	18.45	16.04	0.15
1440.5	16.27	15.95	0.144	1441	18.41	16.03	0.15
1441.5	16.28	15.97	0.144	1442	18.37	16.01	0.15
1442.5	16.29	15.99	0.144	1443	18.36	15.98	0.149
1443.5	16.27	15.97	0.144	1444	18.42	16.01	0.15
1444.5	16.29	15.98	0.144	1445	18.43	16.03	0.15
1445.5	16.37	16	0.144	1446	18.43	16.04	0.15
1446.5	16.41	16.14	0.144	1447	18.48	16.07	0.15
1447.5	16.54	16.17	0.145	1448	18.5	16.09	0.15
1448.5	16.54	16.21	0.145	1449	18.44	16.06	0.15
1449.5	16.53	16.2	0.145	1450	18.48	16.04	0.15
1450.5	16.53	16.2	0.145	1451	18.51	16.06	0.151
1451.5	16.54	16.23	0.145	1452	18.52	16.12	0.151
1452.5	16.51	16.21	0.145	1453	18.51	16.12	0.151
1453.5	16.46	16.14	0.144	1454	18.5	16.12	0.15
1454.5	16.43	16.12	0.144	1455	18.43	16.11	0.15
1455.5	16.45	16.14	0.145	1456	18.4	16.01	0.149
1456.5	16.48	16.14	0.144	1457	18.36	15.95	0.149
1457.5	16.49	16.18	0.144	1458	18.37	15.96	0.149
1458.5	16.45	16.17	0.144	1459	18.42	15.97	0.149
1459.5	16.41	16.14	0.144	1460	18.49	16.07	0.151
1460.5	16.41	16.11	0.144	1461	18.45	16.07	0.15
1461.5	16.42	16.1	0.144	1462	18.4	16.03	0.15
1462.5	16.4	16.11	0.144	1463	18.41	16.01	0.15
1463.5	16.42	16.1	0.144	1464	18.45	16.04	0.15
1464.5	16.44	16.12	0.144	1465	18.39	16.03	0.15
1465.5	16.48	16.16	0.144	1466	18.37	15.98	0.149
1466.5	16.46	16.18	0.144	1467	18.37	15.96	0.149
1467.5	16.45	16.17	0.144	1468	18.41	16.02	0.15
1468.5	16.46	16.16	0.144	1469	18.46	16.04	0.15
1469.5	16.46	16.16	0.144	1470	18.54	16.11	0.151
1470.5	16.42	16.14	0.144	1471	18.58	16.16	0.151
1471.5	16.4	16.1	0.144	1472	18.57	16.2	0.152
1472.5	16.41	16.1	0.144	1473	18.58	16.2	0.152
1473.5	16.41	16.11	0.144	1474	18.6	16.21	0.152
1474.5	16.4	16.09	0.144	1475	18.62	16.21	0.152
1475.5	16.4	16.09	0.144	1476	18.62	16.23	0.152
1476.5	16.45	16.17	0.144	1477	18.6	16.23	0.152
1477.5	16.45	16.17	0.144	1478	18.58	16.21	0.152
1478.5	16.44	16.15	0.144	1479	18.53	16.18	0.151
1479.5	16.44	16.14	0.144	1480	18.46	16.08	0.15
1480.5	16.44	16.14	0.144	1481	18.42	16.04	0.15
1481.5	16.45	16.14	0.144	1482	18.44	16.04	0.15
1482.5	16.46	16.15	0.144	1483	18.48	16.07	0.15
1483.5	16.49	16.17	0.144	1484	18.45	16.08	0.15
1484.5	16.44	16.16	0.143	1485	18.43	16.08	0.15
1485.5	16.36	16.09	0.143	1486	18.45	16.07	0.15
1486.5	16.35	16.06	0.143	1487	18.44	16.08	0.15
1487.5	16.36	16.04	0.143	1488	18.45	16.04	0.15
1488.5	16.31	16.03	0.143	1489	18.41	16.03	0.15
1489.5	16.29	16	0.143	1490	18.43	16.04	0.15
1490.5	16.32	16.01	0.143	1491	18.43	16.04	0.15
1491.5	16.35	16.07	0.143	1492	18.42	16.04	0.15
1492.5	16.4	16.09	0.143	1493	18.37	16	0.149
1493.5	16.41	16.1	0.143	1494	18.37	16	0.149
1494.5	16.45	16.12	0.143	1495	18.42	16.02	0.15
1495.5	16.41	16.12	0.143	1496	18.43	16.07	0.15
1496.5	16.39	16.11	0.143	1497	18.39	16.04	0.15
1497.5	16.37	16.11	0.143	1498	18.37	16.04	0.15
1498.5	16.39	16.1	0.143	1499	18.37	16.03	0.15
1499.5	16.37	16.07	0.143	1500	18.4	16.1	0.151
1500.5	16.39	16.08	0.143	1501	18.43	16.11	0.151
1501.5	16.41	16.1	0.143	1502	18.41	16.11	0.151
1502.5	16.37	16.07	0.143	1503	18.4	16.08	0.15
1503.5	16.35	16.06	0.143	1504	18.37	16.06	0.15
1504.5	16.37	16.06	0.143	1505	18.35	16.06	0.15
1505.5	16.35	16.07	0.143	1506	18.33	16.04	0.15
1506.5	16.31	16	0.142	1507	18.31	16.04	0.15
1507.5	16.37	16.03	0.143	1508	18.33	16.04	0.15
1508.5	16.4	16.07	0.143	1509	18.27	16.02	0.149
1509.5	16.41	16.09	0.143	1510	18.24	15.97	0.149
1510.5	16.39	16.07	0.142	1511	18.26	15.96	0.149
1511.5	16.29	16.04	0.142	1512	18.28	16.02	0.149
1512.5	16.25	15.96	0.142	1513	18.27	16.02	0.149
1513.5	16.25	15.98	0.142	1514	18.28	16.03	0.149
1514.5	16.41	16.01	0.142	1515	18.33	16.04	0.15
1515.5	16.52	16.11	0.143	1516	18.32	16.09	0.15
1516.5	16.54	16.18	0.143	1517	18.28	16.07	0.15
1517.5	16.53	16.19	0.143	1518	18.29	16.06	0.15
1518.5	16.44	16.16	0.143	1519	18.27	16.07	0.15
1519.5	16.5	16.17	0.143	1520	18.24	16.04	0.15
1520.5	16.54	16.19	0.143	1521	18.29	16.04	0.15
1521.5	16.57	16.25	0.143	1522	18.29	16.07	0.15
1522.5	16.59	16.28	0.143	1523	18.26	16.08	0.15
1523.5	16.59	16.29	0.143	1524	18.21	16.01	0.149
1524.5	16.57	16.29	0.143	1525	18.2	15.99	0.149
1525.5	16.56	16.28	0.143	1526	18.21	16.01	0.149
1526.5	16.48	16.23	0.143	1527	18.23	16.01	0.149
1527.5	16.43	16.18	0.143	1528	18.2	16	0.149
1528.5	16.35	16.04	0.142	1529	18.2	15.99	0.149
1529.5	16.27	16.01	0.142	1530	18.23	15.99	0.149
1530.5	16.29	15.99	0.142	1531	18.23	16.01	0.15
1531.5	16.31	15.99	0.142	1532	18.24	16.06	0.15
1532.5	16.32	16.01	0.141	1533	18.33	16.12	0.151
1533.5	16.27	15.99	0.141	1534	18.36	16.15	0.151
1534.5	16.25	15.98	0.141	1535	18.41	16.2	0.152
1535.5	16.29	15.96	0.141	1536	18.42	16.24	0.152
1536.5	16.36	16.04	0.142	1537	18.32	16.2	0.152
1537.5	16.43	16.08	0.142	1538	18.32	16.17	0.151
1538.5	16.44	16.12	0.142	1539	18.37	16.2	0.152
1539.5	16.45	16.14	0.142	1540	18.4	16.23	0.153
1540.5	16.46	16.17	0.142	1541	18.37	16.23	0.152
1541.5	16.51	16.17	0.142	1542	18.37	16.2	0.152
1542.5	16.51	16.21	0.142	1543	18.31	16.19	0.152
1543.5	16.5	16.19	0.142	1544	18.28	16.09	0.151
1544.5	16.44	16.17	0.142	1545	18.2	16.04	0.15
1545.5	16.45	16.12	0.142	1546	18.2	16.04	0.15
1546.5	16.49	16.16	0.142	1547	18.21	16.04	0.15
1547.5	16.5	16.18	0.142	1548	18.25	16.08	0.151
1548.5	16.45	16.17	0.142	1549	18.19	16.02	0.15
1549.5	16.42	16.12	0.142	1550	18.18	16.01	0.15
1550.5	16.42	16.12	0.141	1551	18.2	16	0.15
1551.5	16.43	16.12	0.142	1552	18.21	16.04	0.15
1552.5	16.43	16.12	0.142	1553	18.19	16.03	0.15
1553.5	16.44	16.16	0.142	1554	18.14	16.01	0.15
1554.5	16.44	16.18	0.142	1555	18.11	15.96	0.149
1555.5	16.45	16.17	0.142	1556	18.11	15.96	0.149
1556.5	16.49	16.18	0.142	1557	18.19	15.99	0.15
1557.5	16.49	16.18	0.142	1558	18.2	16.01	0.15
1558.5	16.51	16.2	0.142	1559	18.21	16.01	0.15
1559.5	16.49	16.19	0.142	1560	18.27	16.11	0.151
1560.5	16.44	16.16	0.142	1561	18.37	16.16	0.152
1561.5	16.44	16.16	0.142	1562	18.37	16.18	0.151
1562.5	16.51	16.2	0.141	1563	18.33	16.16	0.151
1563.5	16.5	16.2	0.142	1564	18.31	16.12	0.151
1564.5	16.46	16.2	0.141	1565	18.39	16.16	0.152
1565.5	16.49	16.19	0.142	1566	18.37	16.2	0.152
1566.5	16.45	16.15	0.141	1567	18.35	16.2	0.152
1567.5	16.27	16.02	0.141	1568	18.34	16.17	0.152
1568.5	16.25	15.99	0.141	1569	18.35	16.17	0.152
1569.5	16.24	15.93	0.14	1570	18.29	16.16	0.152
1570.5	16.14	15.86	0.14	1571	18.25	16.1	0.151
1571.5	16.14	15.83	0.14	1572	18.25	16.09	0.151
1572.5	16.18	15.86	0.14	1573	18.33	16.11	0.151
1573.5	16.18	15.87	0.14	1574	18.36	16.18	0.152
1574.5	16.18	15.85	0.14	1575	18.35	16.17	0.152
1575.5	16.25	15.87	0.14	1576	18.35	16.18	0.152
1576.5	16.34	15.98	0.14	1577	18.37	16.2	0.152
1577.5	16.41	16.12	0.141	1578	18.37	16.2	0.152
1578.5	16.48	16.14	0.141	1579	18.36	16.19	0.152
1579.5	16.48	16.17	0.141	1580	18.35	16.2	0.152
1580.5	16.5	16.18	0.141	1581	18.34	16.2	0.152
1581.5	16.46	16.16	0.141	1582	18.32	16.18	0.152
1582.5	16.44	16.15	0.141	1583	18.34	16.18	0.152
1583.5	16.42	16.12	0.141	1584	18.33	16.18	0.152
1584.5	16.37	16.06	0.14	1585	18.35	16.19	0.152
1585.5	16.39	16.07	0.14	1586	18.35	16.18	0.152
1586.5	16.4	16.08	0.14	1587	18.34	16.2	0.152
1587.5	16.37	16.09	0.14	1588	18.34	16.16	0.151
1588.5	16.33	16.04	0.14	1589	18.23	16.09	0.15
1589.5	16.37	16.06	0.14	1590	18.16	16.04	0.15
1590.5	16.42	16.11	0.14	1591	18.14	15.99	0.149
1591.5	16.4	16.12	0.14	1592	18.12	15.96	0.15
1592.5	16.37	16.07	0.14	1593	18.14	15.97	0.15
1593.5	16.42	16.08	0.141	1594	18.17	15.98	0.15
1594.5	16.45	16.11	0.141	1595	18.16	15.99	0.15
1595.5	16.45	16.15	0.141	1596	18.12	15.98	0.149
1596.5	16.4	16.11	0.14	1597	18.15	15.98	0.15
1597.5	16.39	16.06	0.14	1598	18.19	15.99	0.15
1598.5	16.36	16.06	0.14	1599	18.21	16.01	0.15
1599.5	16.35	16.04	0.14	1600	18.29	16.09	0.151
1600.5	16.35	16.04	0.14	1601	18.29	16.12	0.151
1601.5	16.37	16.04	0.14	1602	18.29	16.12	0.151
1602.5	16.43	16.09	0.14	1603	18.31	16.14	0.151
1603.5	16.48	16.15	0.141	1604	18.29	16.12	0.151
1604.5	16.43	16.14	0.14	1605	18.26	16.1	0.151
1605.5	16.41	16.12	0.14	1606	18.27	16.1	0.151
1606.5	16.39	16.09	0.14	1607	18.26	16.11	0.151
1607.5	16.36	16.06	0.14	1608	18.29	16.15	0.151
1608.5	16.37	16.04	0.14	1609	18.33	16.16	0.151
1609.5	16.35	16.06	0.14	1610	18.32	16.17	0.151
1610.5	16.37	16.04	0.14	1611	18.29	16.14	0.151
1611.5	16.37	16.07	0.14	1612	18.29	16.12	0.151
1612.5	16.37	16.06	0.14	1613	18.31	16.12	0.151
1613.5	16.35	16.06	0.14	1614	18.32	16.15	0.151
1614.5	16.34	16.04	0.14	1615	18.29	16.15	0.151
1615.5	16.37	16.04	0.14	1616	18.27	16.12	0.151
1616.5	16.37	16.07	0.14	1617	18.29	16.09	0.151
1617.5	16.33	16.04	0.14	1618	18.28	16.1	0.151
1618.5	16.29	15.98	0.139	1619	18.29	16.1	0.151
1619.5	16.27	15.95	0.139	1620	18.29	16.12	0.151
1620.5	16.28	15.97	0.139	1621	18.29	16.12	0.151
1621.5	16.29	15.98	0.139	1622	18.31	16.12	0.151
1622.5	16.35	16.04	0.14	1623	18.32	16.15	0.151
1623.5	16.46	16.11	0.14	1624	18.36	16.2	0.152
1624.5	16.53	16.19	0.14	1625	18.41	16.26	0.152
1625.5	16.56	16.23	0.14	1626	18.39	16.25	0.152
1626.5	16.54	16.25	0.14	1627	18.33	16.21	0.152
1627.5	16.54	16.25	0.14	1628	18.31	16.15	0.151
1628.5	16.52	16.23	0.14	1629	18.34	16.16	0.151
1629.5	16.52	16.2	0.14	1630	18.32	16.18	0.151
1630.5	16.49	16.2	0.14	1631	18.28	16.16	0.151
1631.5	16.45	16.17	0.14	1632	18.29	16.12	0.15
1632.5	16.4	16.12	0.14	1633	18.31	16.12	0.15
1633.5	16.4	16.08	0.139	1634	18.31	16.14	0.151
1634.5	16.36	16.08	0.139	1635	18.33	16.14	0.151
1635.5	16.34	16.04	0.139	1636	18.31	16.12	0.151
1636.5	16.34	16.04	0.139	1637	18.26	16.09	0.15
1637.5	16.33	16.01	0.139	1638	18.26	16.1	0.151
1638.5	16.23	15.96	0.139	1639	18.29	16.12	0.151
1639.5	16.2	15.93	0.139	1640	18.35	16.17	0.151
1640.5	16.25	15.92	0.139	1641	18.33	16.16	0.151
1641.5	16.26	15.96	0.139	1642	18.31	16.16	0.151
1642.5	16.31	15.98	0.139	1643	18.29	16.12	0.151
1643.5	16.41	16.04	0.139	1644	18.29	16.11	0.151
1644.5	16.45	16.12	0.139	1645	18.29	16.12	0.15
1645.5	16.45	16.14	0.139	1646	18.31	16.12	0.151
1646.5	16.52	16.16	0.139	1647	18.29	16.12	0.151
1647.5	16.52	16.21	0.139	1648	18.29	16.14	0.151
1648.5	16.52	16.2	0.139	1649	18.29	16.12	0.15
1649.5	16.52	16.19	0.139	1650	18.32	16.14	0.151
1650.5	16.5	16.2	0.139	1651	18.32	16.14	0.151
1651.5	16.5	16.2	0.139	1652	18.32	16.15	0.151
1652.5	16.46	16.17	0.139	1653	18.28	16.09	0.15
1653.5	16.37	16.12	0.139	1654	18.29	16.09	0.15
1654.5	16.33	16.04	0.139	1655	18.35	16.1	0.151
1655.5	16.29	16	0.138	1656	18.39	16.16	0.151
1656.5	16.27	15.96	0.138	1657	18.33	16.12	0.151
1657.5	16.25	15.98	0.138	1658	18.27	16.11	0.151
1658.5	16.24	15.96	0.138	1659	18.25	16.07	0.15
1659.5	16.27	15.95	0.138	1660	18.26	16.07	0.15
1660.5	16.36	15.99	0.138	1661	18.31	16.08	0.15
1661.5	16.4	16.04	0.138	1662	18.33	16.12	0.15
1662.5	16.41	16.08	0.139	1663	18.34	16.12	0.15
1663.5	16.4	16.09	0.139	1664	18.33	16.11	0.15
1664.5	16.43	16.1	0.138	1665	18.34	16.11	0.15
1665.5	16.46	16.12	0.139	1666	18.37	16.15	0.151
1666.5	16.49	16.17	0.139	1667	18.35	16.17	0.151
1667.5	16.52	16.21	0.139	1668	18.33	16.14	0.15
1668.5	16.52	16.2	0.139	1669	18.29	16.11	0.15
1669.5	16.45	16.19	0.139	1670	18.29	16.1	0.15
1670.5	16.39	16.11	0.138	1671	18.31	16.1	0.15
1671.5	16.4	16.09	0.138	1672	18.35	16.16	0.151
1672.5	16.41	16.08	0.139	1673	18.37	16.18	0.151
1673.5	16.41	16.11	0.139	1674	18.36	16.17	0.151
1674.5	16.42	16.11	0.138	1675	18.32	16.14	0.15
1675.5	16.43	16.12	0.138	1676	18.32	16.1	0.15
1676.5	16.5	16.15	0.139	1677	18.32	16.11	0.15
1677.5	16.49	16.19	0.139	1678	18.35	16.12	0.15
1678.5	16.42	16.12	0.138	1679	18.37	16.16	0.151
1679.5	16.37	16.08	0.138	1680	18.37	16.14	0.15
1680.5	16.39	16.09	0.138	1681	18.29	16.1	0.15
1681.5	16.4	16.09	0.138	1682	18.29	16.07	0.149
1682.5	16.39	16.09	0.138	1683	18.29	16.04	0.15
1683.5	16.41	16.1	0.138	1684	18.29	16.08	0.15
1684.5	16.42	16.12	0.138	1685	18.33	16.09	0.15
1685.5	16.42	16.12	0.138	1686	18.34	16.12	0.15
1686.5	16.43	16.12	0.138	1687	18.37	16.12	0.15
1687.5	16.4	16.08	0.138	1688	18.36	16.12	0.15
1688.5	16.37	16.07	0.138	1689	18.34	16.12	0.15
1689.5	16.4	16.07	0.138	1690	18.33	16.12	0.15
1690.5	16.46	16.14	0.138	1691	18.27	16.09	0.15
1691.5	16.43	16.12	0.138	1692	18.23	15.99	0.149
1692.5	16.37	16.12	0.138	1693	18.24	15.99	0.148
1693.5	16.37	16.08	0.138	1694	18.25	16	0.149
1694.5	16.4	16.07	0.138	1695	18.29	16.04	0.149
1695.5	16.39	16.09	0.138	1696	18.36	16.16	0.15
1696.5	16.37	16.08	0.138	1697	18.41	16.18	0.151
1697.5	16.33	16.02	0.137	1698	18.41	16.2	0.151
1698.5	16.29	16.01	0.137	1699	18.41	16.19	0.15
1699.5	16.33	15.99	0.137	1700	18.44	16.21	0.15
1700.5	16.33	16.02	0.137	1701	18.41	16.2	0.15
1701.5	16.41	16.07	0.138	1702	18.4	16.18	0.15
1702.5	16.41	16.11	0.138	1703	18.39	16.16	0.15
1703.5	16.39	16.1	0.138	1704	18.4	16.2	0.151
1704.5	16.4	16.1	0.138	1705	18.46	16.25	0.151
1705.5	16.44	16.14	0.138	1706	18.46	16.26	0.151
1706.5	16.44	16.14	0.138	1707	18.43	16.26	0.151
1707.5	16.37	16.1	0.138	1708	18.42	16.23	0.151
1708.5	16.36	16.07	0.137	1709	18.45	16.23	0.151
1709.5	16.4	16.08	0.137	1710	18.44	16.24	0.151
1710.5	16.39	16.09	0.137	1711	18.37	16.2	0.15
1711.5	16.33	16.06	0.137	1712	18.29	16.09	0.149
1712.5	16.29	16.01	0.137	1713	18.2	16.02	0.148
1713.5	16.36	16.02	0.137	1714	18.2	16	0.148
1714.5	16.35	16.04	0.137	1715	18.24	16.01	0.149
1715.5	16.33	16.04	0.137	1716	18.28	16.06	0.149
1716.5	16.32	16.01	0.137	1717	18.28	16.08	0.149
1717.5	16.31	16	0.137	1718	18.29	16.08	0.149
1718.5	16.29	15.99	0.137	1719	18.29	16.08	0.149
1719.5	16.29	16	0.137	1720	18.27	16.08	0.149
1720.5	16.24	16	0.136	1721	18.32	16.09	0.149
1721.5	16.24	15.96	0.136	1722	18.34	16.12	0.149
1722.5	16.27	15.98	0.136	1723	18.33	16.12	0.149
1723.5	16.37	16.1	0.137	1724	18.32	16.12	0.149
1724.5	16.54	16.16	0.138	1725	18.27	16.09	0.149
1725.5	16.56	16.23	0.138	1726	18.29	16.08	0.149
1726.5	16.51	16.23	0.138	1727	18.31	16.09	0.149
1727.5	16.5	16.21	0.138	1728	18.32	16.11	0.149
1728.5	16.54	16.23	0.138	1729	18.29	16.09	0.149
1729.5	16.53	16.24	0.137	1730	18.28	16.09	0.149
1730.5	16.46	16.21	0.137	1731	18.27	16.08	0.149
1731.5	16.41	16.12	0.137	1732	18.27	16.07	0.149
1732.5	16.37	16.07	0.137	1733	18.28	16.07	0.149
1733.5	16.37	16.07	0.137	1734	18.32	16.09	0.149
1734.5	16.37	16.03	0.136	1735	18.33	16.1	0.149
1735.5	16.27	15.99	0.136	1736	18.32	16.1	0.149
1736.5	16.27	15.97	0.136	1737	18.31	16.12	0.149
1737.5	16.28	15.96	0.136	1738	18.26	16.09	0.149
1738.5	16.26	15.95	0.136	1739	18.23	16.06	0.148
1739.5	16.25	15.94	0.136	1740	18.21	16.03	0.148
1740.5	16.32	15.95	0.136	1741	18.23	16.04	0.148
1741.5	16.39	16.03	0.136	1742	18.21	16.03	0.148
1742.5	16.45	16.15	0.137	1743	18.21	16.04	0.148
1743.5	16.44	16.15	0.137	1744	18.2	16	0.148
1744.5	16.45	16.15	0.137	1745	18.2	15.97	0.148
1745.5	16.5	16.17	0.137	1746	18.25	15.98	0.148
1746.5	16.52	16.21	0.137	1747	18.31	16.03	0.148
1747.5	16.54	16.21	0.137	1748	18.32	16.06	0.148
1748.5	16.57	16.25	0.137	1749	18.27	16.04	0.148
1749.5	16.56	16.2	0.137	1750	18.29	16.04	0.148
1750.5	16.44	16.14	0.136	1751	18.36	16.1	0.149
1751.5	16.45	16.14	0.136	1752	18.41	16.21	0.15
1752.5	16.44	16.14	0.136	1753	18.45	16.24	0.15
1753.5	16.45	16.15	0.136	1754	18.42	16.26	0.15
1754.5	16.49	16.15	0.136	1755	18.43	16.23	0.15
1755.5	16.45	16.17	0.136	1756	18.43	16.21	0.15
1756.5	16.45	16.17	0.136	1757	18.37	16.23	0.15
1757.5	16.45	16.15	0.137	1758	18.36	16.18	0.15
1758.5	16.4	16.12	0.136	1759	18.35	16.17	0.149
1759.5	16.36	16.07	0.136	1760	18.39	16.17	0.15
1760.5	16.35	16.06	0.136	1761	18.42	16.19	0.15
1761.5	16.37	16.06	0.136	1762	18.43	16.2	0.15
1762.5	16.4	16.08	0.136	1763	18.4	16.2	0.15
1763.5	16.44	16.08	0.136	1764	18.36	16.15	0.149
1764.5	16.43	16.1	0.136	1765	18.23	16.04	0.148
1765.5	16.4	16.08	0.136	1766	18.23	16.03	0.148
1766.5	16.44	16.12	0.136	1767	18.25	16.02	0.148
1767.5	16.46	16.14	0.136	1768	18.26	16.04	0.148
1768.5	16.45	16.14	0.136	1769	18.2	16.01	0.148
1769.5	16.37	16.11	0.136	1770	18.2	16.01	0.148
1770.5	16.42	16.1	0.136	1771	18.24	15.99	0.147
1771.5	16.48	16.15	0.136	1772	18.23	15.99	0.147
1772.5	16.49	16.18	0.136	1773	18.18	15.97	0.147
1773.5	16.44	16.14	0.136	1774	18.17	15.94	0.147
1774.5	16.45	16.14	0.136	1775	18.15	15.93	0.147
1775.5	16.48	16.15	0.136	1776	18.17	15.93	0.147
1776.5	16.45	16.16	0.136	1777	18.2	15.94	0.147
1777.5	16.44	16.17	0.136	1778	18.26	15.98	0.147
1778.5	16.44	16.14	0.136	1779	18.27	16.02	0.148
1779.5	16.42	16.11	0.136	1780	18.31	16.12	0.148
1780.5	16.43	16.12	0.136	1781	18.31	16.12	0.148
1781.5	16.41	16.12	0.136	1782	18.27	16.12	0.148
1782.5	16.41	16.12	0.135	1783	18.28	16.08	0.148
1783.5	16.44	16.14	0.136	1784	18.32	16.12	0.149
1784.5	16.42	16.12	0.136	1785	18.36	16.17	0.149
1785.5	16.42	16.12	0.136	1786	18.33	16.16	0.149
1786.5	16.42	16.1	0.135	1787	18.33	16.14	0.149
1787.5	16.42	16.09	0.135	1788	18.36	16.17	0.149
1788.5	16.37	16.08	0.135	1789	18.42	16.2	0.15
1789.5	16.34	16.06	0.135	1790	18.4	16.21	0.149
1790.5	16.33	16.04	0.135	1791	18.35	16.18	0.149
1791.5	16.32	16.04	0.135	1792	18.34	16.17	0.149
1792.5	16.43	16.09	0.135	1793	18.39	16.18	0.149
1793.5	16.45	16.14	0.136	1794	18.37	16.21	0.149
1794.5	16.41	16.08	0.135	1795	18.36	16.2	0.149
1795.5	16.34	16.06	0.135	1796	18.33	16.2	0.149
1796.5	16.35	16.03	0.135	1797	18.36	16.2	0.149
1797.5	16.37	16.04	0.135	1798	18.31	16.2	0.149
1798.5	16.36	16.04	0.135	1799	18.27	16.09	0.148
1799.5	16.29	16.02	0.135	1800	18.23	16.08	0.148
1800.5	16.28	15.97	0.135	1801	18.24	16.06	0.148
1801.5	16.28	15.96	0.135	1802	18.17	16.04	0.147
1802.5	16.27	15.96	0.134	1803	18.14	15.97	0.147
1803.5	16.35	16.03	0.135	1804	18.17	15.98	0.147
1804.5	16.45	16.04	0.135	1805	18.15	15.99	0.147
1805.5	16.52	16.14	0.135	1806	18.11	15.95	0.147
1806.5	16.54	16.23	0.136	1807	18.14	15.93	0.147
1807.5	16.54	16.24	0.136	1808	18.29	16.04	0.148
1808.5	16.54	16.23	0.136	1809	18.33	16.1	0.148
1809.5	16.56	16.24	0.136	1810	18.33	16.16	0.149
1810.5	16.54	16.25	0.136	1811	18.32	16.14	0.148
1811.5	16.54	16.24	0.136	1812	18.29	16.11	0.148
1812.5	16.49	16.2	0.135	1813	18.29	16.12	0.148
1813.5	16.43	16.11	0.135	1814	18.31	16.15	0.148
1814.5	16.37	16.06	0.135	1815	18.31	16.16	0.149
1815.5	16.37	16.06	0.135	1816	18.26	16.11	0.148
1816.5	16.37	16.07	0.135	1817	18.28	16.11	0.148
1817.5	16.39	16.06	0.135	1818	18.28	16.12	0.148
1818.5	16.37	16.04	0.135	1819	18.26	16.12	0.148
1819.5	16.37	16.06	0.134	1820	18.27	16.11	0.148
1820.5	16.35	16.04	0.134	1821	18.28	16.14	0.148
1821.5	16.31	15.99	0.134	1822	18.28	16.12	0.148
1822.5	16.29	15.99	0.134	1823	18.25	16.1	0.148
1823.5	16.34	16.01	0.134	1824	18.25	16.09	0.148
1824.5	16.37	16.04	0.135	1825	18.29	16.1	0.148
1825.5	16.29	16.03	0.135	1826	18.32	16.14	0.148
1826.5	16.29	15.98	0.134	1827	18.29	16.12	0.148
1827.5	16.33	15.98	0.134	1828	18.29	16.12	0.148
1828.5	16.36	16.04	0.134	1829	18.29	16.12	0.148
1829.5	16.29	16.01	0.134	1830	18.29	16.14	0.148
1830.5	16.29	15.99	0.134	1831	18.29	16.12	0.147
1831.5	16.35	16	0.134	1832	18.27	16.1	0.147
1832.5	16.36	16.06	0.134	1833	18.26	16.11	0.147
1833.5	16.25	16	0.134	1834	18.24	16.1	0.147
1834.5	16.2	15.97	0.134	1835	18.23	16.07	0.147
1835.5	16.19	15.91	0.133	1836	18.21	16.04	0.147
1836.5	16.2	15.93	0.134	1837	18.24	16.06	0.147
1837.5	16.35	16.01	0.134	1838	18.26	16.06	0.147
1838.5	16.44	16.07	0.134	1839	18.24	16.06	0.147
1839.5	16.51	16.15	0.135	1840	18.25	16.07	0.147
1840.5	16.52	16.21	0.135	1841	18.23	16.07	0.147
1841.5	16.46	16.2	0.135	1842	18.23	16.06	0.147
1842.5	16.45	16.17	0.134	1843	18.24	16.06	0.147
1843.5	16.45	16.16	0.134	1844	18.27	16.11	0.148
1844.5	16.45	16.15	0.134	1845	18.26	16.12	0.148
1845.5	16.46	16.16	0.134	1846	18.2	16.07	0.147
1846.5	16.51	16.18	0.134	1847	18.18	16.02	0.146
1847.5	16.51	16.2	0.135	1848	18.2	16.02	0.147
1848.5	16.41	16.17	0.135	1849	18.27	16.07	0.147
1849.5	16.39	16.11	0.134	1850	18.28	16.1	0.147
1850.5	16.43	16.12	0.134	1851	18.26	16.1	0.147
1851.5	16.49	16.17	0.134	1852	18.27	16.08	0.147
1852.5	16.4	16.15	0.134	1853	18.26	16.08	0.147
1853.5	16.4	16.09	0.134	1854	18.29	16.08	0.147
1854.5	16.44	16.12	0.134	1855	18.31	16.12	0.147
1855.5	16.45	16.15	0.134	1856	18.24	16.11	0.147
1856.5	16.45	16.16	0.134	1857	18.24	16.09	0.147
1857.5	16.45	16.15	0.134	1858	18.24	16.08	0.147
1858.5	16.41	16.12	0.134	1859	18.21	16.04	0.147
1859.5	16.42	16.11	0.134	1860	18.19	16.04	0.147
1860.5	16.43	16.12	0.134	1861	18.24	16.04	0.147
1861.5	16.4	16.12	0.134	1862	18.21	16.07	0.147
1862.5	16.41	16.09	0.134	1863	18.18	16.07	0.147
1863.5	16.41	16.07	0.134	1864	18.18	16.01	0.146
1864.5	16.41	16.11	0.134	1865	18.19	16	0.146
1865.5	16.45	16.12	0.134	1866	18.2	16	0.146
1866.5	16.45	16.12	0.134	1867	18.2	16.02	0.146
1867.5	16.39	16.09	0.134	1868	18.18	16.02	0.146
1868.5	16.41	16.08	0.134	1869	18.2	16.03	0.146
1869.5	16.48	16.12	0.134	1870	18.24	16.04	0.146
1870.5	16.45	16.17	0.134	1871	18.25	16.07	0.147
1871.5	16.45	16.17	0.134	1872	18.2	16.06	0.147
1872.5	16.42	16.14	0.134	1873	18.19	16.04	0.147
1873.5	16.4	16.1	0.133	1874	18.19	16.04	0.147
1874.5	16.37	16.08	0.133	1875	18.24	16.1	0.147
1875.5	16.37	16.07	0.133	1876	18.24	16.08	0.147
1876.5	16.37	16.07	0.133	1877	18.15	16.04	0.146
1877.5	16.42	16.11	0.133	1878	18.12	15.99	0.146
1878.5	16.4	16.11	0.133	1879	18.16	15.98	0.146
1879.5	16.39	16.1	0.133	1880	18.18	16.01	0.146
1880.5	16.39	16.09	0.133	1881	18.18	16.04	0.146
1881.5	16.4	16.12	0.133	1882	18.23	16.06	0.146
1882.5	16.41	16.12	0.133	1883	18.23	16.06	0.147
1883.5	16.39	16.1	0.133	1884	18.2	16.04	0.147
1884.5	16.4	16.09	0.133	1885	18.23	16.07	0.147
1885.5	16.39	16.08	0.133	1886	18.26	16.1	0.147
1886.5	16.34	16.06	0.133	1887	18.24	16.1	0.147
1887.5	16.34	16.02	0.133	1888	18.21	16.08	0.147
1888.5	16.36	16.07	0.133	1889	18.21	16.08	0.147
1889.5	16.46	16.11	0.133	1890	18.2	16.08	0.146
1890.5	16.46	16.17	0.134	1891	18.18	16.04	0.146
1891.5	16.42	16.17	0.134	1892	18.12	15.99	0.145
1892.5	16.37	16.1	0.133	1893	18.12	16	0.145
1893.5	16.42	16.11	0.133	1894	18.14	15.99	0.145
1894.5	16.42	16.1	0.133	1895	18.12	16.01	0.146
1895.5	16.37	16.09	0.133	1896	18.16	16.02	0.146
1896.5	16.33	16.02	0.133	1897	18.14	16.03	0.146
1897.5	16.37	16.04	0.133	1898	18.17	16.03	0.146
1898.5	16.4	16.06	0.133	1899	18.23	16.1	0.147
1899.5	16.39	16.08	0.133	1900	18.24	16.11	0.146
1900.5	16.35	16.06	0.133	1901	18.2	16.09	0.146
1901.5	16.35	16.04	0.133	1902	18.2	16.06	0.146
1902.5	16.35	16.04	0.133	1903	18.18	16.06	0.146
1903.5	16.31	15.99	0.132	1904	18.14	16.03	0.146
1904.5	16.32	15.99	0.132	1905	18.15	16.02	0.146
1905.5	16.37	15.99	0.133	1906	18.15	16.01	0.146
1906.5	16.41	16.08	0.133	1907	18.11	15.96	0.145
1907.5	16.49	16.2	0.133	1908	18.12	15.96	0.145
1908.5	16.58	16.27	0.133	1909	18.17	16	0.145
1909.5	16.53	16.26	0.133	1910	18.19	16.03	0.146
1910.5	16.5	16.23	0.133	1911	18.23	16.11	0.146
1911.5	16.52	16.23	0.133	1912	18.27	16.14	0.147
1912.5	16.51	16.23	0.133	1913	18.29	16.14	0.147
1913.5	16.41	16.2	0.133	1914	18.28	16.15	0.147
1914.5	16.33	16.08	0.133	1915	18.27	16.12	0.146
1915.5	16.31	15.99	0.132	1916	18.29	16.15	0.147
1916.5	16.32	15.99	0.132	1917	18.34	16.16	0.147
1917.5	16.31	16.01	0.133	1918	18.36	16.21	0.147
1918.5	16.32	16.03	0.133	1919	18.36	16.23	0.147
1919.5	16.31	16.02	0.132	1920	18.29	16.2	0.147
1920.5	16.26	16	0.132	1921	18.25	16.14	0.146
1921.5	16.24	15.96	0.132	1922	18.24	16.11	0.146
1922.5	16.27	15.97	0.132	1923	18.27	16.18	0.147
1923.5	16.29	15.98	0.132	1924	18.33	16.2	0.147
1924.5	16.27	15.96	0.132	1925	18.29	16.2	0.147
1925.5	16.33	15.96	0.132	1926	18.29	16.2	0.147
1926.5	16.42	16.11	0.133	1927	18.29	16.16	0.147
1927.5	16.5	16.14	0.133	1928	18.29	16.17	0.146
1928.5	16.52	16.2	0.133	1929	18.28	16.14	0.146
1929.5	16.53	16.21	0.133	1930	18.24	16.14	0.146
1930.5	16.53	16.21	0.133	1931	18.23	16.1	0.146
1931.5	16.49	16.19	0.133	1932	18.24	16.1	0.146
1932.5	16.49	16.19	0.133	1933	18.29	16.12	0.146
1933.5	16.54	16.23	0.133	1934	18.34	16.18	0.147
1934.5	16.49	16.23	0.132	1935	18.37	16.2	0.147
1935.5	16.41	16.14	0.132	1936	18.28	16.16	0.147
1936.5	16.29	16.07	0.132	1937	18.27	16.14	0.147
1937.5	16.27	15.94	0.131	1938	18.28	16.12	0.146
1938.5	16.28	15.95	0.131	1939	18.26	16.12	0.146
1939.5	16.25	15.96	0.131	1940	18.27	16.12	0.146
1940.5	16.21	15.94	0.131	1941	18.26	16.12	0.146
1941.5	16.26	15.95	0.131	1942	18.24	16.12	0.146
1942.5	16.44	16.04	0.132	1943	18.24	16.1	0.146
1943.5	16.48	16.11	0.132	1944	18.21	16.09	0.146
1944.5	16.48	16.16	0.132	1945	18.24	16.1	0.146
1945.5	16.43	16.12	0.132	1946	18.28	16.12	0.146
1946.5	16.44	16.12	0.132	1947	18.32	16.19	0.147
1947.5	16.45	16.12	0.132	1948	18.32	16.19	0.147
1948.5	16.5	16.17	0.132	1949	18.26	16.17	0.147
1949.5	16.45	16.16	0.132	1950	18.24	16.12	0.146
1950.5	16.44	16.14	0.132	1951	18.23	16.12	0.146
1951.5	16.43	16.12	0.132	1952	18.28	16.15	0.146
1952.5	16.44	16.15	0.132	1953	18.28	16.15	0.146
1953.5	16.49	16.17	0.132	1954	18.27	16.16	0.146
1954.5	16.48	16.17	0.132	1955	18.29	16.16	0.146
1955.5	16.43	16.17	0.132	1956	18.29	16.15	0.146
1956.5	16.42	16.11	0.132	1957	18.29	16.16	0.146
1957.5	16.42	16.09	0.132	1958	18.33	16.19	0.147
1958.5	16.42	16.09	0.132	1959	18.35	16.21	0.147
1959.5	16.41	16.1	0.132	1960	18.25	16.2	0.146
1960.5	16.42	16.12	0.132	1961	18.23	16.12	0.146
1961.5	16.39	16.11	0.132	1962	18.17	16.07	0.145
1962.5	16.37	16.07	0.132	1963	18.11	15.97	0.144
1963.5	16.35	16.04	0.132	1964	18.07	15.92	0.144
1964.5	16.42	16.06	0.132	1965	18.06	15.92	0.144
1965.5	16.45	16.11	0.132	1966	18.1	15.92	0.144
1966.5	16.44	16.12	0.132	1967	18.1	15.99	0.145
1967.5	16.39	16.08	0.132	1968	18.24	16.08	0.146
1968.5	16.43	16.09	0.132	1969	18.27	16.11	0.146
1969.5	16.44	16.12	0.132	1970	18.28	16.15	0.146
1970.5	16.37	16.11	0.132	1971	18.27	16.16	0.146
1971.5	16.35	16.06	0.131	1972	18.28	16.15	0.146
1972.5	16.36	16.04	0.131	1973	18.29	16.16	0.146
1973.5	16.36	16.04	0.131	1974	18.27	16.15	0.146
1974.5	16.37	16.11	0.131	1975	18.2	16.08	0.145
1975.5	16.48	16.17	0.132	1976	18.19	16.07	0.145
1976.5	16.42	16.15	0.132	1977	18.2	16.08	0.145
1977.5	16.4	16.11	0.131	1978	18.21	16.08	0.145
1978.5	16.39	16.07	0.131	1979	18.23	16.14	0.146
1979.5	16.34	16.04	0.131	1980	18.32	16.18	0.146
1980.5	16.36	16.04	0.131	1981	18.32	16.2	0.146
1981.5	16.39	16.06	0.131	1982	18.28	16.19	0.146
1982.5	16.37	16.08	0.131	1983	18.21	16.08	0.145
1983.5	16.37	16.08	0.131	1984	18.16	16.03	0.144
1984.5	16.39	16.04	0.131	1985	18.17	16.02	0.144
1985.5	16.39	16.08	0.131	1986	18.17	16.02	0.144
1986.5	16.4	16.08	0.131	1987	18.2	16.09	0.145
1987.5	16.37	16.06	0.131	1988	18.27	16.12	0.145
1988.5	16.34	16.04	0.131	1989	18.24	16.14	0.145
1989.5	16.36	16.04	0.131	1990	18.2	16.11	0.145
1990.5	16.39	16.06	0.131	1991	18.2	16.08	0.145
1991.5	16.39	16.07	0.131	1992	18.24	16.09	0.145
1992.5	16.39	16.09	0.131	1993	18.21	16.1	0.145
1993.5	16.39	16.08	0.131	1994	18.21	16.08	0.145
1994.5	16.37	16.07	0.131	1995	18.2	16.07	0.145
1995.5	16.4	16.07	0.131	1996	18.18	16.06	0.144
1996.5	16.4	16.07	0.131	1997	18.18	16.04	0.144
1997.5	16.37	16.06	0.131	1998	18.18	16.04	0.144
1998.5	16.34	16.04	0.131	1999	18.15	16.04	0.144
1999.5	16.32	16.02	0.131	2000	18.17	16.04	0.144
2000.5	16.36	16.03	0.131	2001	18.17	16.04	0.144
2001.5	16.37	16.07	0.131	2002	18.12	16.03	0.144
2002.5	16.35	16.04	0.131	2003	18.11	15.98	0.143
2003.5	16.33	16.04	0.131	2004	18.19	16	0.144
2004.5	16.33	16	0.13	2005	18.2	16.03	0.144
2005.5	16.33	16	0.13	2006	18.19	16.06	0.144
2006.5	16.35	16.03	0.13	2007	18.16	16.04	0.144
2007.5	16.34	16.04	0.13	2008	18.18	16.03	0.144
2008.5	16.31	16.02	0.13	2009	18.18	16.07	0.144
2009.5	16.31	15.98	0.13	2010	18.17	16.04	0.144
2010.5	16.29	16	0.13	2011	18.16	16.02	0.143
2011.5	16.29	15.99	0.13	2012	18.17	16.01	0.144
2012.5	16.32	16.01	0.13	2013	18.17	16.02	0.144
2013.5	16.32	16.01	0.13	2014	18.17	16.01	0.143
2014.5	16.32	16.01	0.13	2015	18.16	16.04	0.144
2015.5	16.33	16.01	0.13	2016	18.17	16.06	0.144
2016.5	16.35	16.04	0.131	2017	18.14	16.03	0.144
2017.5	16.29	16.01	0.13	2018	18.1	16	0.143
2018.5	16.29	15.98	0.13	2019	18.1	15.97	0.143
2019.5	16.34	16.02	0.131	2020	18.17	16.02	0.144
2020.5	16.46	16.1	0.131	2021	18.16	16.04	0.144
2021.5	16.51	16.14	0.131	2022	18.15	16.04	0.144
2022.5	16.51	16.19	0.131	2023	18.15	16.03	0.143
2023.5	16.5	16.19	0.131	2024	18.14	16.02	0.144
2024.5	16.54	16.2	0.131	2025	18.18	16.02	0.144
2025.5	16.5	16.2	0.131	2026	18.19	16.03	0.144
2026.5	16.48	16.18	0.13	2027	18.19	16.08	0.144
2027.5	16.48	16.19	0.131	2028	18.18	16.07	0.144
2028.5	16.51	16.2	0.131	2029	18.17	16.07	0.144
2029.5	16.51	16.2	0.131	2030	18.16	16.06	0.144
2030.5	16.5	16.18	0.13	2031	18.12	15.94	0.142
2031.5	16.44	16.12	0.13	2032	18.01	15.89	0.142
2032.5	16.42	16.09	0.13	2033	18.03	15.88	0.142
2033.5	16.45	16.1	0.13	2034	18.09	15.9	0.142
2034.5	16.45	16.14	0.131	2035	18.12	15.97	0.143
2035.5	16.44	16.12	0.131	2036	18.18	16.03	0.143
2036.5	16.37	16.11	0.13	2037	18.24	16.06	0.144
2037.5	16.37	16.08	0.13	2038	18.28	16.14	0.144
2038.5	16.39	16.08	0.13	2039	18.29	16.2	0.145
2039.5	16.49	16.15	0.13	2040	18.27	16.16	0.145
2040.5	16.54	16.17	0.13	2041	18.25	16.15	0.145
2041.5	16.54	16.21	0.131	2042	18.24	16.11	0.144
2042.5	16.54	16.2	0.131	2043	18.26	16.12	0.144
2043.5	16.41	16.12	0.13	2044	18.23	16.12	0.144
2044.5	16.35	16.07	0.13	2045	18.19	16.08	0.144
2045.5	16.29	16.02	0.13	2046	18.18	16.07	0.144
2046.5	16.28	15.97	0.129	2047	18.21	16.12	0.144
2047.5	16.25	15.93	0.129	2048	18.27	16.14	0.144
2048.5	16.27	15.94	0.13	2049	18.27	16.14	0.144
2049.5	16.33	16.02	0.13	2050	18.31	16.15	0.144
2050.5	16.45	16.11	0.13	2051	18.34	16.2	0.145
2051.5	16.48	16.15	0.13	2052	18.26	16.18	0.145
2052.5	16.45	16.16	0.13	2053	18.2	16.11	0.144
2053.5	16.45	16.15	0.13	2054	18.19	16.08	0.143
2054.5	16.48	16.16	0.13	2055	18.21	16.1	0.144
2055.5	16.48	16.17	0.13	2056	18.23	16.12	0.144
2056.5	16.45	16.16	0.13	2057	18.23	16.12	0.144
2057.5	16.46	16.16	0.13	2058	18.27	16.12	0.144
2058.5	16.48	16.16	0.13	2059	18.27	16.15	0.144
2059.5	16.44	16.15	0.13	2060	18.18	16.1	0.143
2060.5	16.44	16.14	0.13	2061	18.17	16.08	0.143
2061.5	16.44	16.12	0.13	2062	18.17	16.04	0.143
2062.5	16.41	16.1	0.13	2063	18.17	16.04	0.143
2063.5	16.42	16.1	0.13	2064	18.2	16.07	0.143
2064.5	16.48	16.18	0.13	2065	18.26	16.08	0.144
2065.5	16.49	16.18	0.13	2066	18.26	16.11	0.144
2066.5	16.41	16.15	0.13	2067	18.23	16.11	0.144
2067.5	16.34	16.12	0.13	2068	18.2	16.11	0.143
2068.5	16.33	16.01	0.129	2069	18.2	16.11	0.143
2069.5	16.33	15.99	0.129	2070	18.23	16.12	0.144
2070.5	16.34	16.01	0.129	2071	18.29	16.18	0.144
2071.5	16.4	16.03	0.129	2072	18.29	16.2	0.144
2072.5	16.4	16.1	0.13	2073	18.24	16.19	0.144
2073.5	16.39	16.09	0.13	2074	18.21	16.14	0.143
2074.5	16.39	16.08	0.13	2075	18.23	16.11	0.143
2075.5	16.35	16.06	0.129	2076	18.21	16.09	0.143
2076.5	16.35	16.04	0.129	2077	18.21	16.1	0.143
2077.5	16.39	16.07	0.129	2078	18.2	16.08	0.143
2078.5	16.39	16.07	0.129	2079	18.2	16.09	0.143
2079.5	16.37	16.07	0.129	2080	18.2	16.08	0.143
2080.5	16.37	16.06	0.129	2081	18.2	16.1	0.143
2081.5	16.37	16.04	0.129	2082	18.2	16.09	0.143
2082.5	16.36	16.04	0.129	2083	18.17	16.08	0.143
2083.5	16.37	16.07	0.129	2084	18.2	16.08	0.143
2084.5	16.34	16.04	0.129	2085	18.16	16.07	0.143
2085.5	16.35	16.04	0.129	2086	18.15	16.04	0.142
2086.5	16.35	16.04	0.129	2087	18.15	16.06	0.143
2087.5	16.34	16	0.129	2088	18.2	16.09	0.143
2088.5	16.34	15.99	0.129	2089	18.18	16.09	0.143
2089.5	16.34	16.02	0.129	2090	18.19	16.08	0.142
2090.5	16.32	16	0.129	2091	18.2	16.08	0.143
2091.5	16.32	15.98	0.129	2092	18.21	16.1	0.143
2092.5	16.33	15.99	0.129	2093	18.2	16.11	0.143
2093.5	16.34	16.01	0.129	2094	18.18	16.09	0.143
2094.5	16.36	16	0.129	2095	18.16	16.04	0.142
2095.5	16.39	16.07	0.129	2096	18.21	16.1	0.143
2096.5	16.35	16.06	0.129	2097	18.23	16.12	0.143
2097.5	16.32	16.02	0.129	2098	18.23	16.14	0.143
2098.5	16.29	15.96	0.129	2099	18.2	16.1	0.142
2099.5	16.24	15.94	0.129	2100	18.18	16.09	0.143
2100.5	16.24	15.92	0.128	2101	18.16	16.06	0.142
2101.5	16.25	15.92	0.128	2102	18.16	16.06	0.142
2102.5	16.29	15.99	0.129	2103	18.14	16.07	0.142
2103.5	16.43	16.07	0.129	2104	18.2	16.07	0.142
2104.5	16.46	16.14	0.129	2105	18.21	16.1	0.143
2105.5	16.49	16.15	0.129	2106	18.21	16.11	0.143
2106.5	16.51	16.2	0.13	2107	18.2	16.12	0.143
2107.5	16.51	16.2	0.13	2108	18.15	16.11	0.142
2108.5	16.45	16.19	0.129	2109	18.14	16.08	0.142
2109.5	16.49	16.18	0.129	2110	18.15	16.06	0.142
2110.5	16.5	16.18	0.129	2111	18.14	16.04	0.142
2111.5	16.5	16.2	0.129	2112	18.09	16.02	0.141
2112.5	16.52	16.2	0.13	2113	18.1	16	0.141
2113.5	16.51	16.19	0.129	2114	18.12	16.03	0.141
2114.5	16.53	16.19	0.129	2115	18.19	16.09	0.142
2115.5	16.5	16.19	0.129	2116	18.15	16.08	0.142
2116.5	16.48	16.18	0.129	2117	18.12	16.04	0.141
2117.5	16.46	16.16	0.129	2118	18.09	15.99	0.141
2118.5	16.52	16.18	0.129	2119	18.04	15.95	0.141
2119.5	16.52	16.2	0.129	2120	18.08	15.96	0.14
2120.5	16.5	16.19	0.129	2121	18.11	16	0.141
2121.5	16.45	16.08	0.128	2122	18.12	16.02	0.141
2122.5	16.31	16.04	0.128	2123	18.15	16.08	0.142
2123.5	16.31	16.01	0.128	2124	18.21	16.12	0.142
2124.5	16.32	15.98	0.128	2125	18.24	16.17	0.142
2125.5	16.24	15.94	0.128	2126	18.24	16.17	0.143
2126.5	16.21	15.92	0.128	2127	18.21	16.16	0.142
2127.5	16.2	15.91	0.128	2128	18.2	16.14	0.142
2128.5	16.18	15.86	0.128	2129	18.2	16.14	0.142
2129.5	16.21	15.86	0.128	2130	18.21	16.14	0.142
2130.5	16.28	15.91	0.128	2131	18.24	16.17	0.142
2131.5	16.32	15.96	0.128	2132	18.23	16.15	0.142
2132.5	16.37	16.11	0.128	2133	18.2	16.15	0.142
2133.5	16.45	16.12	0.128	2134	18.2	16.12	0.142
2134.5	16.43	16.12	0.129	2135	18.19	16.12	0.141
2135.5	16.39	16.11	0.129	2136	18.21	16.12	0.141
2136.5	16.42	16.07	0.128	2137	18.24	16.16	0.142
2137.5	16.43	16.1	0.128	2138	18.26	16.18	0.142
2138.5	16.45	16.12	0.129	2139	18.16	16.12	0.141
2139.5	16.46	16.16	0.129	2140	18.12	16.08	0.141
2140.5	16.48	16.16	0.129	2141	18.12	16.06	0.141
2141.5	16.49	16.17	0.129	2142	18.15	16.09	0.141
2142.5	16.49	16.18	0.128	2143	18.24	16.16	0.141
2143.5	16.49	16.18	0.129	2144	18.26	16.18	0.142
2144.5	16.45	16.15	0.128	2145	18.27	16.2	0.142
2145.5	16.43	16.15	0.128	2146	18.25	16.19	0.142
2146.5	16.44	16.14	0.128	2147	18.18	16.14	0.141
2147.5	16.45	16.14	0.128	2148	18.17	16.12	0.141
2148.5	16.51	16.19	0.128	2149	18.17	16.12	0.141
2149.5	16.51	16.19	0.128	2150	18.15	16.1	0.141
2150.5	16.48	16.19	0.128	2151	18.15	16.09	0.141
2151.5	16.48	16.14	0.128	2152	18.16	16.11	0.141
2152.5	16.42	16.12	0.128	2153	18.18	16.12	0.141
2153.5	16.4	16.1	0.128	2154	18.18	16.12	0.141
2154.5	16.45	16.16	0.128	2155	18.1	16.11	0.141
2155.5	16.52	16.19	0.128	2156	18.09	16.04	0.14
2156.5	16.52	16.2	0.128	2157	18.1	16.04	0.14
2157.5	16.49	16.2	0.128	2158	18.1	16.04	0.14
2158.5	16.42	16.1	0.128	2159	18.1	16.07	0.14
2159.5	16.35	16.04	0.127	2160	18.12	16.07	0.14
2160.5	16.31	16.02	0.128	2161	18.14	16.09	0.14
2161.5	16.35	16	0.128	2162	18.14	16.08	0.14
2162.5	16.37	16.06	0.128	2163	18.12	16.06	0.14
2163.5	16.41	16.08	0.128	2164	18.15	16.08	0.14
2164.5	16.39	16.08	0.128	2165	18.15	16.1	0.14
2165.5	16.37	16.07	0.128	2166	18.12	16.08	0.14
2166.5	16.36	16.06	0.128	2167	18.14	16.09	0.14
2167.5	16.35	16.07	0.128	2168	18.16	16.1	0.14
2168.5	16.39	16.04	0.128	2169	18.18	16.14	0.141
2169.5	16.41	16.09	0.128	2170	18.16	16.12	0.14
2170.5	16.35	16.07	0.128	2171	18.16	16.12	0.14
2171.5	16.33	16.03	0.128	2172	18.17	16.11	0.14
2172.5	16.36	16.02	0.127	2173	18.12	16.11	0.14
2173.5	16.37	16.06	0.128	2174	18.11	16.04	0.139
2174.5	16.37	16.06	0.128	2175	18.12	16.06	0.139
2175.5	16.45	16.11	0.128	2176	18.19	16.08	0.14
2176.5	16.45	16.12	0.128	2177	18.19	16.11	0.14
2177.5	16.41	16.09	0.127	2178	18.17	16.12	0.14
2178.5	16.34	16.06	0.127	2179	18.17	16.12	0.14
2179.5	16.35	16.03	0.127	2180	18.15	16.11	0.14
2180.5	16.35	16.04	0.127	2181	18.09	16.1	0.14
2181.5	16.37	16.07	0.128	2182	18.06	16	0.139
2182.5	16.4	16.07	0.128	2183	18.04	15.99	0.139
2183.5	16.37	16.07	0.128	2184	18.09	16	0.139
2184.5	16.35	16.03	0.127	2185	18.1	16.04	0.139
2185.5	16.29	15.98	0.127	2186	18.09	16.06	0.139
2186.5	16.28	15.98	0.127	2187	18.07	16.04	0.139
2187.5	16.29	15.97	0.127	2188	18.08	16.04	0.139
2188.5	16.31	16.04	0.127	2189	18.06	16.03	0.139
2189.5	16.44	16.12	0.128	2190	18.07	16.04	0.139
2190.5	16.51	16.16	0.128	2191	18.14	16.04	0.139
2191.5	16.54	16.2	0.128	2192	18.16	16.11	0.14
2192.5	16.54	16.2	0.128	2193	18.18	16.12	0.14
2193.5	16.52	16.2	0.128	2194	18.14	16.12	0.14
2194.5	16.54	16.2	0.128	2195	18.08	16.07	0.139
2195.5	16.54	16.2	0.128	2196	18.04	16.02	0.139
2196.5	16.52	16.17	0.128	2197	18.03	16	0.139
2197.5	16.4	16.12	0.127	2198	18.04	16.04	0.139
2198.5	16.33	16.04	0.127	2199	18.09	16.07	0.139
2199.5	16.31	15.98	0.127	2200	18.03	16.04	0.139
2200.5	16.31	15.98	0.127	2201	18.03	16.01	0.139
2201.5	16.33	16	0.127	2202	18.02	16	0.139
2202.5	16.33	16.02	0.127	2203	18.03	16.01	0.139
2203.5	16.29	15.95	0.126	2204	18.02	16	0.139
2204.5	16.26	15.93	0.126	2205	17.99	15.98	0.138
2205.5	16.29	15.95	0.126	2206	17.98	15.96	0.138
2206.5	16.34	15.99	0.127	2207	17.99	15.97	0.138
2207.5	16.33	16.01	0.127	2208	18	15.99	0.138
2208.5	16.4	16.02	0.127	2209	18.03	15.99	0.138
2209.5	16.46	16.09	0.127	2210	18.08	16.12	0.14
2210.5	16.51	16.15	0.127	2211	18.15	16.14	0.14
2211.5	16.51	16.2	0.127	2212	18.15	16.16	0.14
2212.5	16.5	16.18	0.127	2213	18.12	16.14	0.14
2213.5	16.51	16.18	0.127	2214	18.12	16.14	0.14
2214.5	16.49	16.18	0.127	2215	18.12	16.15	0.139
2215.5	16.44	16.14	0.127	2216	18.12	16.15	0.139
2216.5	16.45	16.12	0.127	2217	18.12	16.15	0.139
2217.5	16.5	16.15	0.127	2218	18.15	16.18	0.14
2218.5	16.53	16.18	0.127	2219	18.09	16.15	0.139
2219.5	16.45	16.15	0.127	2220	18.07	16.12	0.139
2220.5	16.44	16.14	0.127	2221	18.06	16.09	0.139
2221.5	16.45	16.12	0.127	2222	18.08	16.1	0.139
2222.5	16.46	16.14	0.127	2223	18.09	16.09	0.139
2223.5	16.41	16.12	0.127	2224	18.07	16.11	0.139
2224.5	16.39	16.09	0.127	2225	18.08	16.1	0.139
2225.5	16.43	16.1	0.127	2226	18.12	16.16	0.139
2226.5	16.49	16.16	0.127	2227	18.15	16.17	0.14
2227.5	16.49	16.19	0.127	2228	18.12	16.18	0.14
2228.5	16.48	16.17	0.127	2229	18.12	16.17	0.14
2229.5	16.45	16.12	0.127	2230	18.12	16.18	0.14
2230.5	16.45	16.12	0.127	2231	18.14	16.19	0.14
2231.5	16.43	16.12	0.127	2232	18.12	16.17	0.14
2232.5	16.4	16.09	0.127	2233	18.08	16.16	0.139
2233.5	16.4	16.1	0.127	2234	18.06	16.12	0.139
2234.5	16.45	16.12	0.127	2235	18.04	16.12	0.139
2235.5	16.45	16.15	0.127	2236	17.99	16.1	0.139
2236.5	16.42	16.14	0.127	2237	17.98	16.04	0.138
2237.5	16.4	16.08	0.127	2238	17.99	16.04	0.138
2238.5	16.43	16.08	0.127	2239	18.02	16.08	0.139
2239.5	16.46	16.12	0.127	2240	18.03	16.1	0.139
2240.5	16.44	16.12	0.127	2241	18.04	16.1	0.139
2241.5	16.42	16.1	0.126	2242	18.03	16.08	0.138
2242.5	16.43	16.11	0.126	2243	18.03	16.09	0.138
2243.5	16.45	16.11	0.126	2244	18.02	16.1	0.138
2244.5	16.44	16.12	0.126	2245	17.99	16.09	0.138
2245.5	16.37	16.08	0.126	2246	18	16.08	0.139
2246.5	16.36	16.06	0.126	2247	18.06	16.11	0.139
2247.5	16.36	16.04	0.126	2248	18.07	16.14	0.139
2248.5	16.39	16.07	0.126	2249	18.04	16.14	0.139
2249.5	16.35	16.04	0.126	2250	18.03	16.11	0.138
2250.5	16.36	16.03	0.126	2251	17.99	16.09	0.138
2251.5	16.4	16.04	0.126	2252	18.01	16.09	0.138
2252.5	16.41	16.08	0.126	2253	18.06	16.12	0.139
2253.5	16.4	16.08	0.126	2254	18.04	16.12	0.139
2254.5	16.44	16.09	0.126	2255	17.99	16.08	0.138
2255.5	16.45	16.12	0.126	2256	18.02	16.09	0.138
2256.5	16.39	16.07	0.126	2257	18.01	16.1	0.139
2257.5	16.29	16.03	0.125	2258	17.99	16.04	0.138
2258.5	16.32	15.98	0.125	2259	17.95	16.03	0.138
2259.5	16.37	16.04	0.126	2260	17.95	16.03	0.138
2260.5	16.4	16.07	0.126	2261	17.93	16.02	0.138
2261.5	16.4	16.07	0.126	2262	17.93	16.01	0.138
2262.5	16.4	16.07	0.126	2263	17.95	16.03	0.138
2263.5	16.42	16.08	0.126	2264	17.96	16.04	0.138
2264.5	16.37	16.06	0.126	2265	17.98	16.04	0.138
2265.5	16.37	16.06	0.126	2266	17.96	16.06	0.138
2266.5	16.4	16.06	0.126	2267	17.95	16.06	0.138
2267.5	16.37	16.04	0.126	2268	17.98	16.04	0.138
2268.5	16.35	16.04	0.126	2269	17.96	16.04	0.138
2269.5	16.37	16.04	0.126	2270	17.96	16.07	0.138
2270.5	16.39	16.07	0.126	2271	17.95	16.04	0.138
2271.5	16.42	16.1	0.126	2272	17.95	16.06	0.138
2272.5	16.42	16.1	0.126	2273	17.98	16.06	0.138
2273.5	16.4	16.1	0.126	2274	17.99	16.07	0.138
2274.5	16.39	16.06	0.126	2275	17.9	16.02	0.138
2275.5	16.37	16.06	0.126	2276	17.9	16	0.137
2276.5	16.39	16.07	0.126	2277	17.91	16	0.138
2277.5	16.36	16.07	0.126	2278	17.94	16.04	0.138
2278.5	16.35	16.03	0.125	2279	17.95	16.04	0.138
2279.5	16.35	16.03	0.125	2280	17.95	16.04	0.138
2280.5	16.35	16.03	0.125	2281	17.95	16.04	0.138
2281.5	16.34	16.02	0.125	2282	17.95	16.02	0.138
2282.5	16.31	15.99	0.125	2283	17.89	16.01	0.138
2283.5	16.34	16.01	0.125	2284	17.9	15.99	0.138
2284.5	16.34	16.02	0.125	2285	17.89	16	0.138
2285.5	16.33	16.02	0.125	2286	17.91	15.99	0.137
2286.5	16.34	16.02	0.125	2287	17.89	16	0.137
2287.5	16.39	16.03	0.125	2288	17.89	16	0.137
2288.5	16.39	16.07	0.126	2289	17.93	16.01	0.138
2289.5	16.37	16.04	0.125	2290	17.94	16.04	0.138
2290.5	16.32	16.01	0.125	2291	17.89	16.02	0.137
2291.5	16.36	16.03	0.125	2292	17.9	16.01	0.137
2292.5	16.37	16.04	0.125	2293	17.95	16.02	0.138
2293.5	16.35	16.03	0.125	2294	17.98	16.07	0.138
2294.5	16.36	16.02	0.125	2295	17.94	16.08	0.138
2295.5	16.36	16.03	0.126	2296	17.95	16.04	0.138
2296.5	16.35	16.03	0.125	2297	17.95	16.08	0.138
2297.5	16.34	16	0.125	2298	17.95	16.04	0.138
2298.5	16.25	15.98	0.125	2299	17.89	16.03	0.137
2299.5	16.25	15.95	0.125	2300	17.87	16	0.137
2300.5	16.27	15.94	0.124	2301	17.89	15.99	0.137
2301.5	16.29	15.98	0.125	2302	17.92	16.02	0.138
2302.5	16.41	16.02	0.125	2303	18.01	16.09	0.138
2303.5	16.46	16.1	0.125	2304	18.01	16.11	0.138
2304.5	16.48	16.12	0.126	2305	18.03	16.12	0.139
2305.5	16.43	16.12	0.126	2306	18.01	16.12	0.139
2306.5	16.43	16.1	0.126	2307	18.04	16.14	0.139
2307.5	16.46	16.11	0.126	2308	18.07	16.15	0.139
2308.5	16.46	16.15	0.126	2309	18.07	16.17	0.139
2309.5	16.53	16.15	0.126	2310	18.06	16.18	0.139
2310.5	16.53	16.2	0.126	2311	18.08	16.2	0.139
2311.5	16.51	16.2	0.126	2312	18.06	16.18	0.139
2312.5	16.45	16.14	0.125	2313	18.04	16.15	0.139
2313.5	16.45	16.12	0.125	2314	18.03	16.14	0.139
2314.5	16.44	16.12	0.125	2315	18.04	16.15	0.139
2315.5	16.44	16.12	0.125	2316	18.04	16.17	0.139
2316.5	16.5	16.12	0.125	2317	18.01	16.16	0.139
2317.5	16.48	16.14	0.125	2318	18.03	16.15	0.139
2318.5	16.42	16.12	0.125	2319	18.06	16.16	0.139
2319.5	16.41	16.09	0.125	2320	18.03	16.16	0.139
2320.5	16.43	16.09	0.125	2321	18.03	16.15	0.138
2321.5	16.44	16.1	0.125	2322	18.04	16.17	0.139
2322.5	16.44	16.11	0.125	2323	18.08	16.19	0.139
2323.5	16.46	16.15	0.125	2324	18.04	16.19	0.139
2324.5	16.42	16.12	0.125	2325	18.02	16.17	0.138
2325.5	16.4	16.12	0.125	2326	18.01	16.14	0.138
2326.5	16.4	16.08	0.125	2327	18	16.12	0.138
2327.5	16.43	16.12	0.125	2328	18.01	16.12	0.138
2328.5	16.46	16.14	0.125	2329	18.04	16.14	0.138
2329.5	16.44	16.14	0.125	2330	18.07	16.16	0.139
2330.5	16.39	16.1	0.125	2331	18	16.14	0.138
2331.5	16.37	16.08	0.125	2332	18.02	16.12	0.138
2332.5	16.45	16.1	0.125	2333	18.06	16.12	0.138
2333.5	16.45	16.14	0.125	2334	18.08	16.2	0.139
2334.5	16.44	16.14	0.125	2335	18.08	16.2	0.139
2335.5	16.48	16.16	0.125	2336	18.07	16.2	0.138
2336.5	16.42	16.15	0.125	2337	18.04	16.19	0.138
2337.5	16.39	16.1	0.125	2338	18.04	16.18	0.138
2338.5	16.37	16.08	0.125	2339	18.06	16.17	0.138
2339.5	16.45	16.1	0.125	2340	18.04	16.17	0.138
2340.5	16.41	16.12	0.125	2341	18.06	16.18	0.138
2341.5	16.41	16.1	0.125	2342	18.06	16.16	0.138
2342.5	16.42	16.1	0.125	2343	18.03	16.16	0.138
2343.5	16.42	16.11	0.125	2344	18.03	16.14	0.138
2344.5	16.39	16.09	0.124	2345	18.01	16.16	0.138
2345.5	16.37	16.07	0.124	2346	17.99	16.11	0.137
2346.5	16.35	16.03	0.124	2347	17.95	16.07	0.137
2347.5	16.32	16	0.124	2348	18	16.09	0.137
2348.5	16.32	16	0.124	2349	18.04	16.15	0.138
2349.5	16.37	16.04	0.124	2350	18.07	16.19	0.138
2350.5	16.42	16.07	0.125	2351	17.99	16.17	0.137
2351.5	16.39	16.08	0.125	2352	17.98	16.12	0.137
2352.5	16.33	16.06	0.125	2353	17.98	16.12	0.137
2353.5	16.32	16	0.124	2354	17.95	16.06	0.137
2354.5	16.34	16.01	0.124	2355	17.96	16.08	0.137
2355.5	16.37	16.03	0.125	2356	17.96	16.1	0.137
2356.5	16.41	16.07	0.125	2357	17.95	16.12	0.137
2357.5	16.43	16.12	0.125	2358	17.95	16.11	0.137
2358.5	16.46	16.15	0.125	2359	17.99	16.11	0.137
2359.5	16.43	16.12	0.125	2360	17.95	16.12	0.137
2360.5	16.39	16.09	0.125	2361	17.93	16.1	0.137
2361.5	16.36	16.04	0.125	2362	17.95	16.09	0.137
2362.5	16.4	16.06	0.125	2363	18.01	16.12	0.137
2363.5	16.39	16.08	0.125	2364	18.02	16.15	0.137
2364.5	16.37	16.08	0.124	2365	18.04	16.16	0.137
2365.5	16.4	16.08	0.124	2366	18.01	16.12	0.137
2366.5	16.37	16.08	0.124	2367	17.95	16.11	0.136
2367.5	16.34	16.04	0.124	2368	17.96	16.08	0.136
2368.5	16.33	16.02	0.124	2369	17.96	16.08	0.136
2369.5	16.32	16.01	0.124	2370	17.96	16.07	0.136
2370.5	16.29	15.99	0.124	2371	17.95	16.07	0.136
2371.5	16.33	15.97	0.124	2372	17.99	16.1	0.136
2372.5	16.37	16.04	0.124	2373	17.98	16.11	0.136
2373.5	16.35	16.06	0.124	2374	17.98	16.12	0.136
2374.5	16.33	16.03	0.124	2375	17.96	16.09	0.136
2375.5	16.32	16.01	0.124	2376	17.96	16.1	0.137
2376.5	16.35	16.04	0.124	2377	18.02	16.11	0.137
2377.5	16.4	16.07	0.124	2378	18.03	16.14	0.137
2378.5	16.37	16.07	0.124	2379	17.99	16.12	0.137
2379.5	16.31	16.01	0.124	2380	17.98	16.12	0.136
2380.5	16.33	15.98	0.124	2381	18	16.12	0.136
2381.5	16.37	16.03	0.124	2382	17.98	16.1	0.136
2382.5	16.45	16.08	0.124	2383	17.95	16.09	0.136
2383.5	16.45	16.14	0.124	2384	17.94	16.07	0.136
2384.5	16.43	16.12	0.124	2385	17.96	16.08	0.136
2385.5	16.45	16.12	0.124	2386	17.95	16.1	0.136
2386.5	16.49	16.15	0.124	2387	17.98	16.12	0.136
2387.5	16.52	16.19	0.124	2388	17.98	16.09	0.136
2388.5	16.53	16.2	0.125	2389	17.96	16.1	0.136
2389.5	16.54	16.21	0.125	2390	17.95	16.08	0.136
2390.5	16.57	16.26	0.125	2391	17.98	16.1	0.136
2391.5	16.61	16.29	0.125	2392	17.99	16.11	0.136
2392.5	16.56	16.28	0.125	2393	17.95	16.12	0.136
2393.5	16.54	16.23	0.125	2394	17.96	16.1	0.136
2394.5	16.49	16.19	0.125	2395	17.96	16.09	0.136
2395.5	16.36	16.08	0.124	2396	17.96	16.1	0.136
2396.5	16.29	16.04	0.124	2397	17.99	16.11	0.136
2397.5	16.28	16	0.124	2398	17.96	16.09	0.136
2398.5	16.29	15.99	0.124	2399	17.98	16.1	0.136
2399.5	16.29	16	0.124	2400	18.01	16.12	0.136
2400.5	16.26	15.95	0.123	2401	18.01	16.15	0.136
2401.5	16.26	15.94	0.123	2402	17.98	16.11	0.136
2402.5	16.28	15.95	0.123	2403	17.95	16.1	0.136
2403.5	16.29	15.96	0.123	2404	17.95	16.1	0.136
2404.5	16.34	15.99	0.123	2405	17.98	16.11	0.136
2405.5	16.43	16.02	0.124	2406	17.99	16.11	0.136
2406.5	16.45	16.12	0.124	2407	17.99	16.11	0.136
2407.5	16.45	16.15	0.124	2408	17.99	16.12	0.136
2408.5	16.46	16.14	0.124	2409	17.94	16.1	0.136
2409.5	16.45	16.15	0.124	2410	17.95	16.04	0.135
2410.5	16.45	16.15	0.124	2411	17.95	16.08	0.135
2411.5	16.51	16.17	0.124	2412	17.93	16.08	0.135
2412.5	16.53	16.19	0.124	2413	17.9	16.04	0.135
2413.5	16.53	16.2	0.124	2414	17.91	16.04	0.135
2414.5	16.48	16.18	0.124	2415	17.98	16.09	0.135
2415.5	16.45	16.14	0.124	2416	17.95	16.11	0.135
2416.5	16.43	16.11	0.124	2417	17.91	16.08	0.135
2417.5	16.45	16.14	0.124	2418	17.89	16.02	0.134
2418.5	16.49	16.17	0.124	2419	17.95	16.04	0.135
2419.5	16.45	16.15	0.124	2420	17.96	16.08	0.135
2420.5	16.44	16.12	0.124	2421	17.93	16.08	0.135
2421.5	16.41	16.09	0.124	2422	17.98	16.08	0.135
2422.5	16.44	16.11	0.124	2423	18	16.1	0.135
2423.5	16.51	16.12	0.124	2424	18	16.12	0.136
2424.5	16.54	16.2	0.124	2425	17.99	16.1	0.135
2425.5	16.51	16.2	0.124	2426	18	16.12	0.135
2426.5	16.46	16.19	0.124	2427	17.99	16.12	0.135
2427.5	16.42	16.12	0.124	2428	17.94	16.1	0.135
2428.5	16.34	15.99	0.123	2429	17.92	16.06	0.135
2429.5	16.21	15.93	0.123	2430	17.92	16.03	0.135
2430.5	16.2	15.9	0.123	2431	17.94	16.08	0.135
2431.5	16.2	15.88	0.123	2432	17.93	16.07	0.135
2432.5	16.23	15.94	0.123	2433	17.87	16.04	0.135
2433.5	16.29	15.96	0.123	2434	17.86	15.99	0.134
2434.5	16.33	15.99	0.123	2435	17.87	16.01	0.134
2435.5	16.4	16.01	0.123	2436	17.93	16.02	0.134
2436.5	16.45	16.12	0.124	2437	17.95	16.08	0.135
2437.5	16.44	16.12	0.124	2438	17.94	16.07	0.135
2438.5	16.43	16.11	0.124	2439	17.87	16.04	0.135
2439.5	16.4	16.09	0.123	2440	17.87	16.01	0.134
2440.5	16.4	16.09	0.123	2441	17.92	15.99	0.134
2441.5	16.43	16.1	0.123	2442	17.94	16.04	0.134
2442.5	16.43	16.11	0.124	2443	17.94	16.04	0.135
2443.5	16.4	16.07	0.123	2444	17.96	16.08	0.135
2444.5	16.36	16.04	0.123	2445	18.04	16.12	0.135
2445.5	16.37	16.04	0.123	2446	18.03	16.19	0.136
2446.5	16.4	16.06	0.123	2447	18.01	16.16	0.135
2447.5	16.43	16.11	0.124	2448	18.03	16.14	0.136
2448.5	16.45	16.12	0.123	2449	18.03	16.17	0.136
2449.5	16.45	16.14	0.123	2450	18.03	16.18	0.136
2450.5	16.43	16.12	0.123	2451	18.03	16.17	0.136
2451.5	16.37	16.04	0.123	2452	18	16.16	0.136
2452.5	16.35	16.04	0.123	2453	18.01	16.14	0.136
2453.5	16.37	16.02	0.123	2454	18.02	16.18	0.136
2454.5	16.39	16.07	0.123	2455	18.11	16.21	0.137
2455.5	16.4	16.08	0.123	2456	18.09	16.25	0.137
2456.5	16.37	16.08	0.123	2457	18.01	16.2	0.136
2457.5	16.39	16.08	0.123	2458	18.06	16.17	0.136
2458.5	16.37	16.06	0.123	2459	18.07	16.2	0.136
2459.5	16.39	16.08	0.123	2460	18.08	16.21	0.136
2460.5	16.4	16.07	0.123	2461	18.04	16.16	0.136
2461.5	16.39	16.08	0.123	2462	18.04	16.17	0.136
2462.5	16.39	16.07	0.123	2463	18.1	16.18	0.136
2463.5	16.37	16.07	0.123	2464	18.12	16.24	0.137
2464.5	16.4	16.06	0.123	2465	18.12	16.21	0.136
2465.5	16.4	16.09	0.123	2466	18.08	16.2	0.136
2466.5	16.39	16.06	0.123	2467	17.95	16.12	0.135
2467.5	16.37	16.04	0.123	2468	17.89	16.08	0.135
2468.5	16.37	16.04	0.123	2469	17.87	16.01	0.134
2469.5	16.36	16.03	0.123	2470	17.85	15.98	0.134
2470.5	16.43	16.06	0.123	2471	17.87	16	0.134
2471.5	16.41	16.1	0.123	2472	17.9	16	0.134
2472.5	16.37	16.06	0.123	2473	17.89	16.03	0.134
2473.5	16.36	16.04	0.123	2474	17.87	16.03	0.134
2474.5	16.34	16.04	0.123	2475	17.85	16	0.134
2475.5	16.33	16.02	0.123	2476	17.83	15.98	0.134
2476.5	16.34	16.01	0.123	2477	17.85	15.99	0.134
2477.5	16.33	16.01	0.122	2478	17.94	16.04	0.135
2478.5	16.31	15.99	0.122	2479	17.95	16.07	0.135
2479.5	16.35	16.02	0.123	2480	18.01	16.12	0.135
2480.5	16.36	16.03	0.123	2481	18.06	16.19	0.136
2481.5	16.37	16.04	0.123	2482	18.04	16.2	0.136
2482.5	16.4	16.07	0.123	2483	18.06	16.21	0.136
2483.5	16.35	16.08	0.123	2484	18.1	16.23	0.136
2484.5	16.32	16	0.122	2485	18.09	16.21	0.136
2485.5	16.31	16	0.123	2486	17.99	16.19	0.135
2486.5	16.35	16.04	0.123	2487	17.95	16.12	0.135
2487.5	16.33	16.03	0.123	2488	17.95	16.11	0.135
2488.5	16.32	15.99	0.123	2489	17.98	16.12	0.135
2489.5	16.31	15.98	0.122	2490	17.98	16.12	0.135
2490.5	16.31	15.98	0.122	2491	18	16.12	0.135
2491.5	16.34	15.99	0.122	2492	18.03	16.14	0.135
2492.5	16.37	16.09	0.123	2493	18.01	16.16	0.135
2493.5	16.52	16.17	0.123	2494	17.93	16.11	0.135
2494.5	16.53	16.2	0.123	2495	17.92	16.09	0.135
2495.5	16.54	16.2	0.123	2496	17.93	16.07	0.134
2496.5	16.51	16.18	0.123	2497	17.93	16.07	0.135
2497.5	16.49	16.18	0.123	2498	17.96	16.08	0.135
2498.5	16.46	16.16	0.123	2499	17.95	16.1	0.135
2499.5	16.45	16.15	0.123	2500	17.95	16.11	0.135
2500.5	16.48	16.16	0.123	2501	17.99	16.14	0.135
2501.5	16.53	16.18	0.123	2502	17.95	16.14	0.135
2502.5	16.56	16.23	0.123	2503	17.93	16.09	0.135
2503.5	16.54	16.21	0.123	2504	17.92	16.07	0.135
2504.5	16.53	16.2	0.123	2505	17.92	16.04	0.134
2505.5	16.5	16.16	0.123	2506	17.95	16.06	0.134
2506.5	16.41	16.09	0.123	2507	18.02	16.14	0.135
2507.5	16.33	15.99	0.122	2508	18.02	16.17	0.135
2508.5	16.27	15.95	0.122	2509	17.99	16.15	0.135
2509.5	16.26	15.96	0.122	2510	17.99	16.12	0.135
2510.5	16.25	15.95	0.122	2511	17.99	16.12	0.135
2511.5	16.21	15.9	0.122	2512	17.93	16.11	0.135
2512.5	16.26	15.89	0.122	2513	17.93	16.06	0.134
2513.5	16.34	15.92	0.122	2514	17.94	16.07	0.135
2514.5	16.42	16.12	0.123	2515	17.95	16.08	0.135
2515.5	16.5	16.16	0.123	2516	18	16.12	0.135
2516.5	16.5	16.19	0.123	2517	17.98	16.11	0.135
2517.5	16.49	16.19	0.123	2518	17.93	16.1	0.135
2518.5	16.43	16.11	0.123	2519	17.92	16.06	0.134
2519.5	16.43	16.11	0.123	2520	17.92	16.06	0.135
2520.5	16.45	16.12	0.123	2521	17.93	16.07	0.135
2521.5	16.45	16.14	0.123	2522	17.95	16.08	0.135
2522.5	16.44	16.11	0.123	2523	17.95	16.09	0.135
2523.5	16.41	16.09	0.123	2524	17.95	16.09	0.135
2524.5	16.44	16.09	0.123	2525	17.96	16.09	0.135
2525.5	16.48	16.12	0.123	2526	17.96	16.09	0.135
2526.5	16.5	16.17	0.123	2527	18.01	16.11	0.135
2527.5	16.5	16.18	0.123	2528	18.04	16.15	0.135
2528.5	16.46	16.17	0.123	2529	18.02	16.16	0.135
2529.5	16.46	16.14	0.123	2530	17.94	16.1	0.134
2530.5	16.44	16.12	0.122	2531	17.95	16.1	0.134
2531.5	16.48	16.14	0.122	2532	17.98	16.11	0.135
2532.5	16.49	16.16	0.123	2533	18.03	16.17	0.135
2533.5	16.48	16.15	0.123	2534	18.02	16.17	0.135
2534.5	16.42	16.1	0.122	2535	18.02	16.18	0.135
2535.5	16.4	16.09	0.122	2536	18	16.14	0.135
2536.5	16.37	16.04	0.122	2537	18	16.14	0.135
2537.5	16.36	16.04	0.122	2538	17.96	16.15	0.135
2538.5	16.45	16.07	0.122	2539	17.95	16.12	0.134
2539.5	16.45	16.11	0.122	2540	17.95	16.12	0.134
2540.5	16.45	16.12	0.122	2541	17.95	16.09	0.134
2541.5	16.45	16.11	0.122	2542	17.93	16.07	0.134
2542.5	16.41	16.11	0.122	2543	17.93	16.06	0.134
2543.5	16.41	16.09	0.122	2544	17.93	16.07	0.134
2544.5	16.4	16.1	0.122	2545	17.93	16.08	0.135
2545.5	16.43	16.11	0.122	2546	17.93	16.1	0.135
2546.5	16.4	16.11	0.122	2547	17.95	16.09	0.134
2547.5	16.42	16.11	0.122	2548	17.95	16.12	0.134
2548.5	16.43	16.11	0.122	2549	17.95	16.1	0.134
2549.5	16.39	16.08	0.122	2550	17.93	16.07	0.134
2550.5	16.4	16.07	0.122	2551	17.92	16.08	0.134
2551.5	16.42	16.08	0.122	2552	17.87	16.04	0.134
2552.5	16.42	16.09	0.122	2553	17.85	16	0.133
2553.5	16.4	16.08	0.122	2554	17.94	16.02	0.133
2554.5	16.39	16.08	0.122	2555	17.96	16.11	0.134
2555.5	16.39	16.07	0.122	2556	17.98	16.12	0.134
2556.5	16.39	16.08	0.122	2557	17.98	16.12	0.134
2557.5	16.45	16.12	0.122	2558	17.93	16.11	0.134
2558.5	16.45	16.14	0.122	2559	17.91	16.09	0.134
2559.5	16.43	16.12	0.122	2560	17.9	16.07	0.134
2560.5	16.43	16.11	0.122	2561	17.87	16.04	0.134
2561.5	16.48	16.12	0.122	2562	17.92	16.04	0.134
2562.5	16.46	16.16	0.122	2563	17.96	16.08	0.134
2563.5	16.46	16.15	0.122	2564	17.95	16.12	0.134
2564.5	16.46	16.14	0.122	2565	17.95	16.14	0.134
2565.5	16.46	16.14	0.122	2566	17.98	16.12	0.134
2566.5	16.43	16.12	0.122	2567	17.95	16.14	0.135
2567.5	16.42	16.1	0.122	2568	17.91	16.1	0.134
2568.5	16.4	16.08	0.122	2569	17.91	16.06	0.134
2569.5	16.36	16.08	0.122	2570	17.89	16.04	0.134
2570.5	16.39	16.07	0.122	2571	17.85	16.02	0.133
2571.5	16.37	16.08	0.122	2572	17.84	16.01	0.133
2572.5	16.39	16.08	0.122	2573	17.85	16.01	0.133
2573.5	16.4	16.08	0.122	2574	17.87	16.02	0.133
2574.5	16.37	16.09	0.122	2575	17.94	16.08	0.134
2575.5	16.36	16.06	0.122	2576	17.98	16.12	0.134
2576.5	16.37	16.04	0.122	2577	17.95	16.12	0.134
2577.5	16.37	16.06	0.122	2578	17.87	16.04	0.133
2578.5	16.37	16.06	0.122	2579	17.89	16.06	0.133
2579.5	16.34	16.04	0.122	2580	17.9	16.06	0.133
2580.5	16.29	16	0.121	2581	17.85	16.02	0.133
2581.5	16.26	15.98	0.121	2582	17.87	16.03	0.133
2582.5	16.27	15.95	0.121	2583	17.95	16.04	0.133
2583.5	16.32	15.97	0.121	2584	17.99	16.14	0.134
2584.5	16.34	16.02	0.121	2585	17.98	16.16	0.134
2585.5	16.36	16.02	0.122	2586	17.95	16.12	0.134
2586.5	16.42	16.11	0.122	2587	17.95	16.14	0.134
2587.5	16.53	16.19	0.122	2588	17.92	16.11	0.134
2588.5	16.52	16.2	0.122	2589	17.91	16.09	0.133
2589.5	16.52	16.2	0.122	2590	17.93	16.08	0.133
2590.5	16.52	16.2	0.122	2591	17.9	16.08	0.133
2591.5	16.5	16.18	0.122	2592	17.85	16.06	0.133
2592.5	16.48	16.16	0.122	2593	17.85	16.01	0.133
2593.5	16.48	16.16	0.122	2594	17.87	16.02	0.133
2594.5	16.52	16.18	0.122	2595	17.87	16.04	0.133
2595.5	16.53	16.19	0.122	2596	17.9	16.04	0.133
2596.5	16.51	16.19	0.122	2597	17.89	16.06	0.133
2597.5	16.5	16.17	0.122	2598	17.85	16.04	0.133
2598.5	16.51	16.18	0.122	2599	17.85	16.02	0.133
[truncated: 3,287 more rows]

## Sheet: Ex. Fig. 3b (Temp. comp.)
Time (s) - Ground	Temp. Ground (°C) - Motherboard	Temp. Ground (°C) - RFG	Temp. Ground (°C) - GSU	Temp. Ground (°C) - CSU	Temp. Ground (°C) - FCU	Time (s) - Flight	Temp. Flight (°C) - Motherboard	Temp. Flight (°C) - RFG	Temp. Flight (°C) - GSU	Temp. Flight (°C) - CSU	Temp. Flight (°C) - FCU
0.5	17					0	11	7.2	5	2	1
1	17					1	10	7.2	5	2	1
1.5	17					2	10	7.17	4	2	1
2	17					3	10	7.23	4	3	1
2.5	17					4	10	7.26	5	3	1
3	17					5	10	7.29	5	3	1
3.5	17					6	11	7.29	5	3	1
4	17					7	11	7.26	4	3	1
4.5	17					8	11	7.35	5	3	1
5	17					9	11	7.35	5	3	1
5.5	17					10	11	7.35	5	3	1
6	17	0				11	11	7.41	5	3	1
6.5	17	26.53	0	3	0	12	11	7.35	4	3	1
7	17	26.62	4	3	0	13	11	7.44	4	3	1
7.5	17	26.56	4	10	13	14	11	7.38	5	3	1
8	17	26.56	13	17	13	15	10	7.44	5	3	1
8.5	17	26.65	17	17	13	16	10	7.5	5	3	2
9	17	26.68	17	17	14	17	10	7.41	5	3	2
9.5	17	26.68	22	17	14	18	10	7.44	5	3	1
10	17	26.68	22	17	14	19	11	7.47	5	3	1
10.5	17		22	17	14	20	11	7.59	5	3	2
11	17	26.71	22	17	14	21	11	7.47	5	3	1
11.5	17	26.59	22	17	15	22	11	7.74	5	3	2
12	17	26.59	22	17	14	23	11	7.77	5	3	2
12.5	17	26.59	22	17	14	24	11	7.81	5	3	0
13	17	26.65	22	17	15	25	11	7.96	5	3	2
13.5	17	26.65	22	17	15	26	11	7.93	5	3	1
14	17	26.62	22	17	15	27	11	8.02	5	3	2
14.5	17	26.68	22	17	15	28	11	7.99	5	3	2
15	17	26.68	22	17	15	29	11	8.17	5	3	2
15.5	17	26.68	22	17	15	30	11	8.26	5	3	1
16	18	26.68	22	17	15	31	11	8.17	5	3	2
16.5	18	26.68	22	17	15	32	11	8.56	5	3	2
17	18	26.68	22	17	15	33	11	8.44	5	3	2
17.5	18	26.68	22	17	15	34	11	8.35	5	3	2
18	18	26.68	22	17	15	35	11	8.62	5	3	2
18.5	18	26.71	22	17	15	36	11	8.56	5	3	2
19	17	26.71	22	17	15	37	11	8.65	5	3	2
19.5	17	26.71	22	17	15	38	11	8.71	5	3	2
20	17	26.71	22	17	15	39	11	8.95	5	3	2
20.5	17	26.71	22	17	15	40	11	8.92	5	3	2
21	17	26.74	22	17	15	41	11	8.98	5	3	1
21.5	17	26.74	22	17	15	42	11	8.89	5	3	2
22	17	26.77	22	17	15	43	11	9.04	5	3	2
22.5	18	26.74	22	17	15	44	11	9.07	5	3	2
23	18	26.74	22	17	15	45	11	9.16	5	3	2
23.5	18	26.83	22	17	16	46	11	9.25	5	3	2
24	18	26.83	22	17	16	47	11	9.34	5	3	2
24.5	18	26.77	22	17	16	48	11	9.28	5	3	2
25	18	26.77	22	17	16	49	11	9.37	5	3	2
25.5	18	26.8	22	17	16	50	11	9.52	5	3	2
26	18	26.8	22	17	16	51	11	9.52	5	3	2
26.5	18	26.8	22	17	16	52	11	9.64	5	3	2
27	18	26.83	22	17	16	53	11	9.52	5	3	2
27.5	18	26.83	22	17	16	54	11	9.82	5	3	2
28	18	26.83	22	17	16	55	11	9.82	5	3	2
28.5	18	26.86	22	17	16	56	11	9.94	5	3	2
29	18	26.86	22	17	16	57	11	10.25	5	3	2
29.5	18	26.86	22	17	16	58	11	10.25	5	3	2
30	18	26.86	22	17	16	59	11	10.25	5	3	0
30.5	18	26.86	22	17	16	60	11	10.22	5	3	4
31	18	26.89	22	17	16	61	11	10.22	5	3	2
31.5	18	26.86	22	17	16	62	11	10.28	5	3	2
32	18	26.86	22	18	16	63	11	10.22	5	3	2
32.5	18	26.86	22	18	16	64	11	10.34	5	3	2
33	18	26.89	22	18	16	65	11	10.49	5	3	2
33.5	18	26.89	22	17	16	66	11	10.55	5	3	2
34	18	26.92	22	17	16	67	11	10.61	5	3	2
34.5	18	26.92	22	17	16	68	12	10.61	5	3	2
35	18	26.92	22	17	16	69	12	10.58	5	3	3
35.5	18	26.95	22	17	16	70	11	10.61	5	3	2
36	18	26.95	22	17	16	71	11	11	5	3	2
36.5	18	26.92	22	17	16	72	11	10.7	5	3	2
37	18	26.92	22	17	16	73	12	10.97	5	3	3
37.5	18	26.92	22	18	16	74	12	10.97	5	3	2
38	18	26.98	22	18	16	75	12	11.03	5	3	3
38.5	18	26.95	22	18	16	76	11	11.06	5	3	2
39	18	26.95	22	18	16	77	11	11.03	5	3	3
39.5	18	27.01	22	18	16	78	11	11.18	5	3	4
40	18	27.01	22	18	16	79	11	11.21	5	3	2
40.5	18	27.01	22	18	16	80	11	11.39	5	3	2
41	18	27.04	22	18	16	81	11	11.33	5	3	2
41.5	18	27.04	22	18	16	82	11	11.36	5	3	3
42	18	27.04	22	18	16	83	11	11.48	5	3	2
42.5	18	27.1	22	18	16	84	11	11.54	6	3	2
43	18	27.1	22	18	16	85	11	11.54	6	3	2
43.5	18	27.04	22	18	16	86	11	11.45	6	3	3
44	18	27.1	22	18	16	87	11	11.63	6	3	3
44.5	18	27.1	22	18	16	88	12	11.9	6	3	3
45	18	27.07	22	18	16	89	12	11.78	6	3	3
45.5	18	27.07	22	18	16	90	12	11.72	5	3	3
46	18	27.04	22	18	16	91	11	11.93	5	3	3
46.5	18	27.13	22	18	16	92	11	11.75	5	3	2
47	18	27.13	22	18	16	93	11	11.9	5	3	3
47.5	18	27.1	22	18	16	94	11	11.84	5	3	3
48	18	27.16	22	18	16	95	11	12.02	5	3	3
48.5	18	27.16	22	18	16	96	12	12.02	5	3	3
49	18	27.13	22	18	16	97	12	12.08	5	3	2
49.5	18	27.13	22	18	16	98	12	12.14	6	3	3
50	18	27.13	22	18	16	99	12	12.51	6	3	3
50.5	18	27.19	22	18	16	100	12	12.36	6	3	3
51	18	27.19	22	18	16	101	12	12.36	6	3	3
51.5	18	27.13	22	18	16	102	12	12.36	6	3	3
52	18	27.19	22	18	16	103	12	12.39	6	3	3
52.5	18	27.19	22	18	16	104	12	12.33	6	3	3
53	18	27.22	22	18	16	105	12	12.45	6	3	3
53.5	18	27.25	22	18	16	106	12	12.6	6	3	3
54	18	27.25	22	18	16	107	12	12.48	6	3	3
54.5	19	27.31	22	18	16	108	12	12.69	6	3	3
55	19	27.31	22	18	17	109	12	12.63	6	3	3
55.5	19	27.28	22	18	17	110	12	12.6	6	3	3
56	19	27.31	22	18	16	111	12	12.93	6	3	3
56.5	19	27.31	22	18	16	112	12	12.81	6	3	3
57	19	27.31	22	18	16	113	12	12.9	6	3	3
57.5	19	27.28	22	18	16	114	12	12.9	6	3	3
58	19	27.28	22	18	16	115	12	12.81	6	3	3
58.5	18	27.34	22	18	16	116	12	13.02	6	3	3
59	19	27.34	22	19	16	117	12	12.78	6	3	3
59.5	18	27.4	22	18	16	118	12	12.93	6	3	3
60	18	27.43	22	18	16	119	12	12.99	6	3	3
60.5	18	27.43	22	19	16	120	12	13.08	6	3	3
61	18	27.4	22	19	16	121	12	13.11	6	3	3
61.5	18	27.37	22	19	17	122	12	13.47	6	3	3
62	19	27.37	22	19	17	123	12	13.32	6	3	3
62.5	19	27.4	22	19	17	124	12	13.23	6	4	3
63	19	27.46	22	19	16	125	12	13.44	6	3	3
63.5	19	27.46	22	19	16	126	12	13.32	6	3	3
64	19	27.4	22	19	16	127	12	13.38	6	3	3
64.5	19	27.4	22	19	17	128	12	13.5	6	3	3
65	19	27.52	22	19	17	129	12	13.47	6	3	3
65.5	19	27.52	22	19	17	130	12	13.41	6	3	3
66	19	27.52	22	19	17	131	12	13.53	6	3	3
66.5	19	27.46	22	19	17	132	12	13.56	6	3	3
67	19	27.49	22	19	17	133	12	13.59	6	4	3
67.5	19	27.49	22	19	17	134	12	13.65	6	4	3
68	19	27.49	22	19	17	135	12	13.68	6	4	3
68.5	19	27.49	22	19	17	136	12	13.62	6	4	3
69	19	27.49	22	19	17	137	12	13.71	6	3	3
69.5	19	27.55	22	19	17	138	12	13.71	6	3	3
70	19	27.55	22	19	17	139	12	13.68	6	3	3
70.5	19	27.58	22	19	17	140	12	13.68	6	3	3
71	19	27.49	22	19	17	141	12	13.71	6	4	3
71.5	19	27.49	22	19	17	142	12	13.68	6	4	3
72	19	27.46	22	19	17	143	12	13.74	6	4	4
72.5	19	27.46	22	19	17	144	12	13.74	6	4	3
73	19	27.46	22	19	17	145	12	13.68	6	4	3
73.5	19	27.55	22	19	17	146	12	13.68	6	4	3
74	19	27.55	22	19	17	147	12	13.71	6	4	3
74.5	19	27.58	22	19	17	148	12	13.74	6	4	4
75	19	27.58	22	19	17	149	12	13.74	6	4	3
75.5	19	27.58	22	19	17	150	12	13.71	6	4	3
76	19	27.64	22	19	17	151	12	13.71	6	4	3
76.5	19	27.52	22	19	17	152	12	13.74	6	4	3
77	19	27.52	22	19	18	153	12	13.68	6	4	3
77.5	19	27.67	22	19	18	154	12	13.65	6	4	3
78	19	27.64	22	19	18	155	12	13.71	6	4	3
78.5	19	27.64	22	19	18	156	12	13.74	6	4	3
79	19	27.61	22	19	17	157	12	13.65	6	4	4
79.5	19	27.61	22	19	17	158	12	13.62	6	4	3
80	19	27.64	22	19	17	159	12	13.77	6	4	4
80.5	19	27.61	22	19	17	160	12	13.68	6	4	3
81	19	27.61	22	19	17	161	13	13.68	6	4	4
81.5	19	27.7	22	19	17	162	13	13.68	6	4	3
82	19	27.58	22	19	17	163	12	13.68	6	4	4
82.5	19	27.58	22	19	17	164	12	13.62	6	4	3
83	19	27.7	22	19	17	165	12	13.65	6	4	3
83.5	19	27.7	22	19	17	166	12	13.62	6	4	3
84	19	27.7	22	19	17	167	12	13.59	6	4	3
84.5	19	27.76	22	19	17	168	12	13.62	6	4	3
85	19	27.76	22	19	18	169	12	13.62	6	4	4
85.5	19	27.91	22	19	18	170	12	13.62	6	4	4
86	19	27.76	22	19	18	171	12	13.65	6	4	3
86.5	19	27.76	22	19	18	172	12	13.59	6	4	4
87	19	27.94	22	19	18	173	12	13.62	6	4	4
87.5	19	27.97	22	19	17	174	12	13.68	6	4	4
88	19	27.97	22	19	17	175	12	13.56	6	4	4
88.5	19	27.97	22	19	17	176	12	13.62	6	4	4
89	19	27.97	22	19	18	177	12	13.62	6	4	4
89.5	19	28	22	19	18	178	12	13.65	6	4	4
90	19	27.97	22	19	17	179	12	13.59	6	4	4
90.5	19	27.97	22	19	17	180	12	13.56	6	4	4
91	19	28.12	22	19	17	181	12	13.56	6	4	4
91.5	19	28.03	22	19	17	182	12	13.56	7	4	4
92	19	28.03	22	19	17	183	12	13.53	7	4	4
92.5	19	28	22	19	17	184	12	13.56	7	4	4
93	19	28.18	22	19	17	185	12	13.5	7	4	4
93.5	19	28.18	22	19	17	186	12	13.5	7	4	4
94	19	28.27	22	19	18	187	12	13.5	7	4	4
94.5	19	28.27	22	19	18	188	13	13.53	7	4	4
95	19	28.09	22	19	18	189	13	13.47	7	4	4
95.5	19	28.18	22	19	18	190	12	13.53	7	4	4
96	19	28.18	22	19	17	191	13	13.5	7	4	4
96.5	19	28.24	23	19	17	192	12	13.53	7	4	4
97	19	28.24	23	19	17	193	12	13.5	7	4	5
97.5	19	28.24	23	19	17	194	13	13.56	7	4	4
98	19	28.3	23	19	17	195	12	13.53	7	4	5
98.5	19	28.3	23	19	17	196	12	13.5	7	4	4
99	19	28.36	23	19	17	197	12	13.53	7	4	5
99.5	19	28.42	23	19	17	198	12	13.5	7	4	5
100	19	28.42	23	19	17	199	13	13.5	7	4	5
100.5	19	28.42	23	19	17	200	13	13.41	7	4	5
101	19	28.36	23	19	18	201	13	13.47	7	4	5
101.5	19	28.36	23	19	18	202	13	13.47	7	4	5
102	19	28.54	23	19	18	203	13	13.47	7	4	5
102.5	19	28.48	23	19	18	204	13	13.47	7	4	5
103	19	28.48	22	19	18	205	12	13.44	7	4	5
103.5	19	28.6	22	19	18	206	12	13.38	7	4	5
104	19	28.6	22	19	17	207	13	13.47	7	4	5
104.5	19	28.54	22	19	17	208	12	13.47	7	4	5
105	19	28.63	22	19	18	209	13	13.41	7	4	5
105.5	20	28.63	22	19	18	210	13	13.47	7	4	6
106	20	28.66	22	19	18	211	13	13.44	7	4	5
106.5	19	28.81	22	19	17	212	13	13.38	7	4	6
107	19	28.81	23	19	17	213	13	13.44	7	4	5
107.5	19	28.66	23	19	17	214	13	13.41	7	4	6
108	19	28.66	23	19	18	215	13	13.47	7	4	6
108.5	19	28.66	23	19	18	216	13	13.38	7	4	6
109	19	28.72	23	19	17	217	13	13.38	7	4	6
109.5	20	28.72	23	19	18	218	13	13.38	7	4	6
110	20	28.75	23	19	18	219	13	13.35	7	4	6
110.5	20	28.81	23	19	17	220	13	13.35	7	4	6
111	20	28.81	23	19	18	221	13	13.38	7	4	6
111.5	20	28.87	23	19	18	222	13	13.35	7	4	6
112	20	28.84	23	19	18	223	13	13.38	7	4	6
112.5	20	28.84	23	19	18	224	13	13.35	7	4	7
113	20	28.9	23	19	18	225	13	13.38	7	4	7
113.5	20	28.9	23	19	17	226	13	13.38	7	4	7
114	20	28.93	23	19	17	227	13	13.35	7	4	6
114.5	20	28.93	23	19	18	228	13	13.29	7	4	7
115	19	28.93	23	19	18	229	13	13.44	7	4	7
115.5	20	28.9	23	19	18	230	13	13.38	7	5	7
116	20	28.9	23	19	18	231	13	13.44	7	5	7
116.5	20	28.9	23	19	18	232	13	13.35	7	5	7
117	20	28.93	23	19	18	233	13	13.38	7	5	7
117.5	19	28.93	23	19	18	234	13	13.47	7	5	7
118	19	28.93	23	19	18	235	14	13.35	7	4	7
118.5	19	28.93	23	19	18	236	14	13.35	7	5	7
119	19	28.93	23	19	18	237	13	13.35	7	5	7
119.5	19	28.96	23	19	18	238	13	13.35	7	5	8
120	19	28.99	23	19	18	239	13	13.35	7	5	8
120.5	19	28.99	23	19	17	240	13	13.35	7	5	8
121	19	29.02	23	19	17	241	14	13.35	7	5	8
121.5	20	28.99	23	19	18	242	14	13.38	7	5	8
122	20	28.99	23	19	18	243	14	13.35	7	5	8
122.5	19	29.02	23	19	18	244	14	13.32	7	5	8
123	20	29.02	23	19	18	245	14	13.32	7	5	8
123.5	20	29.02	23	19	18	246	14	13.41	7	5	8
124	20	29.08	23	19	18	247	14	13.35	7	5	8
124.5	20	29.08	23	19	18	248	14	13.38	7	5	8
125	20	29.02	23	19	18	249	14	13.35	7	5	8
125.5	20	29.11	23	19	18	250	14	13.35	7	5	8
126	20	29.11	23	19	18	251	14	13.38	7	5	8
126.5	20	29.08	23	19	18	252	14	13.41	7	5	9
127	20	29.11	23	19	18	253	14	13.38	7	5	9
127.5	20	29.11	23	19	18	254	14	13.38	7	5	9
128	20	29.08	23	19	18	255	14	13.35	8	5	9
128.5	20	29.08	23	19	18	256	14	13.35	8	5	9
129	20	29.08	23	19	18	257	14	13.35	8	5	9
129.5	20	29.08	23	19	18	258	14	13.32	8	5	9
130	20	29.08	23	19	18	259	14	13.41	8	5	9
130.5	20	29.11	23	19	18	260	14	13.41	8	5	9
131	20	29.11	23	19	18	261	14	13.41	8	5	9
131.5	19	29.11	23	19	18	262	14	13.38	8	5	9
132	19	29.14	23	19	18	263	14	13.35	8	5	10
132.5	20	29.14	23	19	18	264	15	13.41	8	5	9
133	20	29.14	23	19	18	265	15	13.35	8	5	9
133.5	20	29.14	23	19	18	266	15	13.44	8	5	10
134	20	29.14	23	19	18	267	15	13.32	8	5	10
134.5	20	29.14	23	19	18	268	15	13.38	8	5	10
135	20	29.11	23	19	18	269	15	13.41	8	5	10
135.5	20	29.11	23	19	18	270	15	13.41	8	5	10
136	20	29.17	23	19	18	271	15	13.41	8	5	10
136.5	20	29.2	23	19	18	272	15	13.41	8	5	10
137	20	29.2	23	19	18	273	15	13.38	8	5	10
137.5	20	29.17	23	19	18	274	15	13.44	8	5	11
138	20	29.2	23	19	18	275	15	13.41	8	5	11
138.5	20	29.2	23	19	18	276	15	13.47	8	5	11
139	20	29.2	23	19	18	277	15	13.35	8	5	11
139.5	20	29.2	23	19	18	278	15	13.44	8	5	11
140	20	29.2	23	19	18	279	15	13.38	8	5	11
140.5	20	29.23	23	19	18	280	15	13.35	8	5	11
141	20	29.23	23	19	18	281	15	13.44	8	5	11
141.5	20	29.2	23	19	18	282	15	13.44	8	5	11
142	20	29.26	23	19	18	283	15	13.38	8	5	11
142.5	20	29.26	23	19	18	284	15	13.41	8	5	11
143	20	29.23	23	19	18	285	15	13.47	8	5	11
143.5	20	29.23	23	19	18	286	15	13.41	8	5	11
144	20	29.23	23	19	18	287	15	13.38	8	5	12
144.5	20	29.29	23	19	18	288	15	13.44	8	5	11
145	20	29.29	23	19	18	289	15	13.47	8	5	12
145.5	20	29.26	23	19	18	290	15	13.47	8	5	12
146	20	29.29	23	19	18	291	15	13.5	8	5	12
146.5	20	29.29	23	19	18	292	15	13.44	8	6	12
147	20	29.29	23	19	18	293	15	13.44	8	6	12
147.5	20	29.29	23	19	18	294	15	13.44	8	6	12
148	20	29.26	23	19	18	295	16	13.53	8	6	12
148.5	20	29.26	23	19	18	296	16	13.47	8	6	12
149	20	29.26	23	19	18	297	16	13.56	8	6	12
149.5	20	29.26	23	19	18	298	16	13.53	8	6	12
150	20	29.32	23	19	18	299	16	13.53	8	6	13
150.5	20	29.32	23	19	18	300	16	13.5	8	6	13
151	20	29.32	23	19	18	301	16	13.53	8	6	13
151.5	20	29.26	23	19	18	302	16	13.53	8	6	13
152	20	29.26	23	19	18	303	16	13.56	8	6	13
152.5	20	29.26	23	19	18	304	16	13.5	8	6	13
153	20	29.26	23	19	18	305	16	13.56	8	6	13
153.5	20	29.29	23	19	18	306	16	13.56	8	6	13
154	20	29.29	23	19	18	307	16	13.53	8	6	13
154.5	20	29.29	23	19	18	308	16	13.53	8	6	13
155	20	29.32	23	19	18	309	16	13.59	8	6	13
155.5	20	29.29	23	19	18	310	16	13.59	8	6	14
156	20	29.29	23	19	18	311	16	13.59	8	6	14
156.5	20	29.35	23	19	18	312	16	13.62	9	6	14
157	20	29.29	23	19	18	313	16	13.62	9	6	14
157.5	20	29.29	23	19	18	314	16	13.62	9	6	14
158	20	29.29	23	19	19	315	16	13.62	9	6	14
158.5	20	29.29	23	19	18	316	16	13.62	9	6	14
159	20	29.35	23	19	18	317	16	13.62	9	6	14
159.5	20	29.35	23	19	18	318	17	13.56	9	6	14
160	20	29.35	23	19	18	319	17	13.65	9	6	14
160.5	20	29.35	23	19	18	320	17	13.62	9	6	14
161	20	29.38	23	19	19	321	17	13.68	9	6	15
161.5	20	29.38	23	19	19	322	16	13.62	9	6	15
162	20	29.41	23	19	19	323	17	13.68	9	6	15
162.5	20	29.41	23	19	19	324	17	13.65	9	6	15
163	20	29.38	23	19	19	325	17	13.65	9	6	15
163.5	20	29.41	23	19	19	326	17	13.68	9	6	15
164	20	29.41	23	19	19	327	17	13.65	9	6	15
164.5	20	29.44	23	19	19	328	17	13.71	9	6	15
165	20	29.44	23	19	19	329	17	13.71	9	6	15
165.5	20	29.44	23	19	19	330	17	13.71	9	6	16
166	20	29.38	23	19	19	331	17	13.68	9	6	16
166.5	20	29.47	23	19	19	332	17	13.68	9	6	16
167	20	29.47	23	19	19	333	17	13.8	9	6	16
167.5	20	29.44	23	19	19	334	17	13.77	9	6	16
168	20	29.47	23	19	19	335	17	13.8	9	6	16
168.5	20	29.47	23	19	19	336	17	13.68	9	6	16
169	20	29.44	23	19	19	337	17	13.74	9	6	16
169.5	20	29.44	23	19	19	338	18	13.74	9	6	16
170	20	29.47	23	19	19	339	18	13.74	9	6	16
170.5	20	29.5	23	19	19	340	18	13.77	9	6	16
171	20	29.5	23	19	19	341	18	13.8	9	6	16
171.5	20	29.41	23	19	19	342	18	13.77	9	6	17
172	20	29.5	23	19	19	343	18	13.77	9	7	17
172.5	20	29.5	23	19	19	344	18	13.77	9	7	17
173	20	29.5	23	19	19	345	18	13.83	9	7	17
173.5	20	29.5	23	19	19	346	18	13.86	9	7	17
174	20	29.47	23	19	19	347	18	13.83	9	7	17
174.5	20	29.53	23	19	19	348	18	13.83	9	7	17
175	20	29.53	23	19	19	349	18	13.86	9	7	18
175.5	20	29.47	23	19	19	350	18	13.86	9	7	18
176	20	29.44	23	19	19	351	18	13.89	9	7	17
176.5	20	29.44	23	19	19	352	18	13.86	9	7	18
177	20	29.44	23	19	19	353	18	13.89	9	7	18
177.5	20	29.5	23	19	19	354	18	13.86	9	7	18
178	20	29.5	23	19	19	355	18	13.83	9	7	18
178.5	20	29.53	23	19	20	356	18	13.89	10	7	18
179	20	29.53	23	19	19	357	18	13.86	10	7	18
179.5	21	29.5	23	19	19	358	19	13.86	10	7	18
180	21	29.44	23	19	20	359	19	13.92	10	7	18
180.5	21	29.44	23	19	20	360	19	13.95	10	7	18
181	21	29.53	23	19	20	361	19	13.98	10	7	19
181.5	21	29.5	23	19	20	362	19	13.98	10	7	19
182	20	29.5	23	19	20	363	19	13.98	10	7	19
182.5	21	29.5	23	19	20	364	19	13.95	10	7	19
183	21	29.47	23	19	20	365	19	13.98	10	7	19
183.5	21	29.47	23	19	20	366	19	13.92	10	7	19
184	21	29.47	23	19	20	367	19	14.01	10	7	19
184.5	20	29.47	23	19	20	368	19	13.98	10	7	19
185	21	29.53	23	19	20	369	19	14.01	10	7	19
185.5	21	29.53	23	19	20	370	19	14.01	10	7	19
186	21	29.53	23	19	20	371	19	14.01	10	7	19
186.5	21	29.47	23	19	20	372	19	14.01	10	7	19
187	21	29.53	23	19	20	373	19	14.01	10	7	19
187.5	21	29.53	23	19	20	374	19	14.04	10	7	20
188	21	29.5	23	19	20	375	19	14.04	10	7	19
188.5	21	29.5	23	19	20	376	19	14.07	10	7	20
189	21	29.56	23	19	20	377	19	14.1	10	7	20
189.5	21	29.5	23	19	20	378	19	14.1	10	7	20
190	21	29.5	23	19	20	379	19	14.07	10	7	20
190.5	21	29.53	23	19	20	380	19	14.07	10	7	20
191	21	29.56	23	19	20	381	20	14.1	10	7	20
191.5	21	29.56	23	20	20	382	20	14.13	10	7	20
192	21	29.56	24	20	20	383	20	14.19	10	7	20
192.5	21	29.59	24	20	20	384	20	14.13	10	7	20
193	21	29.59	24	20	20	385	20	14.19	10	7	20
193.5	21	29.62	24	20	21	386	20	14.19	10	7	20
194	21	29.62	24	20	20	387	20	14.19	10	7	20
194.5	21	29.62	24	20	20	388	20	14.19	10	7	20
195	21	29.59	24	20	21	389	20	14.19	10	7	20
195.5	21	29.59	24	20	20	390	20	14.22	10	7	20
196	21	29.65	24	20	20	391	20	14.22	10	7	21
196.5	21	29.62	24	19	21	392	20	14.25	10	7	20
197	21	29.62	24	20	20	393	20	14.22	10	7	21
197.5	21	29.59	24	20	20	394	20	14.25	10	7	20
198	21	29.59	24	20	21	395	20	14.22	10	7	21
198.5	21	29.59	24	20	21	396	20	14.25	10	7	21
199	21	29.56	24	20	21	397	20	14.22	10	7	21
199.5	21	29.56	24	20	21	398	20	14.25	10	7	21
200	21	29.56	24	20	21	399	20	14.25	10	8	21
200.5	21	29.68	24	20	21	400	20	14.25	10	8	21
201	21	29.68	24	20	21	401	21	14.28	10	8	21
201.5	21	29.65	24	20	21	402	20	14.28	10	7	21
202	21	29.65	24	20	21	403	20	14.31	10	8	21
202.5	21	29.65	24	20	21	404	20	14.28	10	8	21
203	21	29.65	24	20	21	405	20	14.31	10	8	21
203.5	21	29.65	24	20	21	406	20	14.31	10	8	21
204	21	29.62	24	20	21	407	20	14.31	11	8	21
204.5	21	29.65	24	20	21	408	20	14.34	10	8	21
205	21	29.65	24	20	21	409	21	14.31	10	8	22
205.5	21	29.65	24	20	21	410	21	14.37	10	8	22
206	21	29.62	24	20	21	411	21	14.37	11	8	22
206.5	21	29.62	24	20	22	412	21	14.34	11	8	22
207	21	29.65	24	20	22	413	21	14.37	11	8	22
207.5	21	29.62	24	20	21	414	21	14.4	11	8	22
208	21	29.62	24	20	21	415	21	14.4	11	8	22
208.5	21	29.68	24	20	22	416	21	14.43	11	8	22
209	21	29.68	24	20	21	417	21	14.43	11	8	22
209.5	21	29.65	24	20	21	418	21	14.43	11	8	22
210	21	29.71	24	20	22	419	21	14.43	11	8	22
210.5	21	29.71	24	20	22	420	21	14.46	11	8	23
211	21	29.74	24	20	22	421	21	14.49	11	8	23
211.5	21	29.68	24	20	22	422	21	14.46	11	8	23
212	21	29.68	24	20	22	423	21	14.46	11	8	23
212.5	21	29.68	24	20	22	424	21	14.49	11	8	23
213	21	29.68	24	20	22	425	21	14.49	11	8	23
213.5	21	29.71	24	20	22	426	21	14.59	11	8	23
214	21	29.71	24	20	22	427	21	14.52	11	8	23
214.5	21	29.71	24	20	22	428	21	14.52	11	8	23
215	21	29.74	24	20	22	429	21	14.55	11	8	23
215.5	21	29.74	24	20	22	430	21	14.59	11	8	23
216	21	29.74	24	20	22	431	21	14.59	11	8	23
216.5	22	29.74	24	20	22	432	22	14.59	11	8	23
217	22	29.77	24	20	22	433	22	14.62	11	8	23
217.5	22	29.77	24	20	22	434	22	14.59	11	8	23
218	22	29.77	24	20	22	435	22	14.65	11	8	24
218.5	22	29.77	24	20	22	436	21	14.59	11	8	23
219	21	29.74	24	20	22	437	21	14.65	11	8	24
219.5	21	29.77	24	20	22	438	21	14.68	11	8	24
220	22	29.77	24	20	22	439	22	14.68	11	8	23
220.5	22	29.71	24	20	22	440	22	14.65	11	8	24
221	22	29.77	24	20	22	441	22	14.65	11	8	24
221.5	22	29.77	24	20	22	442	22	14.68	11	8	24
222	22	29.74	24	20	22	443	22	14.71	11	8	24
222.5	22	29.74	24	20	22	444	22	14.68	11	8	24
223	22	29.74	24	20	22	445	22	14.68	11	8	24
223.5	22	29.77	24	20	23	446	22	14.71	11	8	24
224	22	29.77	24	20	22	447	22	14.71	11	8	24
224.5	22	29.77	24	20	22	448	22	14.71	11	9	24
225	22	29.8	24	20	23	449	22	14.74	11	9	24
225.5	22	29.8	24	20	23	450	22	14.74	11	9	25
226	22	29.8	24	20	23	451	22	14.83	11	9	24
226.5	22	29.77	24	20	23	452	22	14.77	11	9	24
227	22	29.77	24	20	23	453	22	14.71	11	9	25
227.5	22	29.8	24	20	23	454	22	14.77	11	9	24
228	22	29.83	24	20	23	455	22	14.83	11	9	24
228.5	22	29.83	24	20	23	456	22	14.8	11	9	24
229	22	29.83	24	20	23	457	23	14.83	11	9	24
229.5	22	29.83	24	20	23	458	22	14.8	12	9	25
230	22	29.83	24	20	23	459	23	14.83	12	9	25
230.5	22	29.8	24	20	23	460	23	14.86	12	9	25
231	22	29.8	24	20	23	461	23	14.83	12	9	25
231.5	22	29.83	24	20	23	462	23	14.89	12	9	25
232	22	29.8	24	20	23	463	23	14.86	12	9	25
232.5	22	29.8	24	20	23	464	23	14.86	12	9	25
233	22	29.83	24	20	23	465	23	14.92	12	9	25
233.5	22	29.83	24	20	23	466	23	14.95	12	9	25
234	22	29.86	24	20	23	467	23	14.95	12	9	25
234.5	22	29.83	24	20	23	468	23	14.98	12	9	25
235	22	29.83	24	20	23	469	23	14.95	12	9	25
235.5	22	29.86	24	20	23	470	23	14.98	12	9	25
236	22	29.89	24	20	24	471	23	15.01	12	9	25
236.5	22	29.89	24	20	24	472	23	15.04	12	9	25
237	22	29.86	24	20	23	473	23	15.04	12	9	25
237.5	22	29.83	24	20	24	474	23	15.01	12	9	25
238	22	29.83	24	20	24	475	23	15.04	12	9	25
238.5	22	29.89	24	20	24	476	23	15.04	12	9	25
239	22	29.89	24	20	24	477	23	15.01	12	9	25
239.5	23	29.86	24	20	24	478	23	15.07	12	9	25
240	22	29.86	24	20	24	479	23	15.1	12	9	25
240.5	23	29.86	24	20	24	480	23	15.04	12	9	25
241	22	29.95	24	20	24	481	23	15.07	12	9	25
241.5	23	29.89	24	20	24	482	23	15.13	12	9	25
242	23	29.89	24	20	24	483	23	15.1	12	9	25
242.5	22	29.92	24	20	24	484	23	15.13	12	9	25
243	22	29.92	24	20	24	485	23	15.16	12	9	25
243.5	22	29.92	24	20	24	486	23	15.13	12	9	25
244	22	29.92	24	20	24	487	23	15.16	12	9	25
244.5	22	29.92	24	20	24	488	23	15.16	12	9	25
245	22	29.92	24	20	24	489	23	15.19	12	9	25
245.5	22	29.89	24	20	24	490	23	15.22	12	9	25
246	22	29.89	24	20	24	491	24	15.19	12	9	25
246.5	22	29.92	24	20	24	492	24	15.19	12	9	25
247	23	29.92	24	20	24	493	24	15.22	12	9	25
247.5	22	29.92	24	20	24	494	23	15.22	12	9	25
248	23	29.95	24	20	25	495	23	15.28	12	9	25
248.5	23	29.95	24	20	25	496	23	15.31	12	9	25
249	23	29.95	24	20	25	497	23	15.31	12	9	25
249.5	23	29.92	24	20	25	498	23	15.31	12	9	25
250	23	29.92	24	20	25	499	24	15.31	12	9	25
250.5	23	29.95	24	20	25	500	24	15.31	12	9	25
251	23	29.92	24	20	25	501	24	15.34	12	9	25
251.5	23	29.92	24	20	25	502	24	15.34	12	10	25
252	23	29.98	24	20	25	503	24	15.34	12	10	25
252.5	23	29.98	24	20	25	504	24	15.31	12	10	25
253	23	29.98	24	20	25	505	23	15.34	12	9	25
253.5	23	29.98	24	20	25	506	24	15.34	12	9	25
254	23	29.98	24	20	25	507	24	15.37	12	9	25
254.5	23	29.98	24	20	25	508	24	15.34	12	10	25
255	23	30.01	24	20	25	509	24	15.4	12	10	26
255.5	23	30.01	24	20	25	510	24	15.46	12	10	25
256	23	30.01	24	20	25	511	24	15.4	12	10	25
256.5	23	30.04	24	20	25	512	24	15.43	13	10	25
257	23	30.04	24	20	25	513	24	15.49	12	10	25
257.5	23	30.01	24	20	25	514	24	15.46	12	10	26
258	23	30.07	24	20	25	515	24	15.46	12	10	25
258.5	23	30.07	24	20	25	516	24	15.49	12	10	26
259	23	30.07	24	20	25	517	24	15.46	13	10	26
259.5	23	30.07	24	20	25	518	24	15.55	13	10	25
260	23	30.04	24	20	25	519	24	15.52	13	10	26
260.5	23	30.04	24	20	25	520	24	15.52	13	10	26
261	23	30.04	24	20	25	521	24	15.58	13	10	26
261.5	23	30.07	24	20	25	522	24	15.58	13	10	26
262	23	30.07	24	20	25	523	24	15.58	13	10	26
262.5	23	30.07	24	20	25	524	24	15.58	13	10	26
263	23	30.07	24	20	25	525	24	15.52	13	10	26
263.5	24	30.07	24	20	25	526	24	15.58	13	10	26
264	23	30.07	24	20	25	527	24	15.61	13	10	26
264.5	23	30.04	24	20	25	528	24	15.61	13	10	26
265	23	30.04	24	20	25	529	24	15.64	13	10	26
265.5	23	30.04	24	20	25	530	24	15.61	13	10	26
266	23	30.1	24	20	25	531	24	15.58	13	10	26
266.5	23	30.1	24	20	25	532	24	15.67	13	10	26
267	23	30.1	24	20	25	533	24	15.7	13	10	26
267.5	23	30.1	24	20	26	534	24	15.67	13	10	26
268	23	30.1	24	20	26	535	24	15.73	13	10	26
268.5	23	30.04	24	20	25	536	24	15.7	13	10	26
269	23	30.04	24	20	25	537	24	15.73	13	10	26
269.5	24	30.04	24	20	25	538	24	15.73	13	10	26
270	24	30.07	24	20	25	539	25	15.73	13	10	26
270.5	24	30.07	24	20	26	540	25	15.79	13	10	26
271	24	30.1	24	20	26	541	25	15.76	13	10	26
271.5	24	30.13	24	20	25	542	25	15.79	13	10	26
272	24	30.13	24	20	25	543	25	15.79	13	10	26
272.5	24	30.1	24	20	25	544	25	15.79	13	10	26
273	23	30.13	24	20	26	545	25	15.82	13	10	26
273.5	24	30.13	24	20	26	546	25	15.82	13	10	26
274	24	30.13	24	20	26	547	25	15.85	13	10	26
274.5	24	30.13	24	20	26	548	25	15.85	13	10	26
275	24	30.13	24	20	26	549	25	15.85	13	10	26
275.5	24	30.13	24	20	26	550	25	15.91	13	10	26
276	24	30.13	24	20	26	551	25	15.85	13	10	27
276.5	24	30.13	25	20	26	552	25	15.91	13	10	26
277	24	30.19	25	20	26	553	25	15.91	13	10	26
277.5	24	30.19	25	20	26	554	25	15.94	13	10	26
278	24	30.19	25	20	26	555	25	15.94	13	10	27
278.5	24	30.19	25	20	26	556	25	15.94	13	10	27
279	24	30.19	25	20	26	557	25	16	13	10	26
279.5	24	30.16	25	20	26	558	25	15.97	13	10	27
280	24	30.16	25	20	26	559	25	16	13	10	27
280.5	24	30.19	24	20	26	560	25	16	13	10	27
281	24	30.22	24	20	26	561	25	16.03	13	10	27
281.5	24	30.22	24	20	26	562	25	16.03	13	10	26
282	24	30.22	24	20	26	563	25	16	13	10	27
282.5	24	30.22	24	20	27	564	25	16.06	13	10	27
283	24	30.22	24	20	27	565	25	16.06	13	10	27
283.5	24	30.22	24	20	27	566	25	16.09	13	10	27
284	24	30.22	24	21	27	567	25	16.12	13	10	27
284.5	24	30.22	25	20	27	568	25	16.12	13	10	27
285	24	30.22	25	20	27	569	25	16.06	13	11	27
285.5	24	30.22	25	20	27	570	25	16.36	14	11	27
286	25	30.25	25	20	27	571	25	16.18	14	11	25
286.5	24	30.28	25	20	27	572	25	16.15	14	11	27
287	24	30.28	25	21	27	573	25	16	13	11	27
287.5	24	30.22	25	21	27	574	25	16.15	14	11	27
288	24	30.22	25	21	27	575	25	16.21	14	11	27
288.5	24	30.22	25	21	27	576	25	16.21	14	11	27
289	24	30.25	25	21	27	577	25	16.18	14	11	27
289.5	24	30.25	25	21	27	578	25	16.39	14	11	27
290	24	30.28	25	21	27	579	25	16.36	14	11	27
290.5	24	30.28	25	21	27	580	25	16.39	14	11	27
291	24	30.28	25	21	27	581	25	16.54	14	11	27
291.5	24	30.34	25	21	27	582	25	16.48	14	11	27
292	24	30.31	25	21	27	583	26	16.57	14	11	27
292.5	24	30.31	25	21	27	584	25	16.6	14	11	27
293	24	30.34	25	21	27	585	26	16.63	14	11	27
293.5	24	30.34	25	21	28	586	26	16.72	14	11	27
294	25	30.31	25	21	28	587	25	16.66	14	11	27
294.5	24	30.31	25	21	28	588	25	16.75	14	11	27
295	24	30.31	25	21	27	589	25	16.69	14	11	27
295.5	24	30.37	25	21	27	590	25	16.45	14	11	27
296	25	30.34	25	21	28	591	25	16.88	14	11	27
296.5	25	30.34	25	21	28	592	25	16.78	14	11	27
297	25	30.37	25	21	28	593	26	16.97	14	11	27
297.5	25	30.4	25	21	28	594	26	17.03	14	11	27
298	25	30.4	25	21	28	595	26	16.97	14	12	27
298.5	25	30.37	25	21	28	596	26	17	14	12	27
299	25	30.37	25	21	28	597	26	16.91	14	12	27
299.5	25	30.46	25	21	28	598	26	17.15	14	12	27
300	25	30.4	25	21	28	599	26	17.15	14	12	27
300.5	25	30.4	25	21	28	600	26	17.15	14	12	27
301	25	30.34	25	21	28	601	26	17.33	14	12	27
301.5	25	30.4	25	21	28	602	26	17.36	14	12	27
302	25	30.4	25	21	28	603	25	17.42	14	12	27
302.5	25	30.4	25	21	28	604	25	17.42	14	12	27
303	25	30.4	25	21	28	605	25	17.69	14	12	27
303.5	25	30.4	25	21	28	606	25	17.6	14	12	27
304	25	30.46	25	21	29	607	25	17.45	14	12	27
304.5	25	30.46	25	21	28	608	25	17.63	14	12	28
305	25	30.46	25	21	28	609	26	17.66	14	12	27
305.5	25	30.43	25	21	29	610	25	17.69	14	13	27
306	25	30.43	25	21	29	611	26	17.78	14	13	27
306.5	25	30.43	25	21	29	612	26	17.69	14	13	27
307	25	30.43	25	21	29	613	26	17.87	14	13	28
307.5	25	30.43	25	21	29	614	26	17.69	14	13	27
308	25	30.46	25	21	29	615	26	17.96	14	13	27
308.5	25	30.46	25	21	29	616	26	17.87	14	13	27
309	25	30.49	25	21	29	617	26	18.02	14	13	28
309.5	25	30.49	25	21	29	618	26	18.02	14	13	28
310	25	30.49	25	21	29	619	26	18.08	14	13	27
310.5	25	30.49	25	21	29	620	26	18.05	14	13	27
311	25	30.46	25	21	29	621	26	18.2	14	13	28
311.5	25	30.46	25	21	29	622	26	18.26	14	13	28
312	25	30.52	25	21	29	623	26	18.11	14	13	27
312.5	25	30.49	25	21	29	624	26	18.23	15	13	28
313	25	30.49	25	21	29	625	26	18.26	15	13	28
313.5	25	30.52	25	21	29	626	26	18.26	15	14	28
314	26	30.52	25	21	29	627	26	18.32	14	14	28
314.5	26	30.55	25	21	29	628	26	18.35	15	14	27
315	25	30.55	25	21	29	629	26	18.47	15	14	28
315.5	25	30.55	25	21	30	630	26	18.44	15	14	28
316	26	30.52	25	21	30	631	26	18.74	15	14	28
316.5	26	30.58	25	21	30	632	26	18.47	15	14	28
317	26	30.58	25	21	30	633	26	18.68	15	14	27
317.5	26	30.55	25	21	29	634	26	18.59	15	14	27
318	26	30.55	25	21	30	635	26	18.83	15	14	28
318.5	26	30.55	25	21	30	636	26	18.74	15	14	28
319	26	30.58	25	21	30	637	26	18.71	15	14	28
319.5	26	30.58	25	21	30	638	26	18.95	15	14	28
320	26	30.58	25	21	30	639	26	18.83	15	14	28
320.5	26	30.58	25	21	30	640	26	18.83	15	15	28
321	26	30.58	25	21	30	641	26	18.98	15	15	28
321.5	26	30.61	25	21	30	642	26	19.01	15	15	28
322	26	30.61	25	21	30	643	26	18.98	15	15	26
322.5	26	30.61	25	21	30	644	26	19.29	15	15	28
323	26	30.61	25	21	30	645	26	19.01	15	15	27
323.5	26	30.61	25	21	30	646	26	19.2	15	15	26
324	26	30.64	25	21	30	647	26	18.95	15	15	29
324.5	26	30.61	25	21	30	648	26	19.29	15	15	27
325	26	30.61	25	21	31	649	26	19.23	15	15	29
325.5	26	30.64	25	21	31	650	26	19.29	15	15	28
326	26	30.64	25	21	31	651	27	19.35	15	15	27
326.5	26	30.64	25	21	31	652	27	19.44	15	15	28
327	26	30.67	25	21	31	653	27	19.47	15	15	29
327.5	26	30.67	25	21	31	654	27	19.38	15	15	30
328	26	30.67	25	21	31	655	27	19.47	15	16	29
328.5	26	30.73	25	21	31	656	27	19.5	15	16	28
329	26	30.73	25	21	31	657	27	19.56	15	16	28
329.5	26	30.7	25	21	31	658	27	19.77	15	16	28
330	26	30.64	25	21	31	659	27	19.65	15	16	28
330.5	26	30.64	25	21	31	660	27	19.68	15	16	28
331	26	30.67	25	21	31	661	27	19.8	15	16	28
331.5	26	30.73	25	21	31	662	27	19.86	15	16	28
332	26	30.73	25	21	31	663	27	19.89	15	16	28
332.5	26	30.7	25	21	31	664	27	19.89	15	16	28
333	26	30.7	25	21	31	665	26	20.04	15	16	28
333.5	26	30.7	25	21	31	666	27	19.98	15	16	28
334	26	30.76	25	21	31	667	27	20.07	15	16	28
334.5	26	30.76	25	21	31	668	27	20.04	15	16	28
335	26	30.76	25	21	31	669	27	20.07	15	16	28
335.5	26	30.73	25	21	31	670	27	20.13	15	17	28
336	26	30.73	25	21	31	671	27	20.16	15	17	28
336.5	26	30.76	25	21	31	672	27	20.16	15	17	28
337	26	30.73	25	21	32	673	27	20.34	15	17	28
337.5	26	30.73	25	21	32	674	27	20.31	15	17	28
338	27	30.79	25	21	32	675	27	20.37	15	17	28
338.5	27	30.79	25	21	32	676	27	20.43	15	17	28
339	27	30.79	25	21	32	677	27	20.37	15	17	28
339.5	27	30.79	25	21	32	678	27	20.55	15	17	28
340	27	30.79	25	21	32	679	27	20.55	15	17	28
340.5	27	30.79	25	21	32	680	27	20.58	16	17	28
341	27	30.82	25	21	32	681	27	20.58	15	17	28
341.5	27	30.82	25	21	32	682	27	20.46	16	17	28
342	27	30.85	25	21	32	683	27	20.79	16	17	28
342.5	27	30.85	25	21	32	684	27	20.64	16	17	28
343	27	30.91	25	21	32	685	27	20.79	16	17	28
343.5	27	30.82	25	21	32	686	27	20.67	16	17	28
344	27	30.82	25	21	32	687	27	20.85	16	17	28
344.5	27	30.88	26	21	32	688	27	20.94	16	18	28
345	27	30.85	26	21	32	689	27	20.91	16	18	28
345.5	27	30.85	26	21	32	690	27	20.97	16	18	28
346	27	30.94	26	21	32	691	27	20.97	16	18	28
346.5	27	30.91	26	21	32	692	27	21.06	16	18	28
347	27	30.91	26	21	32	693	27	21.12	16	18	28
347.5	27	30.85	26	21	32	694	28	21.06	16	18	28
348	27	30.85	26	22	32	695	28	21.27	16	18	28
348.5	27	30.88	26	22	32	696	28	21.18	16	18	28
349	27	30.91	26	22	32	697	28	21.21	16	18	28
349.5	27	30.91	26	22	32	698	27	21.21	16	18	28
350	27	30.88	26	22	32	699	27	21.37	16	18	28
350.5	27	30.91	26	22	32	700	28	21.3	16	18	28
351	27	30.91	25	22	32	701	28	21.49	16	18	28
351.5	27	30.94	25	22	32	702	28	21.64	16	18	28
352	27	31	25	21	32	703	28	21.46	16	18	29
352.5	27	31	26	22	32	704	28	21.58	16	19	28
353	27	30.97	26	22	32	705	28	21.61	16	19	28
353.5	27	30.97	26	22	32	706	27	21.73	16	19	28
354	27	30.97	26	22	32	707	28	21.73	16	19	29
354.5	27	31.03	26	22	32	708	28	21.79	16	19	29
355	27	31.03	26	22	32	709	28	21.82	16	19	29
355.5	27	31	26	22	32	710	28	21.82	16	19	28
356	27	31.03	26	22	32	711	28	21.91	16	19	29
356.5	27	31.03	26	22	33	712	28	21.94	16	19	29
357	27	31	26	22	33	713	28	22.06	16	19	29
357.5	27	31.06	26	22	33	714	28	22.09	16	19	29
358	27	31.06	26	22	33	715	28	22.09	16	19	29
358.5	27	31.03	26	22	33	716	28	22.09	16	19	29
359	27	31.03	26	22	33	717	28	22.18	16	19	29
359.5	27	31.06	26	22	33	718	28	22.15	16	19	29
360	27	31.06	26	22	33	719	28	22.18	16	19	29
360.5	27	31.06	26	22	33	720	28	22.36	16	19	28
361	28	31.06	26	22	33	721	28	22.36	16	19	28
361.5	28	31.09	26	22	33	722	28	22.33	17	20	29
362	27	31.09	26	22	33	723	28	22.48	17	20	29
362.5	27	31.06	26	22	33	724	28	22.33	17	20	29
363	28	31.15	26	22	33	725	28	22.57	17	20	29
363.5	28	31.15	26	22	33	726	28	22.69	17	20	29
364	28	31.18	26	22	33	727	28	22.63	17	20	29
364.5	28	31.18	26	22	33	728	28	22.63	17	20	29
365	28	31.06	26	22	33	729	28	22.9	17	20	29
365.5	28	31.15	26	22	33	730	28	22.87	17	20	29
366	28	31.15	26	22	33	731	29	22.75	17	20	29
366.5	28	31.15	26	22	33	732	29	22.93	17	20	29
367	28	31.18	26	22	33	733	29	23.23	17	20	29
367.5	28	31.18	26	22	33	734	29	22.99	17	20	29
368	28	31.15	26	22	33	735	29	23.11	17	20	29
368.5	28	31.15	26	22	33	736	29	23.35	17	20	29
369	28	31.15	26	22	33	737	28	23.29	17	20	29
369.5	28	31.18	26	22	33	738	28	23.26	17	20	29
370	28	31.18	26	22	33	739	28	23.26	17	20	29
370.5	28	31.24	26	22	33	740	29	23.35	17	20	29
371	28	31.21	26	22	33	741	29	23.32	17	21	29
371.5	28	31.21	26	22	33	742	29	23.44	17	21	29
372	28	31.21	26	22	33	743	29	23.53	17	21	29
372.5	28	31.18	26	22	33	744	29	23.78	17	21	29
373	28	31.18	26	22	33	745	29	23.66	17	21	29
373.5	28	31.24	26	22	33	746	29	23.63	17	21	29
374	28	31.24	26	22	34	747	29	23.75	17	21	29
374.5	28	31.21	26	22	34	748	29	23.81	18	21	29
375	28	31.27	26	22	33	749	29	23.87	18	21	29
375.5	28	31.27	26	22	34	750	28	23.96	18	21	29
376	28	31.33	26	22	34	751	29	23.99	18	21	29
376.5	28	31.33	26	22	34	752	29	23.78	18	21	31
377	28	31.33	26	22	34	753	29	23.99	18	21	29
377.5	28	31.24	26	22	34	754	29	24.29	18	21	29
378	28	31.24	26	22	34	755	29	24.26	18	21	29
378.5	28	31.27	26	22	34	756	29	24.17	18	21	29
379	28	31.33	26	22	34	757	29	24.26	18	21	29
379.5	28	31.33	26	22	34	758	29	24.35	18	21	29
380	28	31.39	26	22	34	759	29	24.41	18	21	29
380.5	28	31.36	26	22	34	760	29	24.35	18	21	29
381	28	31.36	26	22	34	761	29	24.53	18	22	29
381.5	28	31.39	26	22	34	762	29	24.44	18	21	29
382	28	31.36	26	22	34	763	30	24.41	18	22	29
382.5	28	31.36	26	22	34	764	30	24.44	18	22	29
383	28	31.45	26	22	34	765	29	24.83	18	22	29
383.5	28	31.45	26	22	34	766	29	24.71	18	22	29
384	28	31.39	26	22	34	767	29	24.77	18	22	29
384.5	28	31.42	26	22	34	768	29	24.92	18	22	29
385	28	31.42	26	22	34	769	29	24.89	18	22	29
385.5	28	31.42	26	22	34	770	29	25.01	18	22	29
386	28	31.45	26	22	34	771	29	25.1	19	22	29
386.5	28	31.45	26	22	34	772	29	25.1	19	22	29
387	28	31.45	26	22	34	773	29	25.25	18	22	29
387.5	29	31.45	26	22	34	774	29	24.98	19	22	29
388	29	31.45	26	22	34	775	29	25.37	19	22	29
388.5	29	31.51	26	22	34	776	30	25.16	19	22	29
389	29	31.51	26	22	35	777	30	25.22	19	22	29
389.5	29	31.48	26	22	35	778	30	25.37	19	22	29
390	29	31.48	26	22	35	779	30	25.49	19	22	29
390.5	28	31.48	26	22	35	780	30	25.49	19	22	29
391	29	31.45	26	22	35	781	30	25.49	19	22	29
391.5	29	31.55	26	22	35	782	30	25.67	19	22	29
392	29	31.55	26	22	35	783	30	25.58	19	23	29
392.5	29	31.55	26	22	35	784	30	25.79	19	23	29
393	29	31.55	26	22	35	785	30	25.76	19	23	29
393.5	29	31.51	26	22	35	786	30	25.7	19	23	29
394	29	31.48	26	22	35	787	30	26.04	19	23	29
394.5	29	31.48	26	22	35	788	30	25.92	19	23	29
395	28	31.51	26	22	35	789	30	26.01	19	23	29
395.5	28	31.55	26	22	35	790	30	26.01	19	23	29
396	28	31.55	26	22	35	791	30	25.98	19	23	29
396.5	29	31.51	26	22	35	792	30	26.16	19	23	29
397	29	31.61	26	22	35	793	30	26.19	19	23	29
397.5	29	31.61	26	22	35	794	30	26.1	19	23	29
398	28	31.48	26	22	35	795	30	26.28	19	23	29
398.5	29	31.48	26	22	35	796	30	26.4	20	23	30
399	29	31.55	26	22	35	797	30	26.37	20	23	31
399.5	29	31.55	26	22	35	798	30	26.37	20	23	30
400	29	31.55	26	22	35	799	30	26.46	20	23	29
400.5	29	31.58	26	22	35	800	30	26.49	20	23	29
401	29	31.58	26	22	35	801	30	26.58	20	23	29
401.5	29	31.58	26	22	35	802	30	26.7	20	23	29
402	29	31.61	26	22	35	803	30	26.58	20	23	29
402.5	29	31.58	26	22	35	804	30	26.73	20	24	30
403	29	31.58	26	22	35	805	30	26.58	20	24	29
403.5	29	31.58	26	22	35	806	31	26.94	20	24	29
404	29	31.58	26	22	35	807	30	26.85	20	24	30
404.5	29	31.64	26	22	35	808	30	26.88	20	24	29
405	29	31.61	26	22	35	809	31	27.06	20	24	29
405.5	29	31.61	26	22	35	810	31	26.88	20	24	29
406	29	31.64	26	22	35	811	31	27.15	20	24	29
406.5	29	31.61	26	22	36	812	31	26.88	20	24	30
407	29	31.61	26	22	36	813	31	27.18	20	24	30
407.5	29	31.64	26	22	36	814	31	27.03	20	24	30
408	29	31.67	26	22	36	815	31	27.12	20	24	29
408.5	29	31.67	26	22	36	816	31	27.21	20	24	29
409	29	31.7	26	22	36	817	31	27.48	20	24	29
409.5	29	31.7	26	22	35	818	31	27.63	21	24	30
410	29	31.7	26	22	35	819	31	27.42	21	24	29
410.5	29	31.61	26	22	36	820	31	27.51	21	24	29
411	29	31.61	26	22	35	821	31	27.51	21	24	29
411.5	29	31.67	26	22	35	822	31	27.57	21	24	30
412	29	31.7	26	22	36	823	30	27.66	21	24	30
412.5	29	31.7	26	22	36	824	31	27.66	21	24	29
413	29	31.7	26	22	36	825	31	27.72	21	24	30
413.5	29	31.7	26	22	35	826	31	27.84	21	25	30
414	29	31.7	26	22	35	827	31	27.84	21	25	30
414.5	29	31.67	26	22	36	828	31	27.9	21	25	29
415	29	31.67	26	22	35	829	31	27.84	21	25	29
415.5	29	31.67	26	22	35	830	31	27.87	21	25	28
416	29	31.73	26	22	36	831	32	27.93	21	25	30
416.5	29	31.73	26	22	36	832	32	27.93	21	25	29
417	29	31.73	26	22	36	833	32	28.02	21	25	30
417.5	29	31.73	26	22	36	834	32	28.18	21	25	30
418	29	31.73	27	22	36	835	32	28.18	21	25	30
418.5	29	31.73	27	22	36	836	31	28.08	21	25	30
419	29	31.73	27	22	36	837	32	28.3	21	25	30
419.5	30	31.76	27	22	36	838	31	28.33	21	25	30
420	30	31.79	27	22	36	839	31	28.42	21	25	30
420.5	30	31.79	27	22	36	840	31	28.39	22	25	30
421	30	31.79	27	22	36	841	31	28.36	22	25	31
421.5	30	31.76	27	22	36	842	32	28.45	22	25	31
422	30	31.76	27	22	36	843	32	28.57	22	25	29
422.5	29	31.79	26	22	36	844	32	28.51	22	25	29
423	29	31.79	26	22	36	845	32	28.78	22	25	31
423.5	29	31.79	26	22	36	846	32	28.78	22	25	30
424	29	31.82	26	22	36	847	32	28.72	22	25	30
424.5	29	31.82	26	22	36	848	32	28.6	22	25	30
425	29	31.85	26	22	36	849	32	28.81	22	25	30
425.5	29	31.88	26	22	36	850	32	29.08	22	25	30
426	29	31.88	27	22	36	851	32	28.96	22	26	30
426.5	29	31.85	27	22	36	852	32	29.02	22	26	30
427	29	31.82	27	23	36	853	32	29.08	22	26	30
427.5	29	31.82	27	23	36	854	32	29.05	22	26	29
428	29	31.82	27	23	36	855	32	28.99	22	26	30
428.5	29	31.82	27	23	36	856	32	28.99	22	26	30
429	29	31.85	27	22	36	857	32	29.29	22	26	30
429.5	29	31.88	27	22	36	858	32	29.35	22	26	30
430	29	31.88	27	22	36	859	32	29.38	22	26	30
430.5	29	31.88	27	22	36	860	32	29.62	22	26	30
431	29	31.85	27	22	36	861	33	29.26	22	26	30
431.5	30	31.85	27	23	36	862	33	29.59	23	26	30
432	30	31.85	27	23	36	863	33	29.5	23	26	30
432.5	30	31.88	27	22	36	864	32	29.53	23	26	31
433	30	31.88	27	22	36	865	32	29.5	23	26	29
433.5	30	31.88	27	22	36	866	32	29.59	23	26	28
434	30	31.88	27	23	36	867	32	29.65	23	26	30
434.5	30	31.88	27	23	36	868	33	29.74	23	26	30
435	29	31.88	27	23	36	869	32	29.74	23	26	30
435.5	30	31.88	27	22	37	870	32	29.77	23	26	30
436	30	31.91	27	22	37	871	33	29.92	23	27	30
436.5	30	31.91	27	23	37	872	33	29.89	23	27	30
437	30	31.91	27	23	37	873	33	29.98	23	27	30
437.5	30	31.91	27	23	36	874	33	30.01	23	27	30
438	30	31.91	27	23	36	875	33	30.07	23	27	30
438.5	30	31.94	27	23	36	876	33	30.04	23	27	30
439	30	31.97	27	23	36	877	33	30.13	23	27	30
439.5	30	31.97	27	23	37	878	33	30.13	23	27	30
440	30	31.91	27	23	37	879	33	30.22	23	27	30
440.5	30	31.91	27	23	37	880	33	30.25	23	27	30
441	30	31.91	27	23	37	881	33	30.34	24	27	30
441.5	30	31.97	27	23	37	882	33	30.38	23	27	30
442	30	31.97	27	23	37	883	33	30.31	24	27	30
442.5	30	31.97	27	23	37	884	33	30.41	24	27	30
443	30	31.94	27	23	37	885	33	30.44	24	27	30
443.5	30	31.94	27	23	37	886	33	30.53	24	27	30
444	30	32.03	27	23	37	887	33	30.68	24	27	30
444.5	30	32.03	27	23	37	888	33	30.53	24	27	30
445	30	32.03	27	23	37	889	33	30.71	24	27	30
445.5	30	32	27	23	37	890	33	30.71	24	27	30
446	30	32.03	27	23	37	891	33	30.77	24	27	30
446.5	30	32.03	27	23	37	892	34	30.8	24	27	30
447	30	32.06	27	23	37	893	34	30.8	24	27	30
447.5	30	32.06	27	23	37	894	33	30.95	24	27	30
448	30	32.06	27	23	37	895	33	30.8	24	27	30
448.5	30	32.06	27	23	37	896	33	30.98	24	27	30
449	30	32.06	27	23	37	897	34	31.04	24	27	30
449.5	30	32.09	27	23	37	898	34	31.01	24	27	30
450	30	32.06	27	23	37	899	34	31.04	24	27	30
450.5	30	32.06	27	23	37	900	34	31.04	24	28	30
451	30	32.06	27	23	37	901	34	31.19	24	28	32
451.5	30	32.06	27	23	37	902	34	31.25	25	28	30
452	30	32.06	27	23	37	903	34	31.28	25	28	30
452.5	30	32.18	27	23	37	904	34	31.34	25	28	31
453	30	32.12	27	23	37	905	34	31.37	25	28	30
453.5	30	32.12	27	23	37	906	34	31.31	25	28	31
454	30	32.09	27	23	37	907	34	31.49	25	28	31
454.5	30	32.09	27	23	37	908	34	31.52	25	28	30
455	30	32.18	27	23	37	909	34	31.55	25	28	31
455.5	30	32.18	27	23	37	910	34	31.61	25	28	31
456	30	32.18	27	23	37	911	34	31.64	25	28	31
456.5	30	32.15	27	23	37	912	34	31.67	25	28	31
457	30	32.15	27	23	37	913	34	31.76	25	28	31
457.5	30	32.15	27	23	37	914	34	31.79	25	28	31
458	30	32.21	27	23	37	915	34	31.76	25	28	31
458.5	30	32.21	27	23	37	916	34	31.91	25	28	31
459	30	32.18	27	23	37	917	34	31.85	25	28	31
459.5	30	32.18	27	23	37	918	34	31.91	25	28	31
460	30	32.18	27	23	37	919	34	31.91	25	28	31
460.5	30	32.24	27	23	37	920	34	31.94	25	28	31
461	30	32.27	27	23	38	921	34	32.06	25	28	31
461.5	30	32.27	27	23	38	922	34	32.15	25	28	31
462	30	32.24	27	23	38	923	34	32.12	25	28	31
462.5	30	32.21	27	23	37	924	35	32.18	25	28	31
463	30	32.21	27	23	37	925	34	32.24	25	28	31
463.5	30	32.21	27	23	38	926	35	32.3	26	29	31
464	30	32.21	27	23	38	927	34	32.33	26	29	29
464.5	30	32.21	27	23	38	928	35	32.39	26	29	33
465	30	32.24	27	23	38	929	35	32.51	26	29	31
465.5	30	32.24	27	23	38	930	35	32.48	26	29	31
466	30	32.27	27	23	38	931	35	32.54	26	29	31
466.5	30	32.27	27	23	38	932	35	32.6	26	29	31
467	30	32.27	27	23	38	933	35	32.54	26	29	31
467.5	30	32.3	27	23	38	934	35	32.73	26	29	31
468	30	32.27	27	23	38	935	35	32.64	26	29	31
468.5	30	32.27	27	23	38	936	35	32.67	26	29	31
469	30	32.27	27	23	38	937	35	32.82	26	29	31
469.5	30	32.27	27	23	38	938	35	32.85	26	29	31
470	30	32.3	27	23	38	939	35	32.73	26	29	31
470.5	30	32.33	27	23	38	940	35	32.79	26	29	31
471	30	32.33	27	23	38	941	35	33	26	29	31
471.5	31	32.33	27	23	38	942	35	32.97	26	29	31
472	30	32.36	27	23	38	943	35	32.97	26	29	33
472.5	30	32.36	27	23	38	944	35	33.09	26	29	31
473	30	32.33	27	23	38	945	35	33.06	27	29	31
473.5	30	32.33	27	23	38	946	35	33.12	27	29	31
474	30	32.33	27	23	38	947	35	33.09	27	29	31
474.5	30	32.33	27	23	38	948	35	33.15	27	29	31
475	30	32.33	27	23	38	949	36	33.18	27	29	31
475.5	30	32.33	27	23	38	950	36	33.36	27	29	31
476	30	32.36	27	23	38	951	36	33.36	27	29	31
476.5	30	32.36	27	23	38	952	35	33.51	27	29	31
477	30	32.33	27	23	38	953	35	33.45	27	30	31
477.5	30	32.33	27	23	38	954	35	33.48	27	30	31
478	30	32.33	27	23	38	955	36	33.42	27	30	31
478.5	30	32.36	27	23	38	956	36	33.69	27	30	31
479	30	32.36	27	23	38	957	36	33.69	27	30	31
479.5	30	32.39	27	23	38	958	36	33.69	27	30	31
480	30	32.42	27	23	38	959	36	33.66	27	30	31
480.5	30	32.42	27	23	38	960	36	33.84	27	30	31
481	30	32.39	27	23	38	961	36	33.78	27	30	31
481.5	30	32.42	27	23	38	962	36	33.84	28	30	31
482	30	32.42	27	23	38	963	36	33.84	28	30	31
482.5	30	32.45	27	23	38	964	36	33.93	28	30	31
483	30	32.45	27	23	38	965	36	33.93	28	30	31
483.5	30	32.45	27	23	38	966	36	33.96	28	30	31
484	30	32.42	27	23	38	967	36	34.05	28	30	31
484.5	30	32.42	27	23	38	968	36	34.08	28	30	31
485	30	32.45	27	23	38	969	36	34.17	28	30	31
485.5	30	32.54	27	23	38	970	36	34.17	28	30	31
486	30	32.54	27	23	38	971	36	34.23	28	30	31
486.5	30	32.48	27	23	38	972	36	34.29	28	30	32
487	30	32.51	27	23	38	973	36	34.23	28	30	32
487.5	31	32.51	27	23	38	974	36	34.26	28	30	32
488	31	32.51	27	23	38	975	36	34.35	28	30	32
488.5	31	32.51	27	23	38	976	36	34.47	28	30	31
489	30	32.51	27	23	38	977	36	34.38	28	30	32
489.5	30	32.54	27	23	38	978	36	34.38	28	30	31
490	30	32.54	27	23	38	979	36	34.47	28	30	32
490.5	30	32.51	27	23	38	980	37	34.53	28	30	31
491	30	32.48	27	23	38	981	37	34.59	28	30	32
491.5	30	32.48	27	23	38	982	37	34.65	28	31	32
492	30	32.48	27	23	38	983	37	34.62	28	31	32
492.5	30	32.54	27	23	38	984	37	34.8	29	31	32
493	30	32.54	27	23	38	985	37	34.71	28	31	32
493.5	31	32.51	27	23	38	986	37	34.77	29	31	32
494	30	32.51	27	23	38	987	37	34.77	29	31	32
494.5	30	32.51	27	23	38	988	37	34.86	29	31	32
495	30	32.57	27	23	38	989	37	34.86	29	31	32
495.5	31	32.57	27	23	38	990	37	34.93	29	31	32
496	30	32.54	27	23	38	991	37	34.99	29	31	32
496.5	31	32.57	27	23	39	992	38	35.02	29	31	32
497	31	32.57	28	23	39	993	37	34.96	29	31	32
497.5	31	32.63	27	23	38	994	37	35.14	29	31	32
498	31	32.63	27	23	38	995	37	35.2	29	31	32
498.5	31	32.6	27	23	38	996	37	35.26	29	31	32
499	30	32.57	27	23	39	997	37	35.23	29	31	32
499.5	30	32.57	27	23	38	998	37	35.17	29	31	32
500	30	32.6	27	23	38	999	37	35.41	29	31	33
500.5	30	32.63	27	23	38	1000	37	35.35	29	31	31
501	30	32.63	27	23	38	1001	37	35.5	29	31	32
501.5	30	32.6	27	23	38	1002	38	35.38	29	31	32
502	31	32.6	27	23	39	1003	38	35.5	29	31	32
502.5	31	32.6	27	23	39	1004	38	35.44	29	31	32
503	31	32.66	27	23	39	1005	38	35.56	29	31	32
503.5	31	32.66	27	23	38	1006	38	35.56	29	31	32
504	31	32.66	27	23	38	1007	38	35.68	29	31	32
504.5	31	32.69	28	23	38	1008	38	35.71	29	31	32
505	31	32.69	28	23	39	1009	38	35.62	30	31	32
505.5	31	32.66	28	23	39	1010	38	35.74	30	32	32
506	30	32.63	28	23	38	1011	38	35.77	30	32	32
506.5	30	32.63	28	23	38	1012	38	35.86	30	32	32
507	30	32.66	28	23	39	1013	38	35.83	30	32	32
507.5	31	32.69	28	23	39	1014	38	35.8	30	32	32
508	31	32.69	28	24	39	1015	38	35.83	30	32	32
508.5	31	32.72	28	24	39	1016	38	36.01	30	32	32
509	31	32.72	28	23	39	1017	38	36.04	30	32	32
509.5	31	32.72	28	23	39	1018	38	36.16	30	32	33
510	31	32.69	28	23	39	1019	38	36.01	30	32	32
510.5	31	32.69	28	23	39	1020	38	36.07	30	32	32
511	31	32.69	28	23	39	1021	38	36.16	30	32	32
511.5	31	32.72	28	23	39	1022	38	36.19	30	32	33
512	31	32.72	28	23	39	1023	38	36.25	30	32	32
512.5	31	32.75	28	23	39	1024	38	36.31	30	32	33
513	31	32.75	28	24	39	1025	38	36.37	30	32	32
513.5	31	32.78	28	24	39	1026	38	36.43	30	32	32
514	31	32.75	28	24	39	1027	39	36.34	30	32	32
514.5	31	32.75	28	24	39	1028	39	36.4	31	32	33
515	31	32.78	28	23	39	1029	39	36.52	31	32	33
515.5	31	32.75	28	23	39	1030	39	36.46	31	32	33
516	31	32.75	28	23	39	1031	39	36.49	31	32	32
516.5	31	32.75	28	23	39	1032	39	36.58	31	32	32
517	31	32.78	28	23	39	1033	39	36.64	31	32	33
517.5	31	32.78	28	23	39	1034	39	36.67	31	32	33
518	31	32.75	28	23	39	1035	39	36.64	31	32	32
518.5	31	32.75	28	24	39	1036	39	36.76	31	32	33
519	31	32.81	28	24	39	1037	39	36.76	31	32	32
519.5	31	32.81	28	24	39	1038	39	36.76	31	32	33
520	31	32.81	28	23	39	1039	39	36.91	31	33	33
520.5	31	32.78	28	23	39	1040	39	36.85	31	33	33
521	31	32.78	28	23	39	1041	39	36.91	31	33	33
521.5	31	32.78	28	23	39	1042	39	36.94	31	33	32
522	31	32.78	28	23	39	1043	39	36.85	31	33	32
522.5	31	32.84	28	24	39	1044	39	36.97	31	33	33
523	31	32.84	28	24	39	1045	39	37.06	31	33	33
523.5	31	32.87	28	24	39	1046	39	37.09	31	33	33
524	31	32.87	28	24	39	1047	39	37.12	31	33	33
524.5	31	32.78	28	24	39	1048	39	37.16	31	33	33
525	31	32.78	28	24	39	1049	40	37.28	32	33	33
525.5	31	32.78	28	24	39	1050	40	37.28	32	33	33
526	31	32.84	28	24	39	1051	39	37.28	31	33	33
526.5	31	32.93	28	24	39	1052	40	37.37	31	33	33
527	31	32.93	28	24	39	1053	40	37.37	32	33	33
527.5	31	32.84	28	24	39	1054	39	37.34	32	33	33
528	31	32.84	28	24	39	1055	40	37.52	32	33	33
528.5	31	32.84	28	24	39	1056	40	37.43	32	33	33
529	31	32.81	28	24	39	1057	40	37.52	32	33	33
529.5	31	32.81	28	24	39	1058	40	37.49	32	33	33
530	31	32.87	28	24	39	1059	40	37.49	32	33	33
530.5	31	32.9	28	24	39	1060	40	37.55	32	33	33
531	31	32.9	28	24	39	1061	40	37.7	32	33	33
531.5	31	32.93	28	24	39	1062	39	37.58	32	33	33
532	31	32.93	28	24	39	1063	39	37.67	32	33	33
532.5	31	32.93	28	24	39	1064	40	37.73	32	33	33
533	31	32.93	28	24	39	1065	40	37.64	32	33	33
533.5	31	32.93	28	24	39	1066	40	37.85	32	33	33
534	31	32.9	28	24	39	1067	40	37.67	32	33	33
534.5	31	32.84	28	24	39	1068	40	37.79	32	33	33
535	31	32.84	28	24	39	1069	40	37.88	32	34	33
535.5	31	32.87	28	24	39	1070	40	37.85	32	34	33
536	31	32.93	28	24	39	1071	40	37.82	32	34	33
536.5	31	32.93	28	24	39	1072	40	38	32	34	33
537	31	32.96	28	24	39	1073	40	38	33	34	33
537.5	31	32.93	28	24	39	1074	40	38.03	33	34	33
538	30	32.93	28	24	39	1075	41	38.06	33	34	33
538.5	31	32.93	28	24	39	1076	40	38.15	33	34	33
539	31	32.93	28	24	39	1077	40	38.15	33	34	33
539.5	31	32.96	28	24	39	1078	40	38.21	33	34	33
540	31	32.96	28	24	39	1079	40	38.21	33	34	33
540.5	31	32.96	28	24	39	1080	41	38.18	33	34	33
541	31	33.02	28	24	39	1081	41	38.24	33	34	33
541.5	31	33.2	28	24	39	1082	41	38.15	33	34	33
542	31	33.2	28	24	40	1083	41	38.36	33	34	33
542.5	31	33.08	28	24	40	1084	41	38.18	33	34	33
543	31	33.08	28	24	38	1085	41	38.39	33	34	33
543.5	31	33.08	28	24	38	1086	41	38.45	33	34	33
544	31	33.17	28	24	40	1087	41	38.39	33	34	33
544.5	31	33.17	28	24	40	1088	41	38.48	33	34	34
545	31	33.05	28	24	40	1089	41	38.48	33	34	34
545.5	31	33.11	28	24	40	1090	41	38.45	33	34	34
546	31	33.11	28	24	39	1091	41	38.48	33	34	34
546.5	31	33.14	28	24	39	1092	41	38.6	33	34	34
547	31	33.23	28	24	40	1093	41	38.69	33	34	34
547.5	31	33.23	28	24	40	1094	41	38.63	33	34	34
548	31	33.32	28	24	42	1095	41	38.6	33	34	34
548.5	31	33.32	28	24	40	1096	41	38.69	33	34	34
549	31	33.23	28	24	40	1097	41	38.81	34	34	33
549.5	31	33.29	28	24	40	1098	41	38.81	34	34	34
550	31	33.29	28	24	40	1099	41	38.78	34	34	33
550.5	31	33.32	28	24	40	1100	42	38.87	34	34	34
551	31	33.23	28	24	40	1101	41	38.84	34	35	33
551.5	31	33.23	28	24	40	1102	41	38.93	34	34	34
552	31	33.32	28	24	40	1103	41	39.02	34	35	34
552.5	31	33.35	28	24	38	1104	41	39.02	34	35	33
553	31	33.35	28	24	38	1105	41	38.96	34	35	34
553.5	31	33.29	28	24	40	1106	41	39.02	34	35	34
554	31	33.29	28	24	40	1107	41	39.05	34	35	33
554.5	31	33.44	28	24	40	1108	41	39.05	34	35	34
555	31	33.41	28	24	39	1109	42	39.17	34	35	34
555.5	31	33.41	28	24	39	1110	42	39.14	34	35	34
556	31	33.5	28	24	39	1111	42	39.08	34	35	34
556.5	31	33.53	28	24	39	1112	42	39.23	34	35	34
557	31	33.53	28	24	39	1113	42	39.29	34	35	34
557.5	31	33.44	28	24	40	1114	42	39.29	34	35	34
558	31	33.47	28	24	40	1115	42	39.29	34	35	34
558.5	31	33.47	28	24	40	1116	42	39.2	34	35	34
559	31	33.53	28	24	40	1117	42	39.35	34	35	34
559.5	31	33.53	28	24	40	1118	42	39.42	34	35	34
560	31	33.59	28	24	40	1119	42	39.45	34	35	34
560.5	31	33.59	28	24	40	1120	42	39.38	34	35	34
561	31	33.59	28	24	40	1121	42	39.45	35	35	34
561.5	31	33.71	28	24	40	1122	42	39.51	35	35	34
562	31	33.65	28	24	40	1123	42	39.48	35	35	34
562.5	31	33.65	28	25	40	1124	42	39.54	35	35	34
563	31	33.65	28	25	40	1125	43	39.57	35	35	34
563.5	31	33.65	28	25	40	1126	43	39.6	35	35	34
564	32	33.68	28	25	40	1127	42	39.66	35	35	34
564.5	32	33.74	28	25	40	1128	42	39.63	35	35	34
565	32	33.74	28	25	40	1129	43	39.63	35	35	34
565.5	32	33.77	28	25	40	1130	43	39.75	35	35	34
566	32	33.77	28	25	40	1131	43	39.72	35	35	34
566.5	32	33.77	28	25	40	1132	43	39.84	35	35	34
567	32	33.83	28	25	40	1133	43	39.81	35	35	34
567.5	32	33.92	28	25	40	1134	43	39.9	35	35	34
568	32	33.92	28	25	40	1135	43	39.9	35	35	34
568.5	31	33.86	28	25	40	1136	43	39.96	35	35	34
569	32	33.86	28	25	40	1137	43	39.93	35	36	34
569.5	31	33.98	28	25	40	1138	43	39.96	35	36	34
570	31	33.98	28	25	40	1139	43	39.99	35	36	34
570.5	31	33.98	28	25	40	1140	43	40.05	35	36	35
571	31	33.98	28	25	40	1141	43	40.08	35	36	34
571.5	31	33.98	28	25	40	1142	43	40.05	35	36	34
572	31	33.98	28	25	40	1143	43	40.11	35	36	34
572.5	32	33.98	28	25	40	1144	43	40.08	35	36	34
573	31	34.1	28	25	40	1145	43	40.26	35	36	35
573.5	31	34.1	28	25	40	1146	43	40.17	35	36	34
574	31	34.04	28	25	40	1147	43	40.11	36	36	35
574.5	31	34.04	28	25	40	1148	43	40.2	36	36	35
575	31	34.07	28	25	40	1149	43	40.17	36	36	35
575.5	31	34.13	28	25	40	1150	43	40.23	36	36	35
576	31	34.13	29	25	40	1151	43	40.29	36	36	35
576.5	31	34.19	29	25	40	1152	43	40.35	36	36	35
577	31	34.22	29	25	41	1153	43	40.35	36	36	35
577.5	31	34.22	29	25	41	1154	43	40.47	36	36	35
578	31	34.28	29	25	40	1155	43	40.38	36	36	35
578.5	32	34.28	29	25	40	1156	43	40.5	36	36	35
579	32	34.25	29	25	40	1157	43	40.5	36	36	35
579.5	32	34.25	29	25	39	1158	43	40.53	36	36	35
580	32	34.25	29	25	40	1159	43	40.53	36	36	35
580.5	32	34.25	29	25	40	1160	43	40.65	36	36	35
581	32	34.22	29	25	40	1161	43	40.59	36	36	35
581.5	32	34.22	29	25	40	1162	43	40.65	36	36	35
582	32	34.37	29	25	40	1163	43	40.59	36	36	35
582.5	32	34.37	29	25	41	1164	43	40.68	36	36	35
583	32	34.37	29	26	41	1165	43	40.74	36	36	35
583.5	31	34.4	29	26	40	1166	44	40.68	36	36	35
584	32	34.4	29	26	40	1167	44	40.8	36	36	35
584.5	31	34.37	29	26	40	1168	44	40.86	36	36	35
585	31	34.43	29	26	40	1169	44	40.86	36	36	35
585.5	31	34.43	29	26	40	1170	44	40.8	36	36	35
586	31	34.43	29	26	40	1171	44	40.95	36	36	35
586.5	31	34.49	29	26	40	1172	44	40.92	36	36	35
587	31	34.49	29	26	40	1173	44	40.89	36	37	35
587.5	31	34.61	29	26	40	1174	44	40.95	36	37	35
588	31	34.55	29	26	40	1175	44	40.95	36	37	35
588.5	31	34.55	29	26	40	1176	44	40.98	36	37	35
589	32	34.58	29	26	40	1177	44	41.07	36	37	35
589.5	32	34.58	29	26	41	1178	44	41.07	36	37	35
590	32	34.61	29	26	41	1179	44	41.19	37	37	35
590.5	32	34.61	29	26	40	1180	44	41.13	37	37	35
591	32	34.61	29	26	41	1181	44	41.28	37	37	35
591.5	32	34.61	29	26	41	1182	44	41.28	37	37	35
592	32	34.64	29	26	40	1183	45	41.31	37	37	36
592.5	31	34.64	29	26	40	1184	44	41.34	37	37	35
593	31	34.79	29	26	41	1185	44	41.34	37	37	35
593.5	31	34.67	29	26	40	1186	44	41.43	37	37	35
594	32	34.67	29	26	40	1187	44	41.31	37	37	35
594.5	32	34.79	29	26	41	1188	44	41.49	37	37	35
595	32	34.79	29	26	40	1189	44	41.43	37	37	35
595.5	32	34.82	29	26	40	1190	45	41.49	37	37	35
596	32	34.82	29	26	41	1191	45	41.55	37	37	36
596.5	32	34.82	29	26	42	1192	45	41.49	37	37	36
597	32	34.85	29	26	42	1193	45	41.61	37	37	35
597.5	32	34.85	29	26	40	1194	45	41.58	37	37	35
598	32	34.85	29	26	40	1195	45	41.61	37	37	35
598.5	32	34.94	29	26	40	1196	45	41.68	37	37	35
599	32	34.94	29	26	41	1197	45	41.58	37	37	36
599.5	31	34.97	29	26	41	1198	45	41.74	37	37	35
600	31	35	29	26	41	1199	45	41.77	37	37	36
600.5	31	35	29	27	40	1200	45	41.8	37	37	36
601	32	35	29	27	40	1201	45	41.89	37	37	36
601.5	32	35.06	29	27	41	1202	45	41.92	37	37	36
602	32	35.06	29	27	41	1203	45	41.92	37	37	36
602.5	32	35.03	29	27	41	1204	45	41.86	37	37	36
603	32	35.06	29	27	41	1205	45	41.83	37	38	36
603.5	32	35.06	29	27	41	1206	45	41.92	37	38	36
604	32	35.12	29	27	41	1207	45	42.01	37	38	36
604.5	32	35.12	29	27	41	1208	45	42.01	38	38	36
605	32	35.06	29	27	41	1209	45	42.07	38	38	36
605.5	32	35.09	29	27	41	1210	45	42.01	38	38	36
606	32	35.09	29	27	41	1211	45	41.89	38	38	36
606.5	32	35.12	29	27	41	1212	45	42.01	38	38	36
607	32	35.18	29	27	41	1213	45	42.1	38	38	36
607.5	32	35.18	29	27	41	1214	45	42.16	38	38	36
608	32	35.24	29	27	41	1215	45	42.16	38	38	36
608.5	32	35.24	29	27	41	1216	46	42.13	38	38	36
609	32	35.24	29	27	41	1217	45	42.25	38	38	36
609.5	32	35.33	29	27	41	1218	46	42.13	38	38	36
610	32	35.33	29	27	41	1219	46	42.19	38	38	36
610.5	32	35.27	29	27	41	1220	45	42.22	38	38	36
611	32	35.36	29	27	41	1221	45	42.25	38	38	36
611.5	32	35.36	29	27	40	1222	45	42.34	38	38	36
612	32	35.39	29	27	40	1223	46	42.28	38	38	36
612.5	32	35.39	29	27	41	1224	45	42.31	38	38	36
613	32	35.39	29	27	41	1225	46	42.34	38	38	36
613.5	32	35.39	29	27	41	1226	46	42.52	38	38	36
614	32	35.39	29	27	41	1227	46	42.34	38	38	36
614.5	32	35.45	29	27	41	1228	46	42.52	38	38	36
615	32	35.45	29	27	41	1229	46	42.52	38	38	36
615.5	32	35.45	29	27	41	1230	46	42.55	38	38	36
616	32	35.54	29	27	41	1231	46	42.58	38	38	36
616.5	32	35.57	29	27	42	1232	46	42.58	38	38	36
617	32	35.57	29	27	42	1233	46	42.61	38	38	36
617.5	32	35.54	29	27	41	1234	46	42.55	38	38	36
618	32	35.63	29	28	41	1235	46	42.64	39	38	36
618.5	32	35.63	29	28	41	1236	46	42.64	39	38	36
619	32	35.54	29	28	41	1237	46	42.73	39	38	36
619.5	32	35.54	29	28	41	1238	46	42.7	39	38	36
620	32	35.69	29	28	41	1239	46	42.73	39	38	36
620.5	32	35.75	29	28	42	1240	46	42.7	39	38	36
621	32	35.75	29	28	41	1241	46	42.79	39	39	36
621.5	32	35.63	29	28	41	1242	46	42.79	39	39	37
622	32	35.72	29	28	41	1243	46	42.88	39	39	36
622.5	32	35.72	29	28	41	1244	46	42.91	39	39	36
623	32	35.69	29	28	41	1245	46	42.82	39	39	36
623.5	32	35.69	29	28	41	1246	47	42.94	39	39	37
624	32	35.81	29	28	41	1247	47	42.88	39	39	36
624.5	32	35.84	29	28	41	1248	47	42.97	39	39	37
625	32	35.84	29	28	41	1249	47	43.03	39	39	37
625.5	32	35.87	29	28	41	1250	47	42.88	39	39	36
626	32	35.87	29	28	41	1251	47	43.06	39	39	37
626.5	32	35.87	29	28	41	1252	47	43	39	39	37
627	32	35.87	29	28	41	1253	46	43.06	39	39	37
627.5	32	35.9	29	28	41	1254	46	43.09	39	39	37
628	32	35.9	29	28	41	1255	46	43.18	39	39	37
628.5	32	35.87	29	28	41	1256	46	43.27	39	39	37
629	32	35.87	29	28	41	1257	46	43.21	39	39	37
629.5	32	35.93	29	28	41	1258	46	43.18	39	39	37
630	32	35.9	29	28	41	1259	47	43.24	39	39	37
630.5	32	35.9	29	28	41	1260	47	43.3	39	39	37
631	32	36.02	29	28	41	1261	47	43.18	39	39	37
631.5	32	35.96	29	28	41	1262	47	43.3	39	39	37
632	32	35.96	29	28	42	1263	47	43.24	39	39	37
632.5	32	36.11	29	28	42	1264	47	43.33	40	39	37
633	32	36.02	29	29	41	1265	47	43.36	40	39	37
633.5	32	36.02	29	29	41	1266	47	43.39	40	39	37
634	32	36.11	29	29	41	1267	47	43.45	40	39	37
634.5	32	36.11	29	29	41	1268	47	43.45	40	39	37
635	32	36.14	29	29	41	1269	47	43.39	40	39	37
635.5	33	36.11	29	29	41	1270	47	43.48	40	39	37
636	32	36.11	29	29	41	1271	47	43.51	40	39	37
636.5	33	36.17	29	29	41	1272	47	43.45	40	39	37
637	33	36.29	29	29	41	1273	47	43.54	40	39	37
637.5	33	36.29	29	29	41	1274	47	43.66	40	39	37
638	33	36.35	29	29	41	1275	47	43.66	40	39	37
638.5	33	36.23	29	29	41	1276	47	43.6	40	39	37
639	33	36.23	29	29	41	1277	47	43.63	40	39	37
639.5	33	36.29	29	29	41	1278	47	43.66	40	40	37
640	33	36.29	29	29	42	1279	47	43.66	40	40	37
640.5	33	36.38	29	29	42	1280	48	43.75	40	40	37
641	33	36.35	29	29	41	1281	47	43.78	40	40	37
641.5	33	36.35	29	29	41	1282	47	43.84	40	40	37
642	33	36.41	29	29	41	1283	47	43.72	40	40	37
642.5	33	36.35	29	29	42	1284	47	43.81	40	40	37
643	33	36.35	29	29	42	1285	47	43.75	40	40	37
643.5	33	36.44	29	29	41	1286	47	43.9	40	40	37
644	33	36.47	29	29	42	1287	47	43.81	40	40	37
644.5	33	36.47	29	29	42	1288	47	43.97	40	40	37
645	33	36.5	29	29	41	1289	48	43.9	40	40	37
645.5	33	36.5	29	29	41	1290	48	44.03	40	40	37
646	33	36.59	29	29	41	1291	48	44.06	40	40	37
646.5	33	36.56	29	29	42	1292	48	44	40	40	37
647	33	36.56	30	30	42	1293	48	44.09	40	40	37
647.5	33	36.5	29	30	42	1294	48	44.15	40	40	37
648	33	36.65	29	30	42	1295	48	44.12	40	40	37
648.5	33	36.65	29	30	42	1296	48	44.09	40	40	37
649	33	36.71	29	30	41	1297	48	44.06	40	40	38
649.5	33	36.71	29	30	42	1298	48	44.09	40	40	38
650	33	36.71	29	30	42	1299	48	44.15	40	40	37
650.5	33	36.71	29	30	41	1300	48	44.27	41	40	37
651	33	36.71	30	30	41	1301	48	44.24	41	40	37
651.5	33	36.8	30	30	41	1302	48	44.3	41	40	37
652	33	36.86	30	30	42	1303	48	44.27	41	40	38
652.5	33	36.86	30	30	42	1304	48	44.3	41	40	38
653	33	36.86	30	30	42	1305	48	44.36	41	40	38
653.5	33	36.86	30	30	42	1306	48	44.42	41	40	38
654	33	36.86	30	30	42	1307	48	44.42	41	40	37
654.5	33	36.92	30	30	41	1308	48	44.42	41	40	38
655	33	36.92	30	30	42	1309	48	44.45	41	40	38
655.5	33	36.86	30	30	42	1310	48	44.48	41	40	38
656	33	36.8	30	30	44	1311	48	44.57	41	40	38
656.5	33	36.8	30	30	38	1312	48	44.51	41	40	38
657	33	36.89	30	30	38	1313	48	44.57	41	40	38
657.5	33	36.92	30	30	38	1314	48	44.48	41	40	38
658	33	36.92	30	30	38	1315	48	44.57	41	40	38
658.5	33	36.92	30	30	42	1316	48	44.63	41	40	38
659	33	36.92	30	30	42	1317	48	44.57	41	40	38
659.5	33	37.07	30	30	42	1318	48	44.78	41	40	38
660	33	37.1	30	30	39	1319	48	44.72	41	40	38
660.5	33	37.1	30	30	44	1320	49	44.63	41	40	38
661	33	37.01	30	30	44	1321	49	44.81	41	41	38
661.5	33	37.13	30	30	38	1322	49	44.78	41	41	38
662	33	37.13	30	30	41	1323	49	44.78	41	41	38
662.5	33	37.25	30	30	41	1324	49	44.84	41	41	38
663	33	37.16	30	30	41	1325	49	44.75	41	41	38
663.5	33	37.16	30	31	41	1326	49	44.84	41	41	38
664	33	37.19	30	31	42	1327	49	44.84	41	41	38
664.5	33	37.19	30	31	42	1328	49	44.9	41	41	38
665	33	37.25	30	31	42	1329	49	44.93	41	41	38
665.5	33	37.28	30	31	42	1330	49	45.05	41	41	38
666	33	37.28	30	31	42	1331	49	45.08	41	41	38
666.5	33	37.34	30	31	42	1332	49	45.08	41	41	38
667	33	37.58	30	31	41	1333	49	45.02	41	41	38
667.5	33	37.58	30	31	42	1334	49	45.05	41	41	38
668	33	37.43	30	31	42	1335	49	45.2	42	41	38
668.5	33	37.34	30	31	41	1336	49	45.11	42	41	38
669	33	37.34	30	31	41	1337	49	45.2	42	41	38
669.5	33	37.4	30	31	41	1338	49	45.11	42	41	38
670	33	37.4	30	31	42	1339	49	45.23	42	41	38
670.5	33	37.4	30	31	42	1340	49	45.26	42	41	39
671	33	37.58	30	31	42	1341	49	45.23	42	41	38
671.5	33	37.58	30	31	42	1342	49	45.23	42	41	38
672	33	37.34	30	31	42	1343	49	45.26	42	41	39
672.5	33	37.34	30	31	42	1344	49	45.26	42	41	38
673	33	37.34	30	31	42	1345	49	45.35	42	41	39
673.5	33	37.67	30	31	42	1346	49	45.35	42	41	39
674	33	37.67	30	31	42	1347	50	45.44	42	41	38
674.5	33	37.52	30	31	42	1348	49	45.41	42	41	38
675	33	37.61	30	31	42	1349	49	45.47	42	41	39
675.5	33	37.61	30	31	42	1350	49	45.41	42	41	38
676	33	37.43	30	31	42	1351	49	45.35	42	41	39
676.5	33	37.73	30	31	42	1352	50	45.44	42	41	38
677	34	37.73	30	31	42	1353	49	45.44	42	41	39
677.5	34	37.7	30	31	42	1354	49	45.47	42	41	39
678	33	37.76	30	31	42	1355	49	45.44	42	41	39
678.5	34	37.76	30	31	42	1356	50	45.47	42	42	39
679	33	37.58	30	31	42	1357	50	45.68	42	42	39
679.5	34	37.58	30	31	42	1358	50	45.62	42	42	39
680	33	37.79	30	31	42	1359	49	45.62	42	41	39
680.5	33	37.88	30	31	42	1360	50	45.68	42	41	39
681	33	37.88	30	31	42	1361	50	45.68	42	42	39
681.5	33	37.73	30	31	42	1362	50	45.77	42	42	39
682	33	37.79	30	32	42	1363	50	45.74	42	42	39
682.5	33	37.79	30	32	42	1364	50	45.77	42	42	39
683	34	37.88	30	32	42	1365	50	45.77	42	42	39
683.5	34	37.85	30	32	42	1366	49	45.74	42	42	39
684	34	37.85	30	32	42	1367	49	45.89	42	42	39
684.5	34	37.97	30	32	42	1368	49	45.86	42	42	39
685	34	37.97	30	32	42	1369	50	45.86	42	42	39
685.5	34	38	30	32	42	1370	50	45.83	42	42	39
686	34	37.94	30	32	42	1371	50	45.83	42	42	39
686.5	34	37.94	30	32	42	1372	50	45.92	42	42	39
687	34	37.91	30	32	42	1373	50	46.04	42	42	39
687.5	34	38	30	32	42	1374	50	45.98	42	42	39
688	34	38	30	32	42	1375	50	45.98	43	42	39
688.5	34	38.06	30	32	42	1376	50	46.1	43	42	39
689	34	38.06	30	32	42	1377	50	46.07	43	42	39
689.5	34	38.18	30	32	42	1378	50	46.07	43	42	39
690	34	38.18	30	32	42	1379	51	46.07	43	42	39
690.5	34	38.18	30	32	42	1380	51	46.13	43	42	39
691	34	38.21	30	32	42	1381	50	46.1	43	42	39
691.5	34	38.27	30	32	42	1382	50	46.13	43	42	39
692	34	38.27	30	32	42	1383	50	46.2	43	42	39
692.5	34	38.18	30	32	42	1384	50	46.23	43	42	39
693	34	38.36	30	32	42	1385	50	46.29	43	42	41
693.5	34	38.36	30	32	42	1386	51	46.32	43	42	41
694	34	38.27	30	32	42	1387	51	46.35	43	42	39
694.5	34	38.27	30	32	42	1388	51	46.44	43	42	39
695	34	38.24	30	32	42	1389	51	46.35	43	42	40
695.5	34	38.33	30	32	42	1390	51	46.29	43	42	40
696	34	38.33	30	32	42	1391	50	46.38	43	42	38
696.5	34	38.36	30	32	42	1392	51	46.44	43	42	40
697	34	38.42	30	32	42	1393	50	46.32	43	42	39
697.5	33	38.42	30	32	42	1394	51	46.44	43	42	39
698	33	38.45	30	32	42	1395	51	46.38	43	42	40
698.5	34	38.48	30	32	42	1396	51	46.5	43	42	40
699	34	38.48	30	32	42	1397	51	46.5	43	42	40
699.5	34	38.51	30	32	42	1398	51	46.53	43	42	40
700	34	38.51	30	32	42	1399	51	46.5	43	42	40
700.5	34	38.6	30	33	42	1400	51	46.59	43	42	40
701	34	38.54	30	33	42	1401	51	46.59	43	43	40
701.5	34	38.54	30	33	42	1402	51	46.74	43	43	40
702	34	38.6	30	33	42	1403	51	46.62	43	43	40
702.5	34	38.57	30	33	42	1404	51	46.62	43	43	39
703	34	38.57	30	33	42	1405	51	46.65	43	43	40
703.5	34	38.66	30	33	42	1406	51	46.74	43	43	40
704	34	38.66	30	33	42	1407	51	46.77	43	43	40
704.5	34	38.63	30	33	42	1408	51	46.83	43	43	40
705	34	38.63	30	33	42	1409	51	46.83	43	43	39
705.5	34	38.63	30	33	42	1410	51	46.86	43	43	39
706	34	38.72	30	33	42	1411	51	46.86	44	43	40
706.5	34	38.6	30	33	42	1412	51	46.92	44	43	40
707	34	38.6	30	33	42	1413	51	46.89	43	43	40
707.5	34	38.93	30	33	42	1414	51	46.89	43	43	40
708	34	38.75	30	33	42	1415	51	46.92	44	43	40
708.5	34	38.75	30	33	42	1416	52	46.86	44	43	40
709	34	38.75	30	33	42	1417	52	46.98	44	43	40
709.5	34	38.75	30	33	42	1418	52	47.04	44	43	40
710	34	38.99	30	33	42	1419	52	47.01	44	43	41
710.5	34	38.66	30	33	42	1420	52	47.07	44	43	41
711	34	38.66	30	33	42	1421	52	47.13	44	43	40
711.5	34	38.93	30	33	42	1422	51	47.01	44	43	41
712	34	38.81	30	33	42	1423	51	47.1	44	43	38
712.5	34	38.81	30	33	42	1424	51	47.13	44	43	41
713	34	39.32	31	33	42	1425	52	47.16	44	43	39
713.5	34	39.32	31	33	42	1426	52	47.19	44	43	40
714	34	39.2	30	33	42	1427	52	47.16	44	43	40
714.5	34	39.02	30	33	42	1428	52	47.25	44	43	40
715	34	39.02	31	33	42	1429	52	47.25	44	43	40
715.5	34	39.23	31	33	42	1430	52	47.34	44	43	40
716	34	39.11	31	33	42	1431	51	47.34	44	43	40
716.5	34	39.11	31	33	42	1432	51	47.25	44	43	40
717	35	39.35	31	33	42	1433	52	47.31	44	43	41
717.5	35	39.11	31	33	42	1434	52	47.28	44	43	40
718	35	39.11	31	33	42	1435	52	47.34	44	43	41
718.5	35	39.14	31	33	42	1436	52	47.43	44	43	40
719	35	39.14	31	33	42	1437	52	47.43	44	43	40
719.5	35	39.2	31	33	42	1438	52	47.43	44	43	40
720	35	39.23	31	33	43	1439	52	47.43	44	43	41
720.5	35	39.23	31	33	42	1440	52	47.49	44	43	40
721	34	39.32	31	34	42	1441	52	47.46	44	43	40
721.5	34	39.26	31	34	41	1442	52	47.55	44	43	40
722	34	39.26	31	34	43	1443	52	47.55	44	43	41
722.5	34	39.38	31	34	43	1444	52	47.55	44	44	41
723	34	39.47	31	34	44	1445	52	47.61	44	44	41
723.5	34	39.47	31	34	44	1446	52	47.58	44	44	41
724	35	39.5	31	34	42	1447	52	47.64	44	44	41
724.5	35	39.5	31	34	45	1448	52	47.64	44	44	40
725	35	39.47	31	34	45	1449	52	47.79	44	44	40
725.5	35	39.44	31	34	42	1450	52	47.73	44	44	41
726	34	39.44	31	34	40	1451	52	47.7	44	44	40
726.5	34	39.53	31	34	40	1452	52	47.7	45	44	41
727	35	39.56	31	34	42	1453	53	47.73	45	44	41
727.5	35	39.56	31	34	42	1454	53	47.76	44	44	41
728	35	39.5	31	34	43	1455	52	47.85	44	44	41
728.5	35	39.74	31	34	42	1456	52	47.85	45	44	41
729	35	39.74	31	34	42	1457	52	47.85	45	44	41
729.5	35	39.77	31	34	42	1458	52	47.88	45	44	41
730	35	39.77	31	34	43	1459	53	47.88	45	44	41
730.5	35	39.89	31	34	43	1460	53	47.91	45	44	41
731	35	39.86	31	34	42	1461	53	47.88	45	44	41
731.5	35	39.86	31	34	43	1462	53	47.94	45	44	41
732	35	39.98	31	34	43	1463	53	47.97	45	44	41
732.5	35	39.86	31	34	43	1464	53	48.03	45	44	41
733	35	39.86	31	34	43	1465	53	47.94	45	44	41
733.5	35	39.98	31	34	42	1466	53	48.06	45	44	41
734	35	39.98	31	34	42	1467	53	48.09	45	44	41
734.5	35	40.04	31	34	42	1468	53	47.97	45	44	41
735	35	40.22	31	34	42	1469	53	48.03	45	44	41
735.5	35	40.22	31	34	42	1470	53	48.18	45	44	41
736	35	39.95	31	34	42	1471	53	48.18	45	44	41
736.5	35	40.01	31	34	43	1472	53	48.09	45	44	41
737	35	40.01	31	34	43	1473	53	48.24	45	44	41
737.5	35	40.19	31	34	43	1474	53	48.24	45	44	41
738	35	40.19	31	34	42	1475	53	48.27	45	44	41
738.5	35	40.19	31	34	42	1476	53	48.24	45	44	41
739	35	40.22	31	34	43	1477	53	48.21	45	44	41
739.5	35	40.22	31	34	43	1478	53	48.24	45	44	41
740	35	40.25	31	34	43	1479	53	48.27	45	44	41
740.5	35	40.4	31	34	42	1480	53	48.43	45	44	41
741	35	40.4	31	34	42	1481	53	48.27	45	44	41
741.5	35	40.4	31	35	42	1482	53	48.33	45	44	42
742	35	40.49	31	35	43	1483	53	48.46	45	44	41
742.5	35	40.49	31	35	43	1484	53	48.39	45	44	41
743	35	40.52	31	35	43	1485	53	48.39	45	44	41
743.5	35	40.52	31	35	43	1486	53	48.52	45	44	42
744	35	40.58	31	35	43	1487	53	48.52	45	44	41
744.5	35	40.58	31	35	42	1488	53	48.49	45	45	42
745	35	40.58	31	35	43	1489	53	48.46	45	45	43
745.5	35	40.58	31	35	43	1490	53	48.61	45	45	42
746	35	40.7	31	35	43	1491	53	48.61	45	45	42
746.5	35	40.7	31	35	43	1492	53	48.55	45	45	42
747	35	40.67	31	35	43	1493	53	48.7	45	45	41
747.5	35	40.7	31	35	42	1494	53	48.64	45	45	42
748	35	40.7	32	35	42	1495	53	48.73	45	45	41
748.5	35	40.79	32	35	43	1496	53	48.73	45	45	42
749	35	40.91	32	35	43	1497	53	48.76	46	45	40
749.5	35	40.91	32	35	43	1498	53	48.79	46	45	43
750	35	40.91	32	35	43	1499	54	48.85	46	45	40
750.5	35	40.91	32	35	43	1500	54	48.88	46	45	41
751	35	40.88	32	35	43	1501	54	48.88	46	45	41
751.5	35	41.03	32	35	43	1502	54	48.85	46	45	41
752	35	41.03	32	35	43	1503	54	48.91	46	45	41
752.5	35	40.91	32	35	43	1504	54	48.94	46	45	42
753	35	41.09	32	35	43	1505	53	49.06	46	45	42
753.5	35	41.09	32	35	43	1506	54	49	46	45	42
754	35	41.09	32	35	42	1507	54	49	46	45	41
754.5	35	41.09	32	35	42	1508	54	48.97	46	45	42
755	35	41.06	32	35	42	1509	54	48.97	46	45	40
755.5	35	41.22	32	35	43	1510	54	48.97	46	45	42
756	35	41.22	32	35	43	1511	54	49.06	46	45	42
756.5	35	41.16	32	35	43	1512	53	49.03	46	45	42
757	35	41.19	32	35	43	1513	54	49.12	46	45	42
757.5	35	41.19	32	35	43	1514	54	49.09	46	45	42
758	35	41.43	32	35	43	1515	54	49.18	46	45	42
758.5	35	41.43	32	35	42	1516	54	49.21	46	45	42
759	35	41.46	32	35	42	1517	54	49.09	46	45	42
759.5	35	41.4	32	35	43	1518	54	49.27	46	45	42
760	36	41.4	32	35	43	1519	54	49.18	46	45	44
760.5	35	41.4	32	35	43	1520	54	49.21	46	45	43
761	35	41.4	32	35	43	1521	54	49.18	46	45	42
761.5	35	41.4	32	35	43	1522	54	49.24	46	45	42
762	35	41.52	32	35	43	1523	54	49.3	46	45	42
762.5	35	41.55	32	35	42	1524	54	49.33	46	45	42
763	35	41.55	32	35	42	1525	54	49.27	46	45	43
763.5	35	41.61	32	35	41	1526	54	49.36	46	45	42
764	35	41.58	32	35	43	1527	54	49.36	46	45	42
764.5	35	41.58	32	35	43	1528	54	49.36	46	45	42
765	35	41.7	32	35	43	1529	54	49.48	46	45	42
765.5	35	41.7	32	36	42	1530	54	49.36	46	45	42
766	35	41.73	32	36	42	1531	54	49.36	46	45	42
766.5	35	41.73	32	36	43	1532	54	49.51	46	45	43
767	35	41.73	32	36	43	1533	54	49.51	46	46	43
767.5	35	41.91	32	36	43	1534	54	49.42	46	46	43
768	36	41.85	32	36	42	1535	54	49.57	46	46	43
768.5	35	41.85	32	36	42	1536	54	49.45	46	46	43
769	35	41.79	32	36	43	1537	54	49.63	46	46	43
769.5	35	41.79	32	36	43	1538	54	49.57	46	46	42
770	36	42	32	36	43	1539	54	49.69	46	46	42
770.5	36	42.06	32	36	42	1540	54	49.66	46	46	43
771	36	42.06	32	36	42	1541	54	49.57	46	46	42
771.5	36	41.97	33	36	42	1542	55	49.66	46	46	43
772	36	42.06	33	36	43	1543	55	49.72	46	46	43
772.5	36	42.06	33	36	43	1544	55	49.78	46	46	44
773	36	42.09	33	36	42	1545	55	49.78	46	46	43
773.5	36	42.15	33	36	43	1546	55	49.66	46	46	42
774	36	42.15	33	36	43	1547	55	49.81	47	46	42
774.5	36	42.24	33	36	43	1548	55	49.87	47	46	44
775	36	42.24	33	36	43	1549	55	49.81	47	46	42
775.5	36	42.21	33	36	43	1550	55	49.81	47	46	43
776	36	42.27	33	36	43	1551	55	49.9	47	46	43
776.5	36	42.27	33	36	43	1552	55	49.78	47	46	43
777	36	42.24	33	36	43	1553	55	49.93	47	46	41
777.5	36	42.33	33	36	43	1554	55	49.87	47	46	43
778	36	42.33	33	36	43	1555	55	49.93	47	46	43
778.5	36	42.36	33	36	43	1556	55	49.93	47	46	43
779	36	42.36	33	36	43	1557	55	49.93	47	46	43
779.5	36	42.36	33	36	43	1558	55	49.99	47	46	43
780	36	42.48	33	36	43	1559	55	49.99	47	46	43
780.5	36	42.48	33	36	43	1560	55	50.05	47	46	43
781	36	42.45	33	36	43	1561	55	49.96	47	46	43
781.5	36	42.54	33	36	43	1562	55	50.02	47	46	43
782	36	42.54	33	36	43	1563	55	50.11	47	46	43
782.5	36	42.54	33	36	43	1564	55	50.14	47	46	43
783	36	42.6	33	36	43	1565	55	50.11	47	46	43
783.5	37	42.6	33	36	43	1566	55	50.11	47	46	43
784	36	42.6	33	36	43	1567	55	50.14	47	46	43
784.5	36	42.6	33	36	43	1568	55	50.14	47	46	43
785	36	42.63	33	36	43	1569	55	50.23	47	46	43
785.5	36	42.66	33	36	42	1570	55	50.23	47	46	43
786	36	42.66	33	36	42	1571	55	50.23	47	46	43
786.5	36	42.66	33	36	42	1572	55	50.29	47	46	43
787	36	42.66	33	36	43	1573	55	50.35	47	46	43
787.5	36	42.66	33	37	43	1574	55	50.29	47	46	43
788	36	42.69	33	37	43	1575	55	50.41	47	46	43
788.5	36	42.69	33	36	43	1576	55	50.32	47	47	43
789	36	42.75	33	37	43	1577	56	50.38	47	47	43
789.5	36	42.75	33	37	43	1578	55	50.32	47	47	43
790	36	42.75	33	37	43	1579	56	50.38	47	47	43
790.5	36	42.84	33	37	43	1580	55	50.47	47	47	43
791	36	42.87	33	37	43	1581	55	50.47	47	47	43
791.5	36	42.87	33	37	43	1582	55	50.44	47	47	43
792	36	42.93	33	37	43	1583	55	50.47	47	47	44
792.5	36	42.84	33	37	43	1584	56	50.5	47	47	43
793	36	42.84	33	37	43	1585	56	50.56	47	47	44
793.5	36	42.96	33	37	43	1586	56	50.59	47	47	44
794	36	42.96	33	37	40	1587	56	50.5	47	47	44
794.5	36	43.05	34	37	40	1588	56	50.62	47	47	44
795	36	42.93	34	37	43	1589	56	50.59	47	47	44
795.5	36	42.93	34	37	43	1590	56	50.69	47	47	44
796	36	43.02	34	37	43	1591	56	50.65	47	47	44
796.5	36	43.05	34	37	43	1592	56	50.65	47	47	44
797	36	43.05	34	37	43	1593	56	50.78	47	47	43
797.5	36	43.11	34	37	43	1594	56	50.65	47	47	44
798	37	43.14	34	37	43	1595	56	50.81	47	47	44
798.5	36	43.14	34	37	43	1596	56	50.84	47	47	44
799	36	43.2	34	37	43	1597	56	50.75	47	47	44
799.5	36	43.2	34	37	43	1598	56	50.75	47	47	44
800	36	43.2	34	37	43	1599	56	50.81	48	47	44
800.5	36	43.17	34	37	43	1600	56	50.84	48	47	44
801	37	43.17	34	37	43	1601	56	50.93	48	47	44
801.5	37	43.17	34	37	43	1602	56	50.87	48	47	44
802	37	43.29	34	37	43	1603	56	50.87	48	47	44
802.5	37	43.29	34	37	43	1604	56	50.96	48	47	44
803	37	43.29	34	37	43	1605	56	50.93	48	47	44
803.5	37	43.32	34	37	43	1606	56	50.96	48	47	44
804	37	43.32	34	37	43	1607	56	51.02	48	47	44
804.5	37	43.41	34	37	46	1608	56	51.05	48	47	44
805	37	43.41	34	37	43	1609	56	51.02	48	47	44
805.5	37	43.32	34	37	43	1610	56	51.11	48	47	43
806	37	43.32	34	37	43	1611	56	51.11	48	47	44
806.5	37	43.32	34	37	43	1612	56	51.11	48	47	44
807	37	43.44	34	37	43	1613	57	51.14	48	47	44
807.5	37	43.47	34	37	43	1614	56	51.14	48	47	44
808	37	43.47	34	37	43	1615	56	51.2	48	47	44
808.5	37	43.53	34	37	43	1616	56	51.2	48	47	44
809	37	43.56	34	37	43	1617	56	51.29	48	47	44
809.5	37	43.56	34	37	43	1618	57	51.29	48	47	44
810	37	43.59	34	37	43	1619	56	51.29	48	47	43
810.5	37	43.59	34	37	43	1620	57	51.32	48	47	43
811	37	43.53	34	37	43	1621	57	51.35	48	47	43
811.5	37	43.62	34	37	43	1622	57	51.2	48	47	44
812	37	43.62	34	37	43	1623	57	51.35	48	47	44
812.5	37	43.59	34	37	43	1624	56	51.44	48	47	44
813	37	43.68	34	37	43	1625	56	51.35	48	47	44
813.5	37	43.68	34	37	43	1626	56	51.44	48	48	44
814	37	43.68	34	37	43	1627	57	51.44	48	47	44
814.5	37	43.68	34	37	43	1628	57	51.44	48	47	44
815	37	43.71	34	37	43	1629	57	51.44	48	48	44
815.5	37	43.77	34	37	43	1630	57	51.41	48	48	45
816	37	43.77	34	38	43	1631	56	51.5	48	48	45
816.5	37	43.77	34	38	43	1632	56	51.47	48	48	44
817	37	43.8	34	38	43	1633	56	51.47	48	48	45
817.5	37	43.8	35	38	43	1634	56	51.53	48	48	45
818	37	43.83	35	38	43	1635	57	51.5	48	48	44
818.5	37	43.86	35	38	43	1636	57	51.68	48	48	44
819	37	43.86	35	38	43	1637	57	51.56	48	48	46
819.5	37	43.95	35	38	43	1638	57	51.56	48	48	46
820	37	43.95	35	38	43	1639	57	51.65	48	48	46
820.5	37	43.89	35	38	43	1640	57	51.68	48	48	45
821	37	43.98	35	38	45	1641	57	51.62	48	48	44
821.5	37	43.98	35	38	44	1642	57	51.74	48	48	45
822	37	43.98	35	38	44	1643	57	51.68	48	48	45
822.5	37	43.98	35	38	43	1644	57	51.74	48	48	45
823	37	43.98	35	38	43	1645	57	51.74	48	48	45
823.5	37	44.04	35	38	44	1646	57	51.77	48	48	45
824	37	44.04	35	38	43	1647	57	51.8	48	48	45
824.5	37	44.04	35	38	43	1648	57	51.86	48	48	45
825	37	44.1	35	38	43	1649	58	51.86	48	48	45
825.5	37	44.1	35	38	43	1650	58	51.74	48	48	45
826	37	44.04	35	38	43	1651	57	51.83	49	48	45
826.5	37	44.04	35	38	43	1652	57	51.89	49	48	45
827	37	44.04	35	38	43	1653	57	51.83	49	48	45
827.5	37	44.13	35	38	43	1654	57	51.92	49	48	45
828	37	44.19	35	38	43	1655	57	51.95	49	48	45
828.5	37	44.19	35	38	43	1656	58	51.98	49	48	45
829	38	44.25	35	38	44	1657	58	51.98	49	48	45
829.5	38	44.25	35	38	46	1658	58	51.89	49	48	45
830	38	44.19	35	38	46	1659	58	51.98	49	48	45
830.5	37	44.25	35	38	43	1660	57	52.01	49	48	45
831	37	44.25	35	38	43	1661	57	52.1	49	48	45
831.5	37	44.28	35	38	43	1662	57	52.13	49	48	46
832	38	44.28	35	38	43	1663	58	52.19	49	48	45
832.5	37	44.28	35	38	43	1664	58	52.16	49	48	45
833	37	44.28	35	38	44	1665	58	52.07	49	48	45
833.5	38	44.4	35	38	43	1666	57	52.19	49	48	45
834	38	44.4	35	38	43	1667	57	52.16	49	48	45
834.5	38	44.46	35	38	44	1668	57	52.16	49	48	45
835	38	44.46	35	38	44	1669	58	52.22	49	48	45
835.5	38	44.43	35	38	44	1670	58	52.1	49	48	45
836	38	44.46	35	38	43	1671	58	52.19	49	48	45
836.5	38	44.46	35	38	43	1672	58	52.22	49	48	46
837	38	44.49	35	38	43	1673	58	52.31	49	48	45
837.5	38	44.46	35	38	43	1674	58	52.31	49	48	46
838	38	44.46	35	38	43	1675	58	52.34	49	48	45
838.5	38	44.55	35	38	43	1676	58	52.28	49	48	45
839	38	44.55	35	38	43	1677	58	52.4	49	48	45
839.5	38	44.55	35	38	43	1678	58	52.34	49	48	45
840	38	44.52	35	38	43	1679	58	52.28	49	48	46
840.5	38	44.52	35	38	43	1680	58	52.4	49	49	45
841	38	44.55	35	38	43	1681	58	52.46	49	49	45
841.5	38	44.58	35	38	44	1682	58	52.43	49	49	46
842	38	44.58	35	38	43	1683	58	52.43	49	49	45
842.5	38	44.67	36	38	43	1684	58	52.43	49	49	45
843	38	44.73	36	39	43	1685	58	52.49	49	49	45
843.5	38	44.73	36	39	43	1686	58	52.52	49	49	46
844	38	44.7	36	39	43	1687	58	52.58	49	49	46
844.5	38	44.7	36	39	44	1688	58	52.58	49	49	46
845	38	44.64	36	39	44	1689	58	52.58	49	49	46
845.5	38	44.82	36	39	43	1690	58	52.55	49	49	46
846	38	44.82	36	39	42	1691	58	52.64	49	49	46
846.5	38	44.97	36	39	42	1692	58	52.64	49	49	46
847	38	44.91	36	39	44	1693	58	52.64	49	49	46
847.5	38	44.91	36	39	44	1694	58	52.61	49	49	46
848	38	44.88	36	39	44	1695	58	52.73	49	49	46
848.5	38	44.91	36	39	44	1696	59	52.67	49	49	46
849	38	44.91	36	39	44	1697	58	52.7	49	49	46
849.5	38	44.97	36	39	44	1698	58	52.7	49	49	46
850	38	44.97	36	39	44	1699	58	52.76	49	49	46
850.5	38	45.06	36	39	44	1700	58	52.82	49	49	46
851	38	44.97	36	39	44	1701	58	52.73	49	49	46
851.5	38	44.97	36	39	44	1702	58	52.85	50	49	46
852	38	44.97	36	39	44	1703	58	52.85	50	49	46
852.5	38	45.06	36	39	44	1704	59	52.76	50	49	46
853	38	45.06	36	39	44	1705	59	52.85	50	49	46
853.5	38	45.12	36	39	44	1706	59	52.88	50	49	46
854	38	45.12	36	39	43	1707	58	52.82	50	49	46
854.5	38	45.03	36	39	43	1708	59	52.91	50	49	47
855	38	45.09	36	39	44	1709	59	52.91	50	49	46
855.5	39	45.09	36	39	44	1710	58	53.04	50	49	47
856	39	45.15	36	39	44	1711	59	52.91	50	49	46
856.5	39	45.21	36	39	44	1712	59	53.01	50	49	46
857	39	45.21	36	39	44	1713	58	53.01	50	49	46
857.5	39	45.15	36	39	44	1714	59	53.01	50	49	46
858	39	45.24	36	39	44	1715	59	53.07	50	49	46
858.5	39	45.24	36	39	44	1716	58	53.04	50	49	46
859	39	45.21	37	39	44	1717	59	53.01	50	49	46
859.5	38	45.21	37	39	44	1718	59	53.1	50	49	46
860	39	45.18	37	39	44	1719	59	53.04	50	49	46
860.5	39	45.27	37	39	44	1720	59	53.19	50	49	46
861	39	45.27	37	39	44	1721	59	53.13	50	49	46
861.5	39	45.3	37	39	44	1722	59	53.16	50	49	45
862	39	45.3	37	39	44	1723	59	53.16	50	49	46
862.5	39	45.3	37	39	44	1724	59	53.25	50	49	46
863	39	45.36	37	39	44	1725	59	53.22	50	49	47
863.5	39	45.42	37	39	44	1726	59	53.25	50	49	46
864	39	45.42	37	39	44	1727	59	53.31	50	49	46
864.5	39	45.39	37	39	44	1728	59	53.31	50	49	47
865	39	45.39	37	39	44	1729	59	53.37	50	49	46
865.5	39	45.39	37	39	44	1730	59	53.31	50	49	46
866	39	45.42	37	39	43	1731	59	53.31	50	49	47
866.5	39	45.42	37	39	44	1732	59	53.34	50	49	46
867	39	45.42	37	39	44	1733	59	53.31	50	50	47
867.5	39	45.48	37	39	44	1734	59	53.4	50	50	46
868	39	45.48	37	39	44	1735	59	53.31	50	50	46
868.5	39	45.54	37	39	44	1736	59	53.37	50	49	47
869	39	45.54	37	40	44	1737	59	53.49	50	50	46
869.5	39	45.57	37	40	44	1738	59	53.37	50	50	46
870	39	45.63	37	40	44	1739	59	53.43	50	50	46
870.5	39	45.63	37	40	44	1740	59	53.4	50	50	47
871	39	45.54	37	40	44	1741	59	53.52	50	50	47
871.5	39	45.66	37	40	44	1742	59	53.55	50	50	47
872	39	45.66	37	40	44	1743	59	53.55	50	50	46
872.5	39	45.57	37	40	44	1744	59	53.52	50	50	47
873	39	45.69	37	40	44	1745	60	53.52	50	50	47
873.5	39	45.69	37	40	44	1746	60	53.67	50	50	47
874	39	45.69	37	40	44	1747	60	53.58	50	50	47
874.5	39	45.69	37	40	44	1748	60	53.64	50	50	47
875	39	45.84	37	40	44	1749	60	53.55	50	50	47
875.5	39	45.75	37	40	44	1750	60	53.55	50	50	47
876	39	45.75	37	40	44	1751	60	53.67	50	50	47
876.5	39	45.78	37	40	44	1752	60	53.58	50	50	47
877	39	45.81	37	40	44	1753	60	53.76	50	50	47
877.5	39	45.81	37	40	44	1754	60	53.64	50	50	47
878	39	45.93	37	40	44	1755	60	53.67	50	50	47
878.5	39	45.96	37	40	44	1756	59	53.61	50	50	47
879	39	45.96	37	40	44	1757	60	53.7	50	50	47
879.5	39	45.9	37	40	44	1758	60	53.88	50	50	47
880	39	45.9	37	40	44	1759	60	53.79	50	50	47
880.5	39	45.9	37	40	44	1760	60	53.79	50	50	47
881	39	45.9	37	40	44	1761	60	53.85	50	50	47
881.5	39	45.9	37	40	43	1762	60	53.79	50	50	47
882	39	45.99	37	40	43	1763	60	53.88	50	50	47
882.5	39	45.96	37	40	44	1764	60	53.85	50	50	47
883	39	45.96	37	40	44	1765	60	53.91	51	50	47
883.5	39	46.08	37	40	44	1766	60	53.94	51	50	47
884	39	46.08	37	40	44	1767	60	53.94	51	50	47
884.5	39	45.96	38	40	44	1768	60	53.88	51	50	47
885	40	46.11	38	40	44	1769	60	54.06	51	50	47
885.5	40	46.11	38	40	44	1770	60	54.03	50	50	47
886	39	46.11	38	40	44	1771	60	54.03	51	50	47
886.5	40	46.05	38	40	44	1772	60	53.94	51	50	47
887	40	46.05	38	40	44	1773	60	54	51	50	47
887.5	39	46.14	38	40	44	1774	60	54.06	51	50	47
888	39	46.23	38	40	44	1775	60	54.09	51	50	47
888.5	39	46.23	38	40	44	1776	60	54.12	51	50	47
889	39	46.17	38	40	44	1777	60	54.03	51	50	47
889.5	39	46.17	38	40	44	1778	60	54.06	51	50	47
890	39	46.29	38	40	44	1779	60	54.15	51	50	46
890.5	39	46.23	38	40	44	1780	60	54.09	51	50	46
891	40	46.23	38	40	44	1781	60	54.12	51	50	48
891.5	39	46.32	38	40	44	1782	60	54.09	51	50	47
892	40	46.32	38	40	44	1783	60	54.12	51	50	47
892.5	40	46.32	38	40	44	1784	60	54.33	51	50	47
893	40	46.32	38	40	44	1785	60	54.18	51	50	48
893.5	40	46.32	38	40	44	1786	60	54.21	51	50	48
894	40	46.41	38	40	44	1787	60	54.12	51	50	47
894.5	40	46.41	38	40	44	1788	60	54.27	51	50	47
895	40	46.41	38	40	44	1789	60	54.39	51	50	48
895.5	40	46.29	38	40	44	1790	60	54.21	51	50	47
896	40	46.38	38	40	44	1791	60	54.27	51	50	48
896.5	40	46.38	38	40	44	1792	60	54.3	51	50	47
897	40	46.41	38	40	44	1793	60	54.39	51	51	48
897.5	40	46.41	38	40	44	1794	61	54.33	51	51	48
898	40	46.41	38	40	44	1795	61	54.36	51	50	47
898.5	40	46.5	38	40	44	1796	61	54.33	51	50	48
899	40	46.38	38	40	44	1797	61	54.27	51	51	47
899.5	40	46.38	38	40	44	1798	60	54.36	51	51	48
900	40	46.56	38	40	44	1799	60	54.39	51	51	47
900.5	40	46.56	38	40	44	1800	60	54.42	51	51	48
901	40	46.62	38	40	44	1801	60	54.42	51	51	48
901.5	40	46.59	38	40	44	1802	60	54.48	51	51	48
902	40	46.59	38	41	44	1803	60	54.48	51	51	48
902.5	40	46.56	38	41	44	1804	60	54.51	51	51	48
903	40	46.59	38	41	44	1805	61	54.45	51	51	48
903.5	40	46.59	39	41	44	1806	61	54.54	51	51	48
904	40	46.62	39	41	44	1807	61	54.48	51	51	47
904.5	40	46.62	39	41	44	1808	61	54.51	51	51	48
905	40	46.74	39	41	44	1809	61	54.48	51	51	48
905.5	40	46.65	39	41	44	1810	61	54.54	51	51	48
906	40	46.65	39	41	44	1811	61	54.66	51	51	48
906.5	40	46.68	39	41	44	1812	61	54.57	51	51	48
907	40	46.74	39	41	44	1813	61	54.66	51	51	48
907.5	40	46.74	39	41	44	1814	61	54.69	51	51	48
908	40	46.77	39	41	44	1815	61	54.6	51	51	48
908.5	40	46.77	39	41	44	1816	61	54.72	51	51	48
909	41	46.77	39	41	44	1817	61	54.66	51	51	48
909.5	41	46.8	39	41	44	1818	61	54.69	51	51	48
910	41	46.8	39	41	44	1819	61	54.72	51	51	48
910.5	41	46.92	39	41	44	1820	61	54.78	51	51	48
911	41	46.89	39	41	45	1821	61	54.78	51	51	48
911.5	41	46.89	39	41	44	1822	61	54.72	51	51	48
912	41	46.89	39	41	44	1823	61	54.78	51	51	48
912.5	41	46.89	39	41	44	1824	61	54.75	51	51	48
913	41	46.89	39	41	44	1825	62	54.81	51	51	48
913.5	41	46.95	39	41	44	1826	61	54.84	51	51	48
914	41	46.95	39	41	44	1827	61	54.84	51	51	48
914.5	41	46.92	39	41	44	1828	61	54.84	51	51	48
915	41	46.95	39	41	44	1829	61	54.84	51	51	48
915.5	40	46.95	39	41	44	1830	61	54.81	51	51	48
916	40	46.98	39	41	44	1831	61	54.81	51	51	48
916.5	41	47.16	39	41	44	1832	61	54.9	51	51	48
917	41	47.16	39	41	44	1833	61	54.96	51	51	48
917.5	41	47.16	39	41	44	1834	61	54.87	51	51	48
918	41	47.04	39	41	45	1835	61	55.02	51	51	48
918.5	41	47.04	39	41	45	1836	61	54.99	51	51	48
919	41	47.1	39	41	44	1837	61	54.96	51	51	48
919.5	41	47.1	39	41	44	1838	61	54.96	51	51	48
920	41	47.07	39	41	44	1839	61	55.02	51	51	49
920.5	41	47.1	39	41	44	1840	61	55.02	51	51	48
921	41	47.1	39	41	44	1841	61	55.02	51	51	48
921.5	40	47.19	39	41	44	1842	61	55.02	51	51	48
922	41	47.22	39	41	44	1843	62	55.05	51	51	48
922.5	41	47.22	39	41	44	1844	62	55.05	52	51	48
923	41	47.22	39	41	44	1845	61	55.17	52	51	48
923.5	41	47.31	39	41	44	1846	61	55.14	52	51	49
924	41	47.31	39	41	44	1847	61	55.11	52	51	49
924.5	41	47.34	39	41	44	1848	62	55.21	52	51	49
925	41	47.34	39	41	45	1849	62	55.11	52	51	49
925.5	41	47.4	39	41	45	1850	62	55.14	52	51	49
926	41	47.46	39	41	44	1851	62	55.17	52	51	49
926.5	41	47.46	39	41	44	1852	62	55.21	52	51	48
927	41	47.31	40	41	44	1853	62	55.24	52	51	49
927.5	41	47.43	40	41	44	1854	62	55.24	52	51	49
928	41	47.43	40	41	44	1855	62	55.27	52	51	49
928.5	41	47.34	40	41	45	1856	62	55.3	52	51	48
929	41	47.34	40	41	45	1857	62	55.3	52	51	49
929.5	41	47.43	40	41	45	1858	62	55.24	52	51	49
930	41	47.46	40	41	44	1859	62	55.3	52	51	49
930.5	41	47.46	40	41	44	1860	62	55.24	52	51	49
931	41	47.49	40	41	44	1861	62	55.3	52	51	49
931.5	41	47.52	40	41	44	1862	62	55.42	52	51	49
932	41	47.52	40	41	44	1863	62	55.36	52	51	49
932.5	41	47.55	40	41	44	1864	62	55.36	52	51	49
933	41	47.55	40	41	45	1865	62	55.33	52	51	49
933.5	41	47.55	40	41	45	1866	62	55.39	52	51	49
934	41	47.52	40	41	44	1867	62	55.45	52	51	48
934.5	41	47.52	40	42	45	1868	62	55.36	52	52	49
935	41	47.55	40	42	45	1869	62	55.48	52	52	49
935.5	41	47.67	40	42	45	1870	62	55.48	52	52	49
936	41	47.67	40	42	44	1871	62	55.48	52	52	49
936.5	41	47.61	40	42	44	1872	62	55.45	52	52	49
937	41	47.61	40	42	45	1873	62	55.48	52	52	49
937.5	41	47.61	40	42	45	1874	62	55.48	52	52	49
938	41	47.64	40	42	45	1875	62	55.6	52	52	49
938.5	41	47.64	40	42	45	1876	62	55.48	52	52	49
939	41	47.7	40	42	45	1877	62	55.57	52	52	50
939.5	41	47.85	40	42	44	1878	62	55.6	52	52	48
940	41	47.85	40	42	45	1879	62	55.66	52	52	50
940.5	41	47.76	40	42	45	1880	62	55.63	52	52	48
941	41	47.64	40	42	45	1881	62	55.63	52	52	49
941.5	41	47.64	40	42	45	1882	62	55.69	52	52	49
942	41	47.67	40	42	45	1883	62	55.66	52	52	48
942.5	41	47.76	40	42	45	1884	62	55.6	52	52	49
943	41	47.76	40	42	45	1885	62	55.66	52	52	47
943.5	41	47.73	40	42	45	1886	62	55.69	52	52	49
944	41	47.73	40	42	45	1887	63	55.69	52	52	50
944.5	42	47.79	40	42	45	1888	62	55.69	52	52	49
945	42	47.79	40	42	45	1889	62	55.72	52	52	49
945.5	42	47.79	40	42	44	1890	62	55.78	52	52	49
946	42	47.82	40	42	44	1891	62	55.72	52	52	49
946.5	42	47.85	40	42	45	1892	62	55.81	52	52	49
947	42	47.85	40	42	45	1893	62	55.84	52	52	49
947.5	42	47.94	40	42	45	1894	62	55.84	52	52	49
948	42	47.94	40	42	45	1895	62	55.75	52	52	49
948.5	42	47.94	40	42	45	1896	62	55.87	52	52	49
949	42	47.91	40	42	45	1897	62	55.81	52	52	49
949.5	42	47.91	40	42	44	1898	62	55.84	52	52	48
950	42	47.88	40	42	44	1899	62	55.84	52	52	49
950.5	42	47.88	40	42	45	1900	63	55.93	52	52	50
951	42	47.88	40	42	45	1901	63	55.87	52	52	49
951.5	42	47.94	41	42	45	1902	63	56.02	52	52	49
952	41	47.97	41	42	45	1903	63	55.99	52	52	49
952.5	42	47.97	41	42	44	1904	63	56.02	52	52	48
953	42	48.06	41	42	44	1905	63	55.93	52	52	49
953.5	42	48.03	41	42	45	1906	63	55.96	52	52	49
954	42	48.03	41	42	45	1907	63	56.02	52	52	49
954.5	42	48.18	41	42	45	1908	63	55.96	52	52	49
955	42	48.18	41	42	45	1909	63	56.02	52	52	49
955.5	42	48.12	41	42	45	1910	63	56.02	52	52	49
956	42	48.12	41	42	45	1911	63	56.05	52	52	49
956.5	42	48.12	41	42	45	1912	63	56.08	52	52	50
957	42	48.15	41	42	45	1913	63	56.14	52	52	50
957.5	42	48.18	41	42	44	1914	63	56.17	52	52	49
958	42	48.18	41	42	44	1915	63	56.2	52	52	49
958.5	42	48.21	41	42	47	1916	63	56.08	52	52	49
959	42	48.21	41	42	44	1917	63	56.08	52	52	49
959.5	42	48.18	41	42	44	1918	63	56.17	52	52	49
960	42	48.24	41	42	45	1919	63	56.2	52	52	49
960.5	42	48.24	41	42	45	1920	63	56.23	52	52	50
961	42	48.27	41	42	45	1921	63	56.17	52	52	49
961.5	42	48.27	41	42	44	1922	63	56.17	52	52	49
962	42	48.27	41	42	46	1923	63	56.29	53	52	49
962.5	42	48.27	41	42	46	1924	63	56.23	53	52	49
963	42	48.33	41	42	45	1925	63	56.26	52	52	49
963.5	42	48.33	41	42	45	1926	63	56.23	52	52	51
964	42	48.33	41	42	45	1927	63	56.29	52	52	50
964.5	42	48.33	41	42	45	1928	63	56.41	53	52	50
965	42	48.3	41	42	45	1929	63	56.35	53	52	50
965.5	42	48.33	41	42	45	1930	63	56.35	53	52	50
966	42	48.33	41	43	45	1931	63	56.32	53	52	50
966.5	42	48.42	41	43	45	1932	63	56.38	53	52	50
967	42	48.39	41	43	45	1933	63	56.41	53	52	50
967.5	42	48.39	41	43	45	1934	63	56.32	53	52	50
968	42	48.42	41	43	45	1935	63	56.38	53	52	50
968.5	42	48.48	41	43	45	1936	63	56.38	53	52	50
969	42	48.48	41	43	45	1937	63	56.5	53	52	50
969.5	42	48.51	41	43	45	1938	63	56.44	53	52	50
970	42	48.51	41	43	45	1939	63	56.56	53	52	50
970.5	42	48.39	41	43	45	1940	63	56.53	53	52	50
971	42	48.51	41	43	45	1941	64	56.53	53	52	50
971.5	42	48.51	41	43	45	1942	63	56.5	53	52	50
972	42	48.51	41	43	45	1943	64	56.47	53	52	51
972.5	42	48.54	41	43	45	1944	63	56.53	53	52	48
973	42	48.54	41	43	45	1945	63	56.53	53	52	50
973.5	43	48.51	41	43	45	1946	63	56.62	53	53	50
974	43	48.51	41	43	45	1947	63	56.56	53	53	50
974.5	42	48.54	41	43	45	1948	64	56.59	53	52	50
975	43	48.39	41	43	45	1949	63	56.53	53	52	50
975.5	43	48.39	41	43	45	1950	63	56.62	53	52	50
976	43	48.6	41	43	45	1951	64	56.62	53	52	50
976.5	43	48.63	41	43	46	1952	64	56.68	53	53	50
977	43	48.63	41	43	46	1953	64	56.68	53	53	50
977.5	43	48.57	41	43	45	1954	64	56.71	53	53	50
978	43	48.6	41	43	44	1955	64	56.65	53	53	50
978.5	43	48.6	41	43	44	1956	64	56.74	53	53	50
979	43	48.6	41	43	43	1957	64	56.74	53	53	50
979.5	43	48.6	41	43	45	1958	64	56.74	53	53	50
980	43	48.69	42	43	45	1959	63	56.86	53	53	51
980.5	43	48.66	42	43	46	1960	63	56.77	53	53	50
981	43	48.66	42	43	45	1961	63	56.77	53	53	50
981.5	43	48.69	42	43	45	1962	64	56.83	53	53	50
982	43	48.72	42	43	45	1963	64	56.83	53	53	48
982.5	43	48.72	42	43	45	1964	64	56.77	53	53	51
983	43	48.81	42	43	45	1965	64	56.8	53	53	50
983.5	43	48.81	42	43	45	1966	64	56.8	53	53	50
984	43	48.69	42	43	45	1967	64	56.77	53	53	51
984.5	43	48.78	42	43	45	1968	64	56.83	53	53	50
985	43	48.78	42	43	45	1969	64	56.8	53	53	50
985.5	43	48.75	42	43	45	1970	64	56.83	53	53	51
986	43	48.87	42	43	45	1971	64	56.89	53	53	51
986.5	43	48.87	42	43	46	1972	64	56.89	53	53	51
987	43	48.84	42	43	46	1973	64	56.89	53	53	51
987.5	43	48.78	42	43	46	1974	64	56.92	53	53	50
988	43	48.78	42	43	46	1975	64	56.92	53	53	50
988.5	43	48.87	42	43	46	1976	64	56.92	53	53	50
989	43	48.87	42	43	44	1977	64	57.07	53	53	50
989.5	43	48.87	42	43	44	1978	64	57.01	53	53	51
990	43	48.93	42	43	45	1979	64	56.98	53	53	51
990.5	43	48.93	42	43	45	1980	64	57.04	53	53	49
991	43	48.93	42	43	45	1981	64	57.04	53	53	51
991.5	43	48.96	42	43	45	1982	64	57.07	53	53	51
992	43	48.96	42	43	45	1983	64	57.04	53	53	51
992.5	43	48.93	42	43	45	1984	65	57.16	53	53	51
993	43	48.9	42	43	45	1985	64	57.04	53	53	50
993.5	44	48.9	42	43	45	1986	64	57.04	53	53	50
994	44	49.02	42	43	45	1987	64	57.1	53	53	50
994.5	43	49.02	42	43	44	1988	64	57.07	53	53	50
995	44	49.08	42	43	44	1989	64	57.07	53	53	51
995.5	44	49.02	42	43	47	1990	64	57.1	53	53	50
996	44	49.02	42	43	47	1991	65	57.16	53	53	50
996.5	44	49.02	42	43	47	1992	65	57.07	53	53	50
997	44	49.05	42	43	46	1993	64	57.22	53	53	51
997.5	43	49.05	42	43	46	1994	64	57.28	53	53	51
998	44	49.05	42	43	46	1995	64	57.1	53	53	51
998.5	44	49.05	42	43	43	1996	65	57.22	53	53	51
999	44	49.05	42	43	43	1997	65	57.19	53	53	51
999.5	44	49.14	42	43	47	1998	65	57.25	53	53	51
[truncated: 8,690 more rows]

## Sheet: Ex. Fig. 3c (Heating power)
Time (s)	Thrust (mN)	Total power (W)	Heating power (W)
0	0	23.1118	19.904
1	0	22.9535	19.904
2	0	22.968	19.8912
3	0	22.968	19.8784
4	0	22.968	19.8912
5	0	22.968	19.6056
6	0	22.968	19.904
7	0	22.968	19.904
8	0	22.968	19.7485
9	0	22.968	20.0724
10	0	22.9535	19.8784
11	0	22.9535	19.8656
12	0	23.1118	20.0079
13	0	23.1118	19.8912
14	0	19.056	0.8
15	0	15.93	0.785
16	0	16.0792	0.785
17	0	16.2384	0.784
18	0	20.3008	0.785
19	0	23.4136	0.6268
20	0	23.2554	0.785
21	0	22.9535	0.785
22	0	22.7952	0.785
23	0	22.6369	0.7855
24	0	22.3203	0.786
25	0	22.162	0.785
26	0	22.0037	0.785
27	0	21.8454	0.786
28	0	21.6871	0.786
29	0	21.384	0.786
30	0	21.384	0.786
31	0	21.2256	0.7845
32	0	21.0672	0.7855
33	0	21.0672	0.786
34	0	20.922	0.786
35	0	20.7635	0.6288
36	0	20.7766	0.7865
37	0	20.605	0.7855
38	0	20.4465	0.7865
39	0	20.4465	0.7865
40	0	20.4465	0.7865
41	0	20.3008	0.786
42	0	20.3008	0.786
43	0	20.1422	0.7865
44	0	19.9836	0.7865
45	0	19.825	0.787
46	0	19.825	0.7865
47	0	19.6788	0.786
48	0	19.5201	0.7865
49	0	19.5201	0.9456
50	0	19.3736	0.787
51	0	19.3736	0.7865
52	0	19.2148	0.7865
53	0	19.2027	0.9462
54	0	19.1906	0.6284
55	0	19.02	0.945
56	0	19.032	0.7875
57	0	18.8853	0.787
58	0	18.7266	0.7875
59	0	18.7266	0.6296
60	0	18.5679	0.9456
61	0	18.5679	0.7875
62	0	18.5562	0.7875
63	0	18.4092	0.7875
64	0	18.4092	0.788
65	0	18.2505	0.789
66	0	18.262	0.787
67	0	18.0918	0.788
68	0	18.0918	0.7875
69	0	17.9331	0.788
70	0	17.9331	0.788
71	0	17.7856	0.787
72	0	17.7856	0.7875
73	0	17.6268	0.7875
74	0	17.6379	0.7885
75	0	17.479	0.788
76	0	17.479	0.7885
77	0	17.479	0.7875
78	0	17.3201	0.9474
79	0	17.331	0.7885
80	0	17.172	0.7885
81	0	17.172	0.787
82	0	17.013	0.7885
83	0	17.0023	0.7885
84	0	16.8434	0.7885
85	0	16.854	0.7895
86	0	16.695	0.9468
87	0	16.5464	0.7895
88	0	16.5464	0.7885
89	0	16.536	0.789
90	0	16.536	0.789
91	0	16.377	0.789
92	0	16.377	0.7885
93	0	16.218	0.789
94	0	16.2282	0.7885
95	0	16.059	0.7895
96	0	16.0691	0.789
97	0	16.059	0.789
98	0	16.059	0.7895
99	0	15.9	0.7895
100	0	15.91	0.79
101	0	15.7509	0.789
102	0	15.7509	0.7895
103	0	15.5918	0.7895
104	0	15.5918	0.948
105	0	15.4327	0.79
106	0	15.4327	0.789
107	0	15.2736	0.79
108	0	15.2736	0.7895
109	0	15.1145	0.9492
110	0	15.1145	0.7905
111	0	15.1145	0.79
112	0	14.9554	0.79
113	0	14.9554	0.7905
114	0	14.8056	0.7905
115	0	14.8056	0.7905
116	0	14.7963	0.79
117	0	14.6464	0.79
118	0	14.6464	0.79
119	0	14.4872	0.79
120	0	14.4963	0.7905
121	0	14.4872	0.7905
122	0	14.337	0.79
123	0	14.328	0.9498
124	0	14.328	0.791
125	0	14.1777	0.7905
126	0	14.1777	0.79
127	0	14.0184	0.7905
128	0	14.0184	0.7905
129	0	14.0184	0.791
130	0	13.8591	0.79
131	0	12.76	0.7985
132	0	9.7478	0.799
133	0	6.8886	0.7995
134	0	4.0175	0.7995
135	0	2.2526	0.7995
136	0	2.254	0.7995
137	0	2.4135	0.7985
138	0	2.415	0.799
139	0	2.5744	0.799
140	0	2.5744	0.799
141	0	2.5744	0.7995
142	0	2.5744	0.799
143	0	2.5744	0.7995
144	0	2.576	0.7995
145	0	2.415	0.7995
146	0	2.415	0.799
147	0	2.415	0.7995
148	0	2.415	0.7995
149	0	2.415	0.8
150	0	6.5805	20.0337
151	0	12.2969	21.9532
152	0	18.1032	22.1078
153	0	24.174	23.0354
154	0	26.3192	24.8101
155	0	27.3876	25.4976
156	0	28.314	25.8048
157	0	29.3964	26.5555
158	0	30.301	28.342
159	0	31.38	29.2039
160	0	32.4369	29.1275
161	0	33.3558	30.1752
162	0	34.408	31.5952
163	0	35.4801	32.4638
164	0	36.3713	32.4638
165	0	37.44	33.286
166	0	38.4826	34.8579
167	0	39.5224	35.5652
168	0	40.5855	36.144
169	0	41.4651	36.9738
170	0	42.5248	38.8241
171	0	43.5831	39.644
172	0	44.6112	39.7404
173	0	45.6365	40.4603
174	0	46.5045	42.3795
175	0	47.6787	43.5398
176	0	48.573	43.5105
177	0	49.742	44.548
178	0	50.787	46.6416
179	0	51.6432	47.6425
180	0	52.6505	47.905
181	0	53.655	48.8372
182	0	54.6924	50.577
183	0	55.692	51.4976
184	0	56.8416	51.7902
185	0	57.5679	52.56
186	0	58.255	52.9254
187	0	58.674	53.1805
188	0	58.9788	53.3262
189	0	59.0536	53.2896
190	0	59.2447	53.2896
191	0	59.397	53.4352
192	0	59.358	53.253
193	0	59.397	53.2896
194	0	59.2058	53.2896
195	0	59.2058	53.2896
196	0	59.358	53.2896
197	0	59.2447	53.253
198	0	59.2447	53.253
199	0	59.2058	53.2896
200	0	59.2058	53.144
201	0	59.2058	53.1075
202	0	59.2058	53.253
203	0	59.2058	53.253
204	0	59.1669	53.2896
205	0	59.1669	52.962
206	0	59.1669	53.1075
207	0	59.1669	53.1075
208	0	59.1669	53.1075
209	0	59.1669	53.253
210	0	59.1669	53.253
211	0	59.1669	53.1075
212	0	59.128	53.1798
213	0	59.128	53.1075
214	0	59.1669	53.253
215	0	59.128	53.253
216	0	59.128	53.071
217	0	59.128	53.0345
218	0	58.976	53.071
219	0	58.976	53.071
220	0	59.128	53.071
221	0	59.0148	53.1075
222	0	59.1669	53.1075
223	0	59.0148	53.1075
224	0	59.0148	53.071
225	0	59.1669	53.1075
226	0	59.1669	53.071
227	0	59.0148	53.2164
228	0	59.0148	53.071
229	0	58.976	53.071
230	0	58.976	53.071
231	0	59.128	53.2164
232	0	59.128	53.0345
233	0	58.976	53.071
234	0	59.128	53.071
235	0	58.976	52.9256
236	0	58.976	53.071
237	0	59.0148	53.0345
238	0	59.0148	53.071
239	0	59.0148	53.0345
240	0	59.0148	53.071
241	0	59.0148	52.9256
242	0	58.976	53.071
243	0	59.0148	52.9256
244	0	58.976	53.071
245	0	58.976	53.071
246	0	58.976	53.0345
247	0	58.976	52.8892
248	0	58.976	53.071
249	0	58.976	52.9256
250	0	58.976	52.8892
251	0	58.976	53.0345
252	0	58.976	52.8528
253	0	58.976	53.0345
254	0	58.9372	53.0345
255	0	58.9372	53.0345
256	0	58.976	52.8892
257	0	58.976	52.8528
258	0	58.9372	52.998
259	0	58.9372	52.8892
260	0	58.9372	53.0345
261	0	58.8984	53.0345
262	0	58.8984	52.8892
263	0	58.9372	52.8892
264	0	58.8984	52.998
265	0	58.9372	53.0345
266	0	58.9372	52.8528
267	0	58.8984	52.8892
268	0	58.7853	52.8528
269	0	58.7853	52.8528
270	0	58.9372	52.998
271	0	58.7853	52.8528
272	0	58.7853	52.8164
273	0	58.7853	52.8528
274	0	58.7853	52.8528
275	0	58.7853	52.8528
276	0	58.7853	52.998
277	0	58.7466	52.8164
278	0	58.7466	52.8528
279	0	58.7466	52.8528
280	0	58.7466	52.8528
281	0	58.7466	52.8528
282	0	58.7466	52.8528
283	0	58.7466	52.8164
284	0	58.7466	52.8164
285	0	58.7079	52.8164
286	0	58.7466	52.8164
287	0	58.7079	52.8164
288	0	58.7466	52.8528
289	0	58.7466	52.8164
290	0	58.7466	52.8164
291	0	58.7466	52.8528
292	0	58.7466	52.78
293	0	58.7466	52.8164
294	0	58.7466	52.8164
295	0	58.7466	52.8164
296	0	58.7079	52.6713
297	0	58.7079	52.78
298	0	58.5562	52.8164
299	0	58.5562	52.78
300	0	58.5562	52.78
301	0	58.5562	52.78
302	0	58.7079	52.78
303	0	58.6692	52.78
304	0	58.5176	52.78
305	0	58.5562	52.78
306	0	58.5562	52.635
307	0	58.5562	52.78
308	0	58.5562	52.7436
309	0	58.7079	52.78
310	0	58.7079	52.78
311	0	58.7079	52.49
312	0	58.7079	52.7072
313	0	58.6692	52.7436
314	0	58.6692	52.635
315	0	58.5176	52.5987
316	0	58.5176	52.78
317	0	58.5176	52.5624
318	0	58.5176	52.5987
319	0	58.5176	52.5987
320	0	58.5176	52.5987
321	0	58.5176	52.5624
322	0	58.5176	52.5987
323	0	58.5176	52.5987
324	0	58.5562	52.5987
325	0	58.5176	52.5261
326	0	58.5176	52.5987
327	0	58.479	52.7436
328	0	58.3275	52.5624
329	0	58.5176	52.5624
330	0	58.5176	52.5261
331	0	58.5176	52.5624
332	0	58.5176	52.5624
333	0	58.5176	52.5624
334	0	58.5176	52.5624
335	0	58.5176	52.5261
336	0	58.479	52.4898
337	0	58.3275	52.5624
338	0	58.3275	52.5624
339	0	58.366	52.7072
340	0	58.5176	52.6708
341	0	58.5176	52.5261
342	0	58.479	52.5261
343	0	58.479	52.5261
344	0	58.479	52.4176
345	0	58.479	52.4898
346	0	58.176	51.62
347	0	57.646	51.1104
348	0	56.6214	49.3245
349	0	55.2123	46.8981
350	0	53.6096	44.6825
351	0	52.0025	44.1567
352	0	50.2712	42.3936
353	0	48.654	40.3494
354	0	47.0631	38.6802
355	0	45.5895	38.2872
356	0	43.9868	37.175
357	0	42.504	35.2348
358	0	41.0172	34.2813
359	0	39.6808	33.5776
360	0	38.3408	32.5934
361	0	37.0211	30.8935
362	0	35.8281	30.3108
363	0	34.92	30.18
364	0	34.166	29.4645
365	0	33.411	28.4444
366	0	32.8105	27.7428
367	0	32.0536	27.8944
368	0	31.6071	27.4758
369	0	31.2957	27.324
370	0	31.16	27.306
371	0	31.0241	27.324
372	0	31.18	27.324
373	0	31.3359	27.7611
374	0	31.4918	28.046
375	0	31.7832	28.0275
376	0	32.2299	28.6146
377	0	32.676	29.6352
378	0	33.1215	29.7667
379	0	33.7435	30.2
380	0	34.3213	30.6124
381	0	35.0752	31.7555
382	0	35.8281	32.7436
383	0	36.5564	32.8938
384	0	37.4858	33.6
385	0	38.3656	34.5345
386	0	39.2684	35.2584
387	0	40.0155	35.7066
388	0	40.7616	36.207
389	0	41.3524	36.8277
390	0	41.9424	36.4315
391	0	42.3775	37.6211
392	0	43.092	37.4472
393	0	43.9868	39.812
394	0	44.7267	39.368
395	0	45.436	40.0809
396	0	46.02	40.4698
397	0	46.4499	41.0606
398	0	47.0631	41.7142
399	0	47.3697	41.595
400	0	47.6763	41.8616
401	0	47.9516	42.2464
402	0	48.258	42.5119
403	0	48.5327	42.2464
404	0	48.654	42.5119
405	0	48.807	42.5119
406	0	48.96	42.924
407	0	49.113	42.659
408	0	49.1451	42.8061
409	0	49.113	42.777
410	0	49.113	42.7188
411	0	48.8389	42.0706
412	0	48.2265	40.8575
413	0	47.523	40.2016
414	0	46.5105	39.664
415	0	45.4656	38.8284
416	0	44.573	38.1645
417	0	43.3716	36.356
418	0	42.35	35.9331
419	0	41.3256	35.2348
420	0	40.2984	34.1088
421	0	39.2684	32.4216
422	0	38.2109	31.4127
423	0	37.0211	30.832
424	0	35.96	29.9694
425	0	34.7648	28.086
426	0	33.8554	27.3672
427	0	32.8105	26.6464
428	0	31.7424	25.4856
429	0	30.9843	25.047
430	0	30.0887	24.4559
431	0	29.328	23.8797
432	0	28.8785	23.8954
433	0	28.2722	23.4542
434	0	27.8214	22.57
435	0	27.37	22.57
436	0	26.918	22.2796
437	0	26.4485	21.8504
438	0	26.1522	21.5448
439	0	25.839	21.267
440	0	25.5258	21.2531
441	0	25.3692	21.114
442	0	25.2287	20.8216
443	0	24.9153	20.8352
444	0	24.6176	20.3889
445	0	24.304	20.2224
446	0	23.9904	20.0823
447	0	23.8488	19.929
448	0	23.8336	19.942
449	0	23.535	19.7886
450	0	23.3781	19.341
451	0	23.3781	19.6352
452	0	23.3781	19.7886
453	0	23.52	20.3889
454	0	23.8336	20.5422
455	0	23.9904	20.8488
456	0	24.1318	20.9884
457	0	24.2885	21.1416
458	0	24.6019	21.5871
459	0	24.8994	22.032
460	0	25.2126	22.4763
461	0	25.5258	22.6144
462	0	25.839	23.0577
463	0	26.1355	23.0577
464	0	26.292	23.3478
465	0	26.588	23.9425
466	0	26.7444	24.0792
467	0	27.0572	23.9268
468	0	27.37	24.368
469	0	27.5088	24.384
470	0	27.8214	25.0965
471	0	27.9598	24.9608
472	0	28.116	24.9608
473	0	28.4102	25.536
474	0	28.5663	25.536
475	0	28.7224	25.2486
476	0	28.7224	25.232
477	0	28.7224	25.2652
478	0	28.7224	25.2486
479	0	28.704	25.5528
480	0	28.704	24.9608
481	0	28.548	25.0965
482	0	28.548	24.9608
483	0	28.4102	24.9608
484	0	28.2541	24.9608
485	0	28.116	24.6726
486	0	27.9598	24.5203
487	0	27.8036	24.6726
488	0	27.6651	24.384
489	0	27.6651	23.79
490	0	27.3525	23.485
491	0	27.0399	23.6375
492	0	26.8836	23.3478
493	0	26.588	23.0577
494	0	26.292	23.0577
495	0	26.1355	22.6292
496	0	25.8225	22.7672
497	0	25.5258	22.0464
498	0	25.3692	21.7402
499	0	25.056	22.032
500	0	24.7586	21.448
501	0	24.6019	21.448
502	0	24.304	20.8488
503	0	23.9904	21.0021
504	0	23.6919	20.1085
505	0	23.535	20.2488
506	0	23.2212	20.4155
507	0	23.0643	20.1085
508	0	22.7505	19.6608
509	0	22.5936	19.968
510	0	22.294	19.6608
511	0	22.3082	19.2
512	0	22.1511	19.225
513	0	21.8369	19.225
514	0	21.6798	18.9297
515	0	21.5227	18.7758
516	0	21.222	18.468
517	0	21.0782	18.018
518	0	20.9209	18.0297
519	0	20.7768	17.8756
520	0	20.6063	17.864
521	0	20.449	17.8756
522	0	20.449	17.5788
523	0	20.2917	18.0297
524	0	20.1472	17.5788
525	0	20.1472	17.5674
526	0	19.9898	17.4246
527	0	19.9898	17.4246
528	0	19.845	17.4359
529	0	19.845	17.1273
530	0	19.675	17.1162
531	0	19.675	17.2704
532	0	19.675	17.2816
533	0	19.675	17.2816
534	0	19.675	17.1273
535	0	19.53	16.8296
536	0	19.3725	16.973
537	0	19.3725	17.1273
538	0	19.3725	16.984
539	0	19.3725	17.1384
540	0	19.3725	17.1162
541	0	19.3725	16.8187
542	0	19.215	16.8296
543	0	19.215	16.5315
544	0	19.215	16.8296
545	0	19.215	16.6536
546	0	19.2028	17.1384
547	0	19.215	16.984
548	0	19.2028	17.1273
549	0	19.2028	16.8296
550	0	19.215	16.8187
551	0	19.215	16.962
552	0	19.215	16.8296
553	0	19.215	16.5315
554	0	19.0575	16.984
555	0	19.0575	16.5315
556	0	19.0575	16.5208
557	0	19.0575	16.6752
558	0	19.0575	16.8296
559	0	19.0575	16.6752
560	0	19.0454	16.0576
561	0	18.888	16.8405
562	0	18.9	16.686
563	0	19.0575	16.8296
564	0	18.912	16.5315
565	0	18.9	15.9032
566	0	18.9	16.5315
567	0	18.9	16.2225
568	0	18.7425	16.6752
569	0	18.124	13.3472
570	0	19.8324	13.815
571	0	21.0648	13.824
572	0	24.2885	14.8022
573	0	28.116	14.6688
574	0	29.328	15.7178
575	0	31.5868	15.5346
576	0	32.1885	15.3722
577	0	32.634	15.22
578	0	33.1002	15.23
579	0	33.5448	15.0579
580	0	33.8336	15.22
581	0	34.2992	15.048
582	0	34.7424	15.0579
583	0	34.8975	14.896
584	0	35.34	15.0381
585	0	35.627	15.17
586	0	35.9368	14.896
587	0	36.378	14.8764
588	0	36.6876	15.0183
589	0	36.9972	14.8568
590	0	37.2827	14.9985
591	0	37.5678	14.9985
592	0	37.877	15.15
593	0	38.1615	14.847
594	0	38.316	14.8372
595	0	38.625	14.8372
596	0	38.7795	14.8274
597	0	39.0632	14.8274
598	0	39.2176	14.8274
599	0	39.5264	15.13
600	0	39.6551	14.798
601	0	39.9637	15.1
602	0	40.092	14.9688
603	0	40.2462	14.8078
604	0	40.2723	14.798
605	0	40.4004	14.9391
606	0	40.7088	14.949
607	0	40.863	14.9589
608	0	40.9906	14.949
609	0	40.9906	14.9391
610	0	41.1447	14.9292
611	0	41.272	14.9292
612	0	41.426	14.9292
613	0	41.58	14.9391
614	0	41.7069	14.949
615	0	41.8608	14.9292
616	0	41.9874	14.9193
617	0	41.9874	14.949
618	0	42.1412	15.08
619	0	42.2675	15.06
620	0	42.5749	14.8995
621	0	42.7286	15.08
622	0	42.8823	14.9094
623	0	43.036	14.9094
624	0	43.008	14.7588
625	0	43.3152	14.8797
626	0	43.4405	15.05
627	0	43.594	14.8995
628	0	43.7475	15.04
629	0	43.901	14.8797
630	0	44.0545	14.8797
631	0	44.0258	15.02
632	0	43.9971	14.8797
633	0	44.1504	15.03
634	0	44.1504	14.8797
635	0	44.1216	14.8797
636	0	44.1216	14.7294
637	0	44.3037	14.8698
638	0	44.3037	15.02
639	0	44.486	15.02
640	0	44.486	15.01
641	0	44.457	15.02
642	0	44.457	14.8698
643	0	44.6103	14.7
644	0	44.6103	15
645	0	44.7344	14.85
646	0	44.8876	14.85
647	0	44.8583	15
648	0	45.0114	14.8599
649	0	45.0114	15.02
650	0	45.0114	15
651	0	45.1645	14.6902
652	0	45.3176	14.8698
653	0	45.3176	14.85
654	0	45.3176	15.02
655	0	45.3176	14.85
656	0	45.3176	14.99
657	0	45.441	14.8401
658	0	45.594	15
659	0	45.594	14.99
660	0	45.7171	14.8302
661	0	45.7171	14.97
662	0	45.87	14.99
663	0	46.0229	14.99
664	0	46.053	14.8401
665	0	46.0831	14.98
666	0	46.053	14.98
667	0	46.0229	15.1399
668	0	46.1758	15.01
669	0	46.1758	15.1399
670	0	46.1758	14.8104
671	0	46.3287	14.95
672	0	46.3287	14.99
673	0	46.3287	14.98
674	0	46.4816	15.1197
675	0	46.604	14.8203
676	0	46.604	14.8203
677	0	46.7262	14.8203
678	0	46.7262	14.98
679	0	46.7262	14.8203
680	0	46.7262	14.8005
681	0	46.8789	14.96
682	0	46.8789	14.96
683	0	47.0316	14.97
684	0	47.0316	14.96
685	0	47.0008	14.8005
686	0	47.0316	14.8104
687	0	47.1534	14.8104
688	0	47.1225	14.8104
689	0	47.1534	14.96
690	0	47.306	14.95
691	0	47.4586	14.94
692	0	47.4586	14.95
693	0	47.58	14.95
694	0	47.58	15.0894
695	0	47.7325	14.7906
696	0	47.7325	15.0995
697	0	47.7325	14.8203
698	0	47.7325	14.7807
699	0	47.8536	14.93
700	0	47.8536	15.0793
701	0	48.006	14.93
702	0	48.1584	14.93
703	0	48.1584	14.92
704	0	48.1584	15.0692
705	0	48.3108	14.91
706	0	48.4632	14.7609
707	0	48.6156	14.92
708	0	48.6156	14.92
709	0	48.8883	14.92
710	0	48.8883	14.91
711	0	49.0406	15.0591
712	0	49.0406	14.91
713	0	49.0406	14.91
714	0	49.0084	14.91
715	0	49.0084	14.91
716	0	49.0084	14.92
717	0	49.0084	14.91
718	0	49.0084	15.0591
719	0	49.7367	14.7708
720	0.0624	51.8814	15.0348
721	0.2184	54.2012	14.8773
722	0.2808	52.3365	0.909
723	0.2912	49.8888	0.757
724	0.2912	46.2378	0.9084
725	0.3016	42.13	0.9078
726	0.312	42.2832	0.909
727	0.312	42.534	0.9084
728	0.312	42.381	0.909
729	0.3224	42.687	0.909
730	0.3224	43.1178	0.9072
731	0.3328	43.1178	0.9084
732	0.3328	43.452	0.9084
733	0.3328	43.5765	0.9084
734	0.3328	43.299	0.909
735	0.3432	43.452	0.9084
736	0.3432	43.0211	0.7555
737	0.3432	43.0492	0.9078
738	0.3432	43.0492	0.9084
739	0.3432	43.0211	0.909
740	0.3432	43.1742	0.9084
741	0.3432	42.84	0.9096
742	0.3432	42.84	0.9084
743	0.3432	42.7149	0.909
744	0.3536	42.687	0.9084
745	0.3536	42.7149	0.909
746	0.3536	42.4364	0.9096
747	0.3536	42.7149	0.909
748	0.3536	42.5896	0.9084
749	0.3536	43.146	0.9078
750	0.3536	43.5765	1.359
751	0.3536	44.1592	1.661
752	0.3536	45.1696	3.3132
753	0.3536	45.9326	3.612
754	0.364	46.5125	3.4615
755	0.364	46.97	3.7475
756	0.364	47.6699	5.5426
757	0.364	48.0952	5.4
758	0.364	48.64	5.6886
759	0.364	49.1832	5.5463
760	0.364	49.1832	6.8678
761	0.364	49.6386	6.8724
762	0.3744	50.2458	7.0218
763	0.3744	50.6344	7.599
764	0.3744	51.3585	8.195
765	0.3744	51.8959	8.928
766	0.3744	52.6176	9.672
767	0.3744	53.2224	9.3681
768	0.3744	53.676	10.402
769	0.3744	54.2449	10.656
770	0.3848	54.396	10.388
771	0.3848	54.5832	10.6776
772	0.3848	54.8493	10.5222
773	0.3848	55.115	10.804
774	0.3848	55.115	10.9446
775	0.3848	55.266	10.9594
776	0.3952	55.266	10.2327
777	0.3952	54.964	10.4867
778	0.3952	55.115	10.6704
779	0.3952	55.568	10.8332
780	0.3952	55.6821	9.3618
781	0.3952	56.0604	10.9372
782	0.4056	56.3244	11.4114
783	0.4056	55.759	11.6683
784	0.4056	55.759	10.5151
785	0.4056	55.4576	9.9428
786	0.416	55.1928	9.4976
787	0.416	55.722	9.9227
788	0.416	55.6452	9.646
789	0.416	55.6452	9.7878
790	0.4264	55.796	9.6395
791	0.4264	55.3436	9.4912
792	0.4264	54.7404	8.6072
793	0.4264	54.5896	9.0585
794	0.4264	54.4388	8.6072
795	0.4368	54.288	8.916
796	0.4368	54.4749	8.3216
797	0.4368	54.1731	8.4816
798	0.4368	53.907	7.44
799	0.4472	53.605	8.019
800	0.4472	53.4186	7.722
801	0.4472	53.152	7.5786
802	0.4472	53.6848	7.5786
803	0.4472	53.756	7.7324
804	0.4576	54.1013	7.2912
805	0.4576	54.4027	7.5786
806	0.4576	53.8713	7.435
807	0.4576	53.9864	7.2912
808	0.4576	53.454	7.435
809	0.468	53.303	7.1328
810	0.468	53.454	7.1424
811	0.468	53.534	8.151
812	0.468	54.1013	7.425
813	0.468	54.252	7.2912
814	0.4784	54.0654	6.687
815	0.4784	54.1013	6.8402
816	0.4784	53.5695	7.42
817	0.4888	53.8713	7.128
818	0.4888	54.7041	7.7168
819	0.4888	54.8548	7.7168
820	0.4888	55.2702	7.2716
821	0.4888	55.4208	8.0028
822	0.4888	55.0055	7.7116
823	0.4992	55.1196	8.1455
824	0.4992	55.4208	7.7168
825	0.4992	55.685	8.1455
826	0.4992	55.9488	8.0082
827	0.4992	55.5345	8.5898
828	0.4992	55.083	8.2936
829	0.4992	54.8548	8.2992
830	0.4992	54.7041	8.436
831	0.5096	55.1196	8.584
832	0.5096	55.7984	8.874
833	0.5096	56.0246	8.2936
834	0.5096	56.5877	8.584
835	0.5096	56.85	9.0158
836	0.52	56.7	8.5782
837	0.52	57.0738	8.5724
838	0.52	57.5232	9.7548
839	0.52	57.3	9.2925
840	0.5304	57.6	8.5724
841	0.5304	57.4883	9.1698
842	0.5304	57.2262	8.436
843	0.5304	57.75	10.0232
844	0.5304	58.0113	9.7152
845	0.5304	57.75	8.584
846	0.5304	57.75	9.0158
847	0.5408	57.75	9.0036
848	0.5408	57.75	8.5608
849	0.5408	58.0113	8.555
850	0.5512	58.0113	8.5608
851	0.5512	57.9	8.118
852	0.5512	58.1612	8.2656
853	0.5512	58.3111	8.2768
854	0.5512	58.1612	8.1235
855	0.5616	57.8614	8.555
856	0.5616	57.45	8.2656
857	0.5616	57.6	8.2656
858	0.5616	57.6	8.4132
859	0.5616	57.9726	8.5608
860	0.572	58.6432	8.26
861	0.572	58.4936	8.4189
862	0.572	58.4936	7.6752
863	0.572	58.344	7.9758
864	0.572	57.7115	7.395
865	0.572	57.45	7.67
866	0.5824	57.45	8.5492
867	0.5824	57.45	7.9704
868	0.5824	57.8228	6.6645
869	0.5824	57.7842	8.4018
870	0.5928	57.9339	7.385
871	0.5928	57.9726	7.5327
872	0.5928	57.5616	7.5327
873	0.5928	57.2618	7.0944
874	0.5928	56.7378	7.0896
875	0.5928	56.7	7.2373
876	0.6032	56.8121	6.9466
877	0.6032	57.1119	6.7942
878	0.6032	57.3351	6.7942
879	0.6032	57.9339	7.2324
880	0.6032	58.0448	6.7942
881	0.6032	57.9339	6.9513
882	0.6032	57.9339	6.9419
883	0.6032	57.4848	7.0896
884	0.6136	57.2618	6.9372
885	0.6136	57.3351	6.7942
886	0.6136	57.2618	6.642
887	0.624	57.673	6.642
888	0.624	57.6345	6.6375
889	0.624	57.8614	6.785
890	0.624	58.1944	6.785
891	0.624	58.344	6.642
892	0.624	58.7142	6.6375
893	0.6344	59.1927	6.7804
894	0.6344	59.3418	6.9325
895	0.6344	59.0832	7.0704
896	0.6344	58.8242	6.9278
897	0.6344	58.4154	6.642
898	0.6344	58.1555	6.49
899	0.6448	57.7456	7.0752
900	0.6448	58.1944	6.9231
901	0.6448	58.344	6.785
902	0.6448	58.7535	7.355
903	0.6448	58.604	7.0704
904	0.6552	58.5648	6.7804
905	0.6552	59.013	7.2128
906	0.6552	58.8242	6.7758
907	0.6552	59.2324	6.633
908	0.6552	59.5308	6.785
909	0.6552	59.64	7.6492
910	0.6656	59.7891	6.624
911	0.6656	60.0873	6.7666
912	0.6656	59.72	7.0704
913	0.6656	59.4214	6.9137
914	0.6656	59.5707	6.9137
915	0.6656	59.1624	6.4768
916	0.676	59.3118	6.6195
917	0.676	59.3118	6.7666
918	0.676	59.1228	6.1782
919	0.676	59.5308	6.7712
920	0.676	59.64	6.615
921	0.676	59.3816	6.3296
922	0.6864	59.3816	6.3296
923	0.6864	59.2721	6.4768
924	0.6864	59.1624	6.7666
925	0.6864	59.013	6.6195
926	0.6864	59.013	6.6195
927	0.6864	59.4214	6.4592
928	0.6864	59.1228	5.6088
929	0.6864	59.3418	6.0311
930	0.6864	59.4909	6.0393
931	0.6864	59.4909	5.892
932	0.6864	59.451	6.4768
933	0.6968	59.3816	6.3296
934	0.6968	59.1228	5.884
935	0.6968	58.9735	6.1824
936	0.6968	59.0832	6.1824
937	0.6968	59.0832	5.88
938	0.6968	59.1927	6.1824
939	0.6968	59.3418	6.3382
940	0.6968	59.4909	7.0512
941	0.6968	59.6	6.027
942	0.6968	59.4909	5.88
943	0.7072	59.898	6.1824
944	0.7072	60.0067	6.8949
945	0.7072	60.1556	6.321
946	0.7072	60.5616	6.321
947	0.7072	60.264	5.884
948	0.7072	59.8578	6.027
949	0.7072	59.7089	6.0229
950	0.7176	59.6	5.876
951	0.7176	59.6	6.468
952	0.7176	59.6	6.4636
953	0.7176	59.8578	6.1614
954	0.7176	60.0067	5.88
955	0.7176	59.749	5.88
956	0.7176	59.64	5.88
957	0.7176	59.64	5.884
958	0.7176	59.4909	6.174
959	0.7176	59.6	5.88
960	0.7176	59.7089	6.1782
961	0.7176	59.451	6.027
962	0.728	59.3418	6.0311
963	0.7176	59.3418	5.888
964	0.728	59.451	5.884
965	0.728	59.451	5.88
966	0.728	59.56	5.7369
967	0.728	59.153	6.1782
968	0.728	59.153	6.027
969	0.728	58.855	5.4353
970	0.728	59.1133	5.7369
971	0.728	59.56	5.733
972	0.7384	59.9261	6.027
973	0.7384	60.264	5.733
974	0.7384	60.1152	5.5784
975	0.7384	60.0748	5.7291
976	0.7384	59.8176	5.586
977	0.7384	59.7774	5.733
978	0.7384	59.6287	5.733
979	0.7384	59.3712	5.733
980	0.7384	59.48	5.872
981	0.7384	59.6287	5.439
982	0.7384	59.6287	5.7252
983	0.7384	60.0748	5.5822
984	0.7384	60.183	6.153
985	0.7488	60.183	5.7291
986	0.7488	60.0748	5.1485
987	0.7488	60.0748	5.586
988	0.7488	60.0748	5.4353
989	0.7488	59.9261	5.5746
990	0.7488	60.183	4.8444
991	0.7488	59.7372	5.864
992	0.7488	59.7774	5.0014
993	0.7488	59.52	5.7252
994	0.7592	60.0748	5.2884
995	0.7592	59.9261	5.5822
996	0.7592	59.7774	5.439
997	0.7592	59.8858	5.292
998	0.7592	59.48	5.586
999	0.7592	59.44	4.7104
1000	0.7592	59.5886	5.145
1001	0.7592	59.697	5.0014
1002	0.7592	59.5886	4.413
1003	0.7592	59.8455	5.7252
1004	0.7592	59.44	4.8378
1005	0.7696	59.5886	4.8411
1006	0.7696	59.7372	4.851
1007	0.7696	59.4111	5.4316
1008	0.7592	59.4111	5.1415
1009	0.7696	59.4111	5.2812
1010	0.7696	59.4111	4.704
1011	0.7696	59.6287	6.0106
1012	0.7696	59.7372	4.407
1013	0.7696	59.697	4.851
1014	0.7696	59.9536	5.1415
1015	0.7696	59.697	5.1345
1016	0.7696	59.7774	4.8444
1017	0.7696	60.0344	5.1345
1018	0.7696	60.1425	4.557
1019	0.7696	60.2504	4.6944
1020	0.7696	60.102	4.9878
1021	0.78	59.9536	5.5784
1022	0.78	59.9536	5.7135
1023	0.78	60.1425	5.1415
1024	0.78	60.6547	5.4316
1025	0.78	60.6547	5.5746
1026	0.78	60.844	6.2995
1027	0.78	60.9513	5.4242
1028	0.78	60.6956	5.274
1029	0.78	60.5064	4.8444
1030	0.78	59.9536	4.5477
1031	0.78	59.6568	3.822
1032	0.7696	59.8455	5.567
1033	0.78	59.5485	4.116
1034	0.78	59.5485	4.2572
1035	0.78	59.5485	4.998
1036	0.78	59.5084	5.4279
1037	0.78	59.9132	5.2776
1038	0.78	60.0615	4.8444
1039	0.78	60.2098	5.124
1040	0.78	59.5084	2.938
1041	0.78	59.36	5.5632
1042	0.78	59.4683	4.8477
1043	0.78	59.0632	4.1104
1044	0.78	59.36	4.9878
1045	0.78	59.4	4.9844
1046	0.78	58.9942	4.557
1047	0.78	59.8455	6.0024
1048	0.78	59.697	4.7008
1049	0.78	59.5485	5.4205
1050	0.78	59.8052	5.5746
1051	0.78	59.5485	5.7252
1052	0.78	59.9132	5.7096
1053	0.78	59.9132	3.67
1054	0.78	59.6568	3.9636
1055	0.78	59.103	5.9983
1056	0.78	58.806	4.407
1057	0.78	58.697	4.5539
1058	0.78	58.806	4.8477
1059	0.78	59.0632	4.407
1060	0.78	59.1717	5.1415
1061	0.78	59.1318	4.407
1062	0.78	58.8751	4.7008
1063	0.78	58.7664	3.9663
1064	0.78	58.3605	3.9663
1065	0.78	58.509	4.5508
1066	0.78	58.806	5.131
1067	0.78	59.103	4.6912
1068	0.78	59.2515	3.8324
1069	0.78	59.2515	5.131
1070	0.78	58.806	4.407
1071	0.78	58.697	4.1104
1072	0.78	58.4696	4.2572
1073	0.7696	58.4696	4.6976
1074	0.7696	58.5785	5.5784
1075	0.7696	58.4302	4.116
1076	0.7696	58.4696	4.407
1077	0.7696	58.212	5.4316
1078	0.78	57.8443	4.2601
1079	0.78	57.954	4.5539
1080	0.78	57.6956	4.5446
1081	0.78	57.954	4.5508
1082	0.78	57.915	3.9717
1083	0.78	57.8054	3.8272
1084	0.78	57.618	4.404
1085	0.78	57.2495	3.9717
1086	0.78	57.2495	4.2601
1087	0.78	57.1392	4.2659
1088	0.78	57.288	4.2572
1089	0.7696	57.5469	4.1132
1090	0.78	57.6568	3.9717
1091	0.78	58.0244	3.9717
1092	0.78	57.837	4.1188
1093	0.78	57.7276	3.9717
1094	0.78	57.6887	3.9663
1095	0.78	57.321	4.2601
1096	0.78	57.0624	3.8246
1097	0.78	57.211	3.6775
1098	0.78	57.3596	3.675
1099	0.78	57.5792	3.9663
1100	0.78	57.837	4.1132
1101	0.78	57.6887	3.9744
1102	0.78	57.798	4.116
1103	0.78	57.798	3.675
1104	0.78	57.7276	3.822
1105	0.78	58.1336	4.2601
1106	0.78	58.4302	3.5304
1107	0.78	58.1728	4.1076
1108	0.78	58.2819	3.822
1109	0.78	58.0244	3.9582
1110	0.7696	57.2824	4.2543
1111	0.7696	57.134	3.8168
1112	0.7696	57.134	3.67
1113	0.7696	56.9856	4.1104
1114	0.7696	56.8755	3.3787
1115	0.7696	56.8372	4.401
1116	0.7696	56.9472	3.9636
1117	0.7696	57.057	4.2485
1118	0.7696	57.5016	3.8194
1119	0.78	57.4628	3.8142
1120	0.78	57.3534	4.1104
1121	0.78	57.6109	3.9582
1122	0.78	57.2052	3.3856
1123	0.78	57.4628	3.67
1124	0.78	57.4628	4.1076
1125	0.78	57.276	3.6675
1126	0.78	57.3852	3.67
1127	0.78	57.4628	3.9636
1128	0.7696	57.4628	3.9663
1129	0.7696	57.3534	3.809
1130	0.7696	57.3147	4.1132
1131	0.7696	57.424	3.8168
1132	0.7696	57.1666	3.5256
1133	0.7696	57.1666	3.675
1134	0.7696	56.7989	3.8168
1135	0.78	56.6888	3.8116
1136	0.78	56.5404	2.5075
1137	0.78	56.5404	3.5208
1138	0.78	56.392	3.67
1139	0.78	56.5404	3.6725
1140	0.78	56.7989	3.5304
1141	0.7696	56.9088	3.8246
1142	0.7696	57.2052	3.9717
1143	0.7696	56.8372	3.2362
1144	0.7696	56.6506	3.8168
1145	0.7696	56.5404	3.9609
1146	0.7696	56.354	2.5041
1147	0.7696	56.5742	4.6944
1148	0.7696	56.5742	3.675
1149	0.7696	56.6124	3.5256
1150	0.7696	56.8704	3.67
1151	0.7696	56.9088	3.675
1152	0.78	56.9472	3.675
1153	0.7696	56.9088	3.3787
1154	0.7696	56.7606	3.5256
1155	0.7696	56.6506	3.528
1156	0.7696	56.6124	3.3833
1157	0.7696	56.392	3.2362
1158	0.7696	56.2815	3.234
1159	0.78	56.43	3.8168
1160	0.78	56.5785	3.0891
1161	0.78	56.6506	3.2362
1162	0.78	56.6506	3.5256
1163	0.78	56.4642	3.3787
1164	0.7696	56.4261	3.67
1165	0.78	56.536	3.223
1166	0.78	56.4642	3.3787
1167	0.78	56.5742	4.407
1168	0.78	56.4261	3.234
1169	0.7696	56.4642	3.0849
1170	0.7696	56.316	2.205
1171	0.7696	56.1678	3.3787
1172	0.78	56.0196	3.3764
1173	0.78	56.0196	2.5024
1174	0.78	56.278	3.3764
1175	0.78	56.278	3.0828
1176	0.78	56.536	3.2274
1177	0.78	56.388	3.0849
1178	0.7696	56.4596	2.946
1179	0.7696	56.202	2.3584
1180	0.7696	56.092	4.2543
1181	0.78	56.092	2.7968
1182	0.7696	55.575	3.6675
1183	0.7696	55.4642	2.3552
1184	0.7696	55.3532	3.234
1185	0.7696	55.3532	3.675
1186	0.7696	55.6125	2.793
1187	0.7696	55.9091	3.0891
1188	0.7696	55.6125	3.381
1189	0.7696	55.6125	3.3764
1190	0.7696	55.5016	2.7949
1191	0.7696	55.2786	2.208
1192	0.7696	55.3894	3.5208
1193	0.7696	55.5375	3.2318
1194	0.7696	55.648	2.6424
1195	0.78	55.8337	3.2362
1196	0.78	55.575	3.2362
1197	0.78	55.8337	2.932
1198	0.78	55.5375	3.087
1199	0.78	55.648	2.7949
1200	0.78	55.6856	3.0849
1201	0.78	55.1676	2.793
1202	0.78	55.3159	2.499
1203	0.78	55.0193	2.7949
1204	0.78	55.2786	3.0828
1205	0.78	55.5375	2.6478
1206	0.78	56.24	3.234
1207	0.78	56.0541	2.7949
1208	0.78	55.9062	3.0807
1209	0.78	55.796	3.2296
1210	0.78	55.648	2.7949
1211	0.7696	55.5	3.0891
1212	0.7696	55.6104	3.087
1213	0.7696	55.5	3.087
1214	0.7696	55.3894	3.0807
1215	0.78	55.4268	2.944
1216	0.78	55.575	2.938
1217	0.78	55.575	2.793
1218	0.78	55.8337	2.942
1219	0.78	55.796	2.499
1220	0.78	55.8337	3.9636
1221	0.78	55.8337	3.822
1222	0.7696	56.092	3.8246
1223	0.7696	55.944	3.087
1224	0.7696	55.3894	2.94
1225	0.7696	55.1667	2.6478
1226	0.7696	54.797	3.087
1227	0.7696	55.056	2.94
1228	0.7696	55.2413	2.6496
1229	0.78	55.2413	2.7835
1230	0.78	55.3894	2.7892
1231	0.78	55.352	2.6442
1232	0.78	55.0932	2.058
1233	0.78	54.834	3.528
1234	0.78	54.797	2.2065
1235	0.78	54.797	2.5024
1236	0.78	55.056	3.2274
1237	0.78	55.1667	3.67
1238	0.78	54.908	1.9149
1239	0.78	55.0188	3.3695
1240	0.78	54.8709	3.087
1241	0.78	55.056	2.6478
1242	0.78	55.1667	2.7911
1243	0.78	55.1667	3.2384
1244	0.7696	55.425	3.6675
1245	0.7696	55.425	2.3504
1246	0.78	55.3146	2.499
1247	0.78	55.1667	2.646
1248	0.78	55.056	2.938
1249	0.78	55.0188	2.4939
1250	0.78	55.3146	2.6496
1251	0.78	55.2772	2.934
1252	0.78	55.3146	2.4956
1253	0.78	55.4625	2.6424
1254	0.78	55.0188	2.7892
1255	0.78	55.1667	2.6406
1256	0.78	54.908	2.6424
1257	0.78	54.5376	2.938
1258	0.78	54.797	2.938
1259	0.78	54.834	2.4973
1260	0.7696	54.9451	2.4973
1261	0.7696	54.8709	2.7949
1262	0.7696	54.612	2.7892
1263	0.7696	54.464	2.7873
1264	0.7696	54.4272	1.9136
1265	0.7696	54.723	3.3787
1266	0.7696	55.1294	2.499
1267	0.7696	55.5352	3.0807
1268	0.78	55.3875	2.646
1269	0.7696	55.0921	2.4905
1270	0.7696	55.0921	2.6442
1271	0.7696	55.0188	2.646
1272	0.7696	55.2772	2.938
1273	0.7696	55.425	2.7911
1274	0.7696	55.3146	2.7854
1275	0.7696	55.1294	2.7873
1276	0.7696	54.8709	2.7911
1277	0.7696	54.5751	2.499
1278	0.7696	54.464	2.936
1279	0.7696	54.5008	2.4939
1280	0.78	54.9816	2.7911
1281	0.78	55.2398	2.793
1282	0.78	55.1294	2.94
1283	0.7696	55.2398	3.2274
1284	0.7696	55.1667	2.6478
1285	0.7696	54.5751	2.928
1286	0.7696	54.723	3.2318
1287	0.7696	54.723	2.936
1288	0.78	54.8338	2.6424
1289	0.78	55.0921	3.3718
1290	0.78	54.649	2.4956
1291	0.7696	54.3904	1.9071
1292	0.78	54.5013	1.7664
1293	0.78	54.2426	2.934
1294	0.7696	54.5013	2.6442
1295	0.7696	54.9444	2.7892
1296	0.7696	54.8338	2.7892
1297	0.7696	54.9816	2.205
1298	0.7696	54.9816	2.4973
1299	0.7696	54.8338	2.6406
1300	0.78	54.9816	2.6442
1301	0.78	55.2398	3.223
1302	0.78	55.1294	2.4973
1303	0.78	55.5352	2.6424
1304	0.78	55.3875	2.7854
1305	0.78	55.2024	2.4888
1306	0.78	55.3125	2.646
1307	0.78	55.275	2.6406
1308	0.7696	55.4224	2.7873
1309	0.7696	55.165	2.0552
1310	0.7696	55.165	2.6442
1311	0.7696	54.9072	2.352
1312	0.7592	54.9444	2.646
1313	0.7592	54.9072	2.4956
1314	0.7592	55.0548	2.6424
1315	0.7696	54.7596	2.6442
1316	0.7696	54.7596	2.936
1317	0.7696	54.612	2.7911
1318	0.7696	54.5013	2.6424
1319	0.7696	54.3536	2.7854
1320	0.7696	54.5013	2.4939
1321	0.7696	54.4644	2.6442
1322	0.7696	54.7596	2.6406
1323	0.7696	54.7596	2.202
1324	0.7696	54.7596	2.6406
1325	0.7696	54.87	2.3488
1326	0.7696	54.7596	2.7892
1327	0.7696	55.0175	2.932
1328	0.7696	55.165	2.932
1329	0.7696	54.9802	2.4922
1330	0.7696	55.1276	2.352
1331	0.7696	54.87	3.0765
1332	0.7696	54.8328	2.3472
1333	0.7696	54.87	2.3472
1334	0.7696	54.9802	2.3504
1335	0.7696	54.6854	2.2035
1336	0.7696	54.612	2.3488
1337	0.7696	54.4644	2.3504
1338	0.7696	54.3536	2.6388
1339	0.7696	54.3536	2.3456
1340	0.7696	54.575	2.3504
1341	0.7696	54.87	2.7797
1342	0.78	54.9072	2.4922
1343	0.78	55.1276	2.4922
1344	0.7696	55.275	2.6406
1345	0.7696	55.3125	2.6406
1346	0.7696	54.87	2.202
1347	0.7696	54.612	2.4973
1348	0.7592	54.2059	2.7892
1349	0.7696	53.985	2.344
1350	0.7696	54.2432	3.0807
1351	0.7592	54.4275	2.6388
1352	0.7592	54.1325	2.7873
1353	0.7696	54.1692	2.3456
1354	0.7696	54.3168	2.6388
1355	0.7696	54.6854	2.4956
1356	0.7696	55.1276	2.934
1357	0.78	54.9056	2.4905
1358	0.7696	55.0528	3.0765
1359	0.7696	54.6483	2.4922
1360	0.7696	54.6483	2.4973
1361	0.7696	54.575	2.7873
1362	0.7696	54.4644	2.3472
1363	0.7696	53.9105	2.2065
1364	0.7696	53.7264	2.3504
1365	0.7696	53.7264	2.7854
1366	0.78	53.6151	2.6406
1367	0.78	54.1692	2.6388
1368	0.78	54.3168	2.0552
1369	0.7696	54.538	2.3456
1370	0.7696	54.7956	2.6424
1371	0.7696	54.3537	2.199
1372	0.7696	53.9118	2.4939
1373	0.7592	53.9484	2.4956
1374	0.7696	53.5425	2.637
1375	0.7696	53.9484	2.7816
1376	0.7696	54.2432	2.4922
1377	0.7696	53.9118	2.4956
1378	0.7592	54.3168	2.202
1379	0.7592	54.0224	2.344
1380	0.7696	53.8752	2.3488
1381	0.7696	53.7645	2.4939
1382	0.7696	53.6536	1.9084
1383	0.7696	53.7645	2.344
1384	0.7696	53.9118	2.1975
1385	0.7696	54.1696	1.9123
1386	0.7696	54.1696	2.6406
1387	0.7696	54.0591	2.344
1388	0.7696	54.2064	2.6424
1389	0.7592	54.0591	2.6406
1390	0.7592	54.0958	3.0786
1391	0.7592	54.1325	2.2005
1392	0.7592	53.801	2.202
1393	0.7696	53.5425	2.6388
1394	0.7696	53.5425	2.4871
1395	0.7696	53.69	2.3456
1396	0.7696	53.801	2.2005
1397	0.78	54.1696	2.3408
1398	0.78	54.0224	2.199
1399	0.78	54.1328	2.4871
1400	0.7696	54.2799	2.199
1401	0.7696	54.2799	2.6388
1402	0.78	54.427	2.344
1403	0.78	54.464	2.051
1404	0.7696	54.0224	2.3456
1405	0.7696	53.9118	2.7835
1406	0.7696	53.8386	2.3456
1407	0.7696	53.728	2.3456
1408	0.7696	54.0224	2.637
1409	0.7696	53.9857	2.637
1410	0.7696	53.6172	2.0552
1411	0.7592	53.9857	2.051
1412	0.7696	53.728	2.4905
1413	0.7696	53.728	2.637
1414	0.7696	53.8386	2.4905
1415	0.7696	53.6915	2.1975
1416	0.7696	53.802	2.2005
1417	0.7696	53.8386	2.4905
1418	0.7696	53.9857	2.4939
1419	0.7696	53.8752	2.344
1420	0.7696	54.0224	2.6406
1421	0.7696	53.8752	2.637
1422	0.7696	53.6172	1.6148
1423	0.7696	53.1753	1.9045
1424	0.7696	52.8807	1.9097
1425	0.7696	52.6575	2.0496
1426	0.7696	53.2475	2.7816
1427	0.7696	53.5062	2.051
1428	0.7696	53.9118	2.344
1429	0.7696	54.1696	2.344
1430	0.7696	53.6915	2.051
1431	0.7696	53.8386	2.0524
1432	0.7696	53.8752	2.4922
1433	0.7696	53.8752	2.1945
1434	0.7696	53.6915	1.7568
1435	0.7696	53.6915	2.3456
1436	0.7696	53.655	2.637
1437	0.7696	53.8386	2.0482
1438	0.7696	53.6915	2.0496
1439	0.7696	53.5444	2.1975
1440	0.7696	53.655	2.637
1441	0.7696	53.3973	2.4871
1442	0.7696	53.655	2.344
1443	0.7592	53.8386	2.4905
1444	0.7696	53.4336	2.4871
1445	0.7696	53.4336	2.0524
1446	0.7696	53.4336	2.3424
1447	0.7696	53.8386	2.4905
1448	0.7696	53.949	2.4888
1449	0.7696	54.1692	2.344
1450	0.7696	54.1692	2.196
1451	0.7696	53.8756	2.3376
1452	0.7696	53.7654	2.0496
1453	0.7696	53.6915	2.051
1454	0.7696	53.5444	2.1945
1455	0.7696	53.2864	2.1915
1456	0.7696	53.2502	2.1975
1457	0.7592	53.1031	2.0538
1458	0.7592	53.1392	2.0496
1459	0.7592	53.2502	2.3408
1460	0.7696	53.8386	2.1975
1461	0.7696	53.8386	2.051
1462	0.7696	54.0592	2.4888
1463	0.7696	54.0592	2.7797
1464	0.7696	53.949	2.3424
1465	0.7696	53.802	2.196
1466	0.7592	53.8756	2.051
1467	0.7592	53.8756	2.3408
1468	0.7696	53.7654	1.9032
1469	0.7696	54.0224	1.9058
1470	0.7696	54.0592	2.924
1471	0.7696	54.0224	2.3392
1472	0.78	54.4628	2.1945
1473	0.78	54.316	2.3376
1474	0.78	54.1323	2.3376
1475	0.78	54.1323	2.1945
1476	0.78	53.8756	1.9045
1477	0.78	54.1323	2.193
1478	0.78	53.7288	2.051
1479	0.7696	53.7288	2.3408
1480	0.7696	53.8756	2.3408
1481	0.7696	53.361	1.7568
1482	0.7696	53.214	2.4871
1483	0.7696	53.214	2.0454
1484	0.7696	53.067	2.0496
1485	0.7696	53.508	2.0482
1486	0.7696	53.655	2.196
1487	0.7696	53.508	2.6352
1488	0.7696	53.3973	1.7604
1489	0.7696	53.067	1.6137
1490	0.7696	53.214	2.6316
1491	0.7696	53.214	1.6137
1492	0.7696	53.214	1.7568
1493	0.7696	53.067	2.3344
1494	0.7696	53.067	2.3424
1495	0.7696	53.4716	2.0496
1496	0.7696	53.7288	2.051
1497	0.7696	53.9123	2.482
1498	0.7696	53.8756	2.3424
1499	0.7696	53.4716	1.3122
1500	0.7696	53.1778	1.465
1501	0.7696	53.1416	2.0496
1502	0.7696	53.1416	1.9032
1503	0.7696	53.2521	2.7721
1504	0.7696	53.3988	2.4854
1505	0.7696	53.2884	2.051
1506	0.7696	53.3988	2.3408
1507	0.7696	53.4352	2.7759
1508	0.7696	53.1416	2.1915
1509	0.7696	53.1054	1.8967
1510	0.7592	52.9948	2.1945
1511	0.7592	53.1054	2.1915
1512	0.7696	53.3988	2.0468
1513	0.7696	53.4352	2.193
1514	0.7696	53.4352	2.3392
1515	0.7696	53.2884	2.3376
1516	0.7696	53.1778	2.0468
1517	0.7696	53.4352	2.4837
1518	0.7696	53.2884	1.758
1519	0.7696	53.509	2.193
1520	0.7696	53.7655	3.0681
1521	0.7696	53.619	2.0426
1522	0.7696	53.8752	2.1945
1523	0.7696	53.3988	2.1885
1524	0.7696	53.3624	2.193
1525	0.7592	53.5455	2.051
1526	0.7696	53.3988	2.044
1527	0.7696	53.2521	1.7568
1528	0.7696	52.848	1.9032
1529	0.7592	52.9587	2.1945
1530	0.7592	52.9587	1.9019
1531	0.7696	53.1795	2.187
1532	0.7696	53.5824	1.7532
1533	0.7696	53.619	2.0454
1534	0.7696	53.8752	2.482
1535	0.7696	54.205	2.193
1536	0.78	53.8389	2.1915
1537	0.78	53.509	1.6082
1538	0.7696	53.1054	1.1712
1539	0.7696	53.2158	2.0454
1540	0.78	53.4725	2.0468
1541	0.78	53.7655	1.8993
1542	0.7696	54.0585	1.9006
1543	0.7696	53.7655	2.1945
1544	0.7696	53.7655	1.9006
1545	0.7696	53.4725	1.9019
1546	0.7696	53.2158	1.9006
1547	0.7696	53.1054	2.1855
1548	0.7696	53.2521	2.0482
1549	0.7696	53.1054	2.0454
1550	0.7696	52.812	1.9006
1551	0.7696	52.9948	1.898
1552	0.7696	52.848	1.9019
1553	0.7696	52.9587	1.168
1554	0.7696	53.2158	1.9006
1555	0.7592	53.436	2.0454
1556	0.7592	53.033	1.898
1557	0.7696	53.033	1.0248
1558	0.7696	52.9226	1.6093
1559	0.7696	52.5186	1.463
1560	0.7696	52.776	1.46
1561	0.7696	52.9226	1.8993
1562	0.7696	53.1795	1.7532
1563	0.7696	53.3624	1.9019
1564	0.7696	53.2158	2.3312
1565	0.7696	53.2158	1.6082
1566	0.7696	53.2158	2.3328
1567	0.7696	53.033	2.3328
1568	0.7696	53.0692	2.0454
1569	0.7696	53.326	2.196
1570	0.7696	53.4725	1.898
1571	0.7696	53.4725	2.7664
1572	0.7696	53.326	1.7496
1573	0.7696	53.2896	2.044
1574	0.7696	53.2532	2.044
1575	0.7696	53.2532	1.7532
1576	0.7696	53.436	2.0454
1577	0.7696	53.033	2.044
1578	0.7696	52.812	2.19
1579	0.7696	53.0692	2.19
1580	0.7696	53.4725	2.3328
1581	0.7696	53.326	1.898
1582	0.7696	53.2896	1.898
1583	0.7696	53.1795	1.752
1584	0.7696	52.8504	1.752
1585	0.7696	53.1069	2.1885
1586	0.7696	53.5092	1.8993
1587	0.78	53.363	1.8993
1588	0.7696	53.5458	2.336
1589	0.7696	53.5458	2.0426
1590	0.7696	52.74	1.3149
1591	0.7592	52.9968	1.6038
1592	0.7592	52.704	2.0454
1593	0.7592	52.5217	1.752
1594	0.7592	53.1804	2.628
1595	0.7592	53.144	2.187
1596	0.7592	53.5453	1.752
1597	0.7592	53.728	1.3167
1598	0.7592	53.2532	1.606
1599	0.7696	52.9968	2.044
1600	0.7696	52.74	2.0426
1601	0.7696	52.8865	2.4803
1602	0.7696	53.2896	2.044
1603	0.7696	53.363	2.3296
1604	0.7696	53.363	2.0398
1605	0.7696	53.363	1.8941
1606	0.7696	53.3265	2.0426
1607	0.7696	53.436	2.044
1608	0.7696	53.3265	1.8967
1609	0.7696	53.2168	2.0398
1610	0.7696	53.363	2.0412
1611	0.7696	53.0706	1.8954
1612	0.7696	53.0343	2.0412
1613	0.7696	53.0343	1.8928
1614	0.7696	53.0706	2.0426
1615	0.7696	53.3265	1.8928
1616	0.7696	53.436	2.187
1617	0.7696	53.436	2.044
1618	0.7696	53.1804	1.8993
1619	0.7696	52.8143	1.8967
1620	0.7696	52.9606	1.7508
1621	0.7696	53.2168	1.8928
1622	0.7696	53.436	2.0412
1623	0.7696	53.582	1.8954
1624	0.7696	53.6912	1.8941
1625	0.78	53.728	2.0356
1626	0.78	53.2168	1.1696
1627	0.78	53.0706	2.0384
1628	0.7696	53.0343	2.0412
1629	0.7696	52.852	1.7448
1630	0.7696	53.29	2.044
1631	0.7696	53.3994	1.8915
1632	0.7696	53.144	1.746
1633	0.7696	52.9244	2.0426
1634	0.7696	52.7782	2.0398
1635	0.7696	52.7782	1.7496
1636	0.7696	52.5217	1.458
1637	0.7696	52.7782	1.8954
1638	0.7696	53.1804	2.0426
1639	0.7696	52.8882	2.3312
1640	0.7696	53.29	2.3296
1641	0.7696	53.4726	1.8954
1642	0.7696	53.2168	1.8967
1643	0.7696	53.2168	1.8954
1644	0.7696	53.1804	1.7484
1645	0.7696	53.1804	2.4786
1646	0.7696	53.1804	1.8967
1647	0.7696	53.436	2.037
1648	0.7696	53.1804	1.7472
1649	0.7696	53.5453	1.8941
1650	0.7696	53.5453	2.1855
1651	0.7696	53.2535	1.8954
1652	0.7696	53.3994	1.8941
1653	0.7696	52.852	2.0384
1654	0.7696	52.706	2.0412
1655	0.7696	53.0343	2.0384
1656	0.7696	53.2535	1.7484
1657	0.7696	53.2535	2.037
1658	0.7696	53.3628	1.8941
1659	0.7696	53.0712	2.044
1660	0.7696	52.7796	1.7484
1661	0.7696	52.8158	1.8915
1662	0.7696	52.8158	1.314
1663	0.7696	52.9254	2.0426
1664	0.7696	52.8158	1.8928
1665	0.7696	52.6699	1.7484
1666	0.7696	52.414	1.8967
1667	0.7696	52.1577	2.037
1668	0.7696	52.1577	1.8928
1669	0.7696	52.414	2.0356
1670	0.7696	52.414	1.458
1671	0.7696	52.8158	1.6005
1672	0.7696	52.9617	1.746
1673	0.7696	53.3628	1.7496
1674	0.7696	53.3262	1.8941
1675	0.7696	52.9254	1.7496
1676	0.7696	52.5977	1.8902
1677	0.7696	52.2322	1.5983
1678	0.7696	52.414	1.8902
1679	0.7696	52.7796	1.8915
1680	0.7696	52.6338	2.0356
1681	0.7696	52.524	1.6027
1682	0.7696	52.3422	1.8954
1683	0.7696	52.268	1.5994
1684	0.7696	52.268	1.455
1685	0.7696	52.7434	1.8902
1686	0.7696	52.7796	1.8928
1687	0.7696	52.6338	1.7484
1688	0.7696	52.6338	1.7484
1689	0.7696	52.2322	2.0356
1690	0.7696	52.524	1.7484
1691	0.7696	52.6699	2.3312
1692	0.7592	52.6699	2.0398
1693	0.7592	52.6699	1.746
1694	0.7592	52.6338	2.0398
1695	0.7696	52.8891	2.328
1696	0.7696	53.2896	1.8954
1697	0.7696	53.4352	2.0342
1698	0.7696	53.6176	1.8889
1699	0.7696	53.3628	1.1664
1700	0.78	53.0712	1.7472
1701	0.7696	53.1805	2.181
1702	0.7696	53.0712	1.8941
1703	0.7696	53.4719	2.1765
1704	0.7696	53.4352	1.6038
1705	0.78	53.4352	1.7472
1706	0.78	53.3985	1.8902
1707	0.78	52.8528	1.8889
1708	0.78	52.9984	1.6016
1709	0.78	52.9984	1.6005
1710	0.78	52.9984	1.6038
1711	0.78	53.2896	2.3248
1712	0.7696	53.144	1.7472
1713	0.7696	52.7434	1.5983
1714	0.7696	52.7072	1.7448
1715	0.7696	52.452	1.7484
1716	0.7696	52.7434	1.457
1717	0.7696	53.144	1.6027
1718	0.7696	53.0348	1.3113
1719	0.7696	52.6338	1.5972
1720	0.7696	52.0506	1.7448
1721	0.7696	52.3063	1.6027
1722	0.7696	52.416	1.8902
1723	0.7696	52.8165	1.8876
1724	0.7696	52.8165	1.453
1725	0.7696	52.7072	1.7424
1726	0.7696	52.671	1.5994
1727	0.7696	52.5616	1.8915
1728	0.7696	52.8528	1.7472
1729	0.7696	52.8528	1.7436
1730	0.7696	52.5977	2.0356
1731	0.7696	52.5977	2.0356
1732	0.7696	52.671	1.5994
1733	0.7696	52.7434	1.7424
1734	0.7696	52.8528	1.7448
1735	0.7696	52.8528	1.455
1736	0.7696	53.1075	1.746
1737	0.7696	52.962	1.5994
1738	0.7696	52.6348	1.6005
1739	0.7696	52.9256	1.7436
1740	0.7696	52.671	1.5994
1741	0.7696	52.4533	2.0328
1742	0.7696	52.7439	2.0356
1743	0.7696	52.4894	1.7424
1744	0.7696	52.8528	2.181
1745	0.7592	53.0345	1.8902
1746	0.7592	52.8892	1.1648
1747	0.7696	52.8892	1.8902
1748	0.7696	52.6348	1.8902
1749	0.7696	52.6348	1.8902
1750	0.7696	52.5255	1.8889
1751	0.7696	52.7802	1.885
1752	0.78	52.4894	1.7424
1753	0.78	52.4894	2.0272
1754	0.78	52.5986	1.5994
1755	0.78	52.1986	1.1632
1756	0.78	52.344	1.7448
1757	0.78	52.344	1.7424
1758	0.7696	52.1986	1.3068
1759	0.7696	52.7439	2.4616
1760	0.7696	52.5986	2.178
1761	0.7696	52.7439	1.6016
1762	0.7696	53.0345	1.5983
1763	0.7696	52.4894	1.1616
1764	0.7696	52.8892	1.885
1765	0.7696	52.4533	1.74
1766	0.7696	52.1627	2.0342
1767	0.7696	52.1986	1.74
1768	0.7696	51.798	2.0342
1769	0.7696	52.2345	1.8876
1770	0.7696	52.38	1.8902
1771	0.7592	52.344	1.8889
1772	0.7592	52.1248	1.5983
1773	0.7592	51.5424	2.178
1774	0.7592	51.1407	1.8863
1775	0.7592	51.2512	1.746
1776	0.7592	51.3968	1.746
1777	0.7592	51.798	1.456
1778	0.7592	52.089	1.7448
1779	0.7696	52.0532	1.7376
1780	0.7696	52.4172	1.885
1781	0.7696	52.3811	1.0178
1782	0.7696	52.9615	2.1795
1783	0.7696	53.07	1.452
1784	0.7696	52.78	1.45
1785	0.7696	52.78	1.885
1786	0.7696	52.635	1.7436
1787	0.7696	52.635	1.5972
1788	0.7696	52.9615	1.8863
1789	0.7696	53.1432	1.8863
1790	0.78	52.7439	1.8863
1791	0.7696	52.8528	1.595
1792	0.7696	52.7076	1.3068
1793	0.7696	52.8164	1.5961
1794	0.78	52.8885	1.7412
1795	0.7696	52.925	1.45
1796	0.7696	52.925	1.885
1797	0.7696	52.6713	2.1735
1798	0.7696	52.4172	1.164
1799	0.7696	52.272	1.7376
1800	0.7696	52.1268	1.5961
1801	0.7696	51.7624	1.8889
1802	0.7696	51.9078	1.5972
1803	0.7592	51.9078	1.5961
1804	0.7592	52.0532	1.5983
1805	0.7592	51.7268	1.452
1806	0.7592	51.7268	1.7436
1807	0.7592	51.5815	1.453
1808	0.7696	52.0174	1.8863
1809	0.7696	52.4172	1.8837
1810	0.7696	52.4172	1.8902
1811	0.7696	52.308	1.7412
1812	0.7696	52.1627	1.5983
1813	0.7696	51.7268	1.885
1814	0.7696	52.1268	2.0272
1815	0.7696	52.0909	0.8718
1816	0.7696	52.49	1.5972
1817	0.7696	52.78	2.0286
1818	0.7696	52.5262	1.885
1819	0.7696	52.3811	1.3032
1820	0.7696	52.3811	1.5961
1821	0.7696	52.2	1.5939
1822	0.7696	51.91	2.0286
1823	0.7696	51.765	1.7376
1824	0.7696	51.765	1.305
1825	0.7696	51.765	1.3059
1826	0.7696	52.055	1.8863
1827	0.7696	52.055	1.5917
1828	0.7696	52.2	1.1624
1829	0.7696	52.164	1.305
1830	0.7696	52.055	1.8876
1831	0.7696	52.3089	1.7376
1832	0.7696	52.2	1.5939
1833	0.7696	52.4176	1.3059
1834	0.7696	52.3089	1.8863
1835	0.7696	52.345	1.595
1836	0.7696	52.236	1.74
1837	0.7696	52.0909	1.5961
1838	0.7696	51.765	1.451
1839	0.7696	52.055	1.5917
1840	0.7696	52.0909	1.5939
1841	0.7696	52.0909	1.8811
1842	0.7696	52.236	1.0171
1843	0.7696	52.0909	1.448
1844	0.7696	52.4538	1.5939
1845	0.7696	52.5624	1.7412
1846	0.7696	52.3089	1.1616
1847	0.7696	52.055	1.305
1848	0.7696	52.055	1.5928
1849	0.7696	52.055	2.0286
1850	0.7696	52.4538	2.6082
1851	0.7696	52.7072	1.8837
1852	0.7696	52.5987	1.1608
1853	0.7696	52.49	1.3032
1854	0.7696	52.2	2.0272
1855	0.7696	52.055	1.8798
1856	0.7696	52.0191	1.45
1857	0.7696	52.164	1.7424
1858	0.7696	52.4176	1.3068
1859	0.7696	52.2728	1.8824
1860	0.7696	52.3089	1.3032
1861	0.7696	52.4176	1.74
1862	0.7696	52.2728	1.8824
1863	0.7696	52.3089	1.3068
1864	0.7696	52.0191	1.7388
1865	0.7592	51.765	1.7388
1866	0.7696	52.0191	1.595
1867	0.7696	51.9832	1.7412
1868	0.7696	51.9832	1.45
1869	0.7696	52.092	1.595
1870	0.7696	52.128	1.3059
1871	0.7696	52.0191	1.45
1872	0.7696	51.62	1.451
1873	0.7696	51.4008	1.5961
1874	0.7696	51.5105	1.5939
1875	0.7696	51.62	1.7364
1876	0.7696	51.765	1.305
1877	0.7696	51.8384	2.1735
1878	0.7592	51.7293	1.448
1879	0.7592	51.7293	2.0258
1880	0.7696	51.8742	2.023
1881	0.7696	52.164	1.448
1882	0.7696	51.91	1.8824
1883	0.7696	52.0191	1.5917
1884	0.7696	52.3814	1.3023
1885	0.7696	52.2367	1.1592
1886	0.7696	52.6344	1.7388
1887	0.7696	52.5261	1.8811
1888	0.7696	52.6708	1.8772
1889	0.7696	52.3814	1.3041
1890	0.7696	52.3452	1.1592
1891	0.7696	52.2006	1.1584
1892	0.7592	51.9473	1.5939
1893	0.7696	52.056	1.446
1894	0.7592	51.8755	1.7376
1895	0.7696	51.6579	1.447
1896	0.7696	51.6222	1.448
1897	0.7696	51.8026	1.8824
1898	0.7696	51.8384	1.3041
1899	0.7696	51.9473	1.7352
1900	0.7696	52.092	1.449
1901	0.7696	51.7668	1.305
1902	0.7696	51.6579	1.305
1903	0.7696	51.9114	1.3032
1904	0.7696	51.6222	1.5895
1905	0.7696	51.9114	1.8811
1906	0.7696	51.9114	1.5928
1907	0.7592	51.7668	1.5928
1908	0.7592	51.8755	1.5906
1909	0.7696	51.7668	1.448
1910	0.7696	51.4776	1.7364
1911	0.7696	51.8026	1.8772
1912	0.7696	51.8026	1.1576
1913	0.7696	51.8026	1.3005
1914	0.7696	52.056	1.448
1915	0.7696	52.056	1.3032
1916	0.7696	52.2006	1.3023
1917	0.7696	52.4535	2.0216
1918	0.78	52.706	1.3032
1919	0.78	52.9948	1.5895
1920	0.78	52.706	1.1576
1921	0.7696	52.4172	0.8694
1922	0.7696	52.1284	0.8688
1923	0.7696	52.1645	1.7328
1924	0.7696	52.309	1.2987
1925	0.7696	52.056	1.5895
1926	0.7696	52.3452	1.45
1927	0.7696	52.309	1.5906
1928	0.7696	51.7668	1.7364
1929	0.7696	52.02	2.023
1930	0.7696	51.984	1.449
1931	0.7696	51.9114	1.8785
1932	0.7696	52.2728	1.5917
1933	0.7696	52.2006	1.5884
1934	0.7696	52.2006	1.447
1935	0.7696	52.1645	1.445
1936	0.7696	52.4172	1.447
1937	0.7696	52.2728	1.5906
1938	0.7696	51.731	1.7352
1939	0.7696	52.1284	1.3023
1940	0.7696	52.02	1.8811
1941	0.7696	52.2728	1.445
1942	0.7696	52.6695	2.1675
1943	0.7696	52.5252	1.7352
1944	0.7696	52.3809	1.444
1945	0.7696	52.5252	1.8785
1946	0.7696	52.7772	1.1568
1947	0.7696	52.9214	1.8772
1948	0.7696	52.7406	1.1576
1949	0.7696	52.2004	1.3005
1950	0.7696	52.0201	1.7352
1951	0.7696	51.7678	1.2996
1952	0.7696	52.0562	1.445
1953	0.7696	52.3083	0.8676
1954	0.7696	52.3446	1.3014
1955	0.7696	52.2366	1.446
1956	0.7696	52.3446	1.446
1957	0.7696	52.2004	1.3005
1958	0.7696	52.2366	1.446
1959	0.78	52.2004	1.0115
1960	0.7696	52.2366	1.447
1961	0.7696	52.2366	1.3005
1962	0.7696	51.8037	1.5917
1963	0.7592	51.6594	0.867
1964	0.7592	51.7678	0.8676
1965	0.7592	51.6236	1.734
1966	0.7592	51.4794	1.446
1967	0.7592	52.0562	1.734
1968	0.7696	51.5508	1.1568
1969	0.7696	52.0923	1.443
1970	0.7696	52.4888	1.446
1971	0.7696	51.948	0.8676
1972	0.7696	52.2004	1.0122
1973	0.7696	51.8037	1.0115
1974	0.7696	51.4794	0.7235
1975	0.7696	51.912	1.8772
1976	0.7696	52.0562	1.8733
1977	0.7696	52.0201	1.5895
1978	0.7696	52.4524	2.166
1979	0.7696	52.1642	1.0094
1980	0.7696	52.1642	1.8772
1981	0.7696	51.912	1.443
1982	0.7696	51.3708	0.867
1983	0.7696	51.8037	2.0188
1984	0.7696	51.912	1.8772
1985	0.7696	51.912	1.1552
1986	0.7696	51.912	1.5895
1987	0.7696	51.5151	1.443
1988	0.7696	51.5151	1.1552
1989	0.7696	51.7678	1.5884
1990	0.7696	51.876	1.447
1991	0.7696	52.272	1.5851
1992	0.7696	52.272	1.3014
1993	0.7696	52.416	1.5862
1994	0.7696	52.1642	1.5873
1995	0.7696	52.128	1.5873
1996	0.7696	51.876	1.444
1997	0.7696	51.7319	1.7316
1998	0.7696	52.0918	1.7328
[truncated: 3,579 more rows]
